# Supplementary material for: Changes in Rhizosphere Soil Microorganisms and Metabolites during the Cultivation of Fritillaria cirrhosa
Source: Biology (Basel). 2024 May 11;13(5):334. doi: 10.3390/biology13050334 (PMC11117757; doi:10.3390/biology13050334)
Supplement: Supplementary file 1 [file biology-13-00334-s001.zip]

Archive with 30 entries (29 files):
- Supplementary Material/
- __MACOSX/._Supplementary Material
- Supplementary Material/Supplementary Table 8 .xlsx
- __MACOSX/Supplementary Material/._Supplementary Table 8 .xlsx
- Supplementary Material/Supplementary Figure 4 .tif
- __MACOSX/Supplementary Material/._Supplementary Figure 4 .tif
- Supplementary Material/Supplementary Table 7.xlsx
- __MACOSX/Supplementary Material/._Supplementary Table 7.xlsx
- Supplementary Material/Supplementary Table 10.xlsx
- __MACOSX/Supplementary Material/._Supplementary Table 10.xlsx
- Supplementary Material/Supplementary Figure 2 .tif
- __MACOSX/Supplementary Material/._Supplementary Figure 2 .tif
- Supplementary Material/Supplementary Table 1.xlsx
- __MACOSX/Supplementary Material/._Supplementary Table 1.xlsx
- Supplementary Material/Supplementary Table 9 .xlsx
- __MACOSX/Supplementary Material/._Supplementary Table 9 .xlsx
- Supplementary Material/Supplementary Figure 3 .tif
- __MACOSX/Supplementary Material/._Supplementary Figure 3 .tif
- Supplementary Material/Supplementary Table 3.xlsx
- __MACOSX/Supplementary Material/._Supplementary Table 3.xlsx
- Supplementary Material/Supplementary Figure 1.tif
- __MACOSX/Supplementary Material/._Supplementary Figure 1.tif
- Supplementary Material/Supplementary Table 5.xlsx
- __MACOSX/Supplementary Material/._Supplementary Table 5.xlsx
- Supplementary Material/Supplementary Table 2 .xlsx
- __MACOSX/Supplementary Material/._Supplementary Table 2 .xlsx
- Supplementary Material/Supplementary Table 6 .xlsx
- __MACOSX/Supplementary Material/._Supplementary Table 6 .xlsx
- Supplementary Material/Supplementary Table 4 .xlsx
- __MACOSX/Supplementary Material/._Supplementary Table 4 .xlsx
