# Supplementary material for: Changes in Rhizosphere Soil Microorganisms and Metabolites during the Cultivation of Fritillaria cirrhosa
Source: Biology (Basel). 2024 May 11;13(5):334. doi: 10.3390/biology13050334 (PMC11117757; doi:10.3390/biology13050334)
Supplement: Supplementary file 1 [file biology-13-00334-s001.zip › Supplementary Material/Supplementary Table 8 .xlsx]

## Sheet: Sheet1
name	FC1a	FC1b	FC1c	FC2a	FC2b	FC2c	FC3a	FC3b	FC3c	percentage
uncultured_fungus	0.378555	0.367028	0.273966	0.347731	0.434264	0.606547	0.335857	0.277879	0.367849	0.376631
Pseudogymnoascus_verrucosus	0.142438	0.152157	0.182809	0.0629248	0.0635113	0.0351476	0.0466877	0.0776058	0.0704492	0.0926367
Cladosporium_cladosporioides	0	0.0415454	0.0222938	0.0999781	0.0570388	0.0636674	0.0567823	0.105143	0.0865248	0.0592193
Pseudogymnoascus_destructans	0.0532731	0.0471024	0.0653951	0.0383688	0.0442961	0.0210886	0.031756	0.0464269	0.0477541	0.0439401
Plectosphaerella_cucumerina	0.106546	0.0505425	0.074808	0	0.0214401	0	0.0422713	0.050751	0	0.0384844
Botrytis_cinerea	0.0198646	0.030696	0.0113946	0.00372725	0.00910194	0.00662784	0.0597266	0.0669094	0.0855792	0.0326253
Pseudogymnoascus_pannorum	0.0277652	0.0148187	0.0138717	0.0390265	0.0360032	0.0234987	0.0117771	0.0220756	0.0245863	0.0237137
Beauveria_bassiana	0.00857788	0.0108494	0.0128809	0.0407805	0.0364078	0.0455915	0.0157729	0.0143377	0.0179669	0.0225739
Saccharomyces_cerevisiae	0	0	0	0.0977856	0.0898058	0	0	0	0	0.0208435
Fusarium_oxysporum	0.0223476	0.0235512	0.0217984	0.003508	0.00222492	0	0.0206099	0.016386	0.00874705	0.0132414
Cladosporium_herbarum	0	0	0.055239	0.0285025	0	0.0289215	0	0	0	0.0125181
Metarhizium_brunneum	0.0112867	0.00608627	0.0113946	0.00898926	0.00849515	0.00642699	0.0277603	0.00819299	0.0165485	0.0116867
Metarhizium_robertsii	0.0148984	0.0124372	0.00916522	0.00898926	0.00566343	0.00662784	0.029653	0.0157032	0.00189125	0.0116699
Cladosporium_sp.	0	0.026462	0	0	0.0374191	0	0.0176656	0.0152481	0	0.010755
Alternaria_alternata	0.0146727	0.0283144	0.0341838	0.00833151	0.00222492	0.00241012	0.00105152	0.00227583	0	0.010385
Fusarium_tricinctum	0.00496614	0	0.0113946	0.0107433	0.009911	0.0092388	0.0157729	0.0150205	0.0101655	0.00969029
Ilyonectria_destructans	0.021219	0.0211696	0.00520188	0.014032	0.0101133	0	0	0.00432408	0.00591017	0.00910778
Clonostachys_rosea	0.00451467	0.0140249	0.0168442	0.0039465	0.00343851	0	0.0227129	0.00318616	0.0070922	0.00841778
Metarhizium_anisopliae	0	0	0	0	0.0139563	0.0196827	0.0225026	0.0168411	0	0.00810919
Chaetomium_globosum	0.00519187	0.00211696	0.00371563	0.0162245	0.0151699	0.0218919	0.00294427	0.00182066	0.00307329	0.00801656
Scytinium_dactylinum	0.0151242	0.00979095	0.0141194	0	0	0.00140591	0.00126183	0.00341375	0.0108747	0.00622119
fungal_sp.	0.00699774	0.0116433	0.00668813	0.0030695	0	0	0.00588854	0.00591716	0.00307329	0.00480863
Acremonium_sclerotigenum	0	0	0	0	0	0	0	0	0.0408983	0.00454426
Rhizophagus_irregularis	0.00496614	0.0148187	0.00445876	0.0004385	0.000202265	0.00100422	0.00252366	0.00295858	0.00591017	0.00414234
Fusarium_redolens	0.0209932	0.0100556	0.00594501	0	0	0	0	0	0	0.00411042
Metapochonia_suchlasporia	0	0	0	0.0293795	0.00748382	0	0	0	0	0.00409593
Pseudogymnoascus_roseus	0.00880361	0.00555703	0	0.00877001	0	0.00341434	0	0.0100137	0	0.00406207
Botrytis_byssoidea	0.00451467	0.0026462	0.00371563	0.00109625	0.000202265	0	0.0044164	0.00477924	0.0146572	0.0040031
Talaromyces_rugulosus	0.000225734	0	0	0.00021925	0.000809061	0.000401687	0.0315457	0	0.00070922	0.00376785
uncultured_Colletotrichum	0	0	0	0	0	0	0	0.032772	0	0.00364133
Trichocladium_sp._12NJ05	0	0	0	0	0	0	0.0113565	0.00933091	0.00969267	0.00337556
uncultured_Funneliformis	0	0	0	0	0	0.0301265	0	0	0	0.00334739
Linnemannia_elongata	0.00654627	0	0.00990835	0	0	0	0.00736067	0	0.00472813	0.00317149
Plectosphaerella_sp.	0.00361174	0.0100556	0.00817439	0	0	0	0.00294427	0	0.00307329	0.00309547
Trichoderma_hamatum	0.014447	0	0.0123854	0	0	0	0	0	0	0.00298138
Gibellulopsis_nigrescens	0	0.0108494	0	0	0	0	0	0.0147929	0	0.00284915
Pseudeurotium_zonatum	0	0	0	0.00723526	0	0.00702952	0.00546793	0.00546199	0	0.00279941
Trichoderma_harzianum	0	0	0	0.0030695	0.00647249	0	0.00315457	0.00955849	0.00165485	0.00265666
Scolecobasidium_sp.	0	0	0	0.0230213	0	0	0	0	0	0.00255792
Verticillium_albo-atrum	0	0	0	0	0	0	0.0216614	0	0	0.00240682
Verticillium_dahliae	0	0.0026462	0	0	0	0	0.00736067	0.00204825	0.00945627	0.00239015
Podila_verticillata	0.00722348	0.00635089	0.00594501	0	0	0.00180759	0	0	0	0.00236966
Episternus_onthophagi	0	0	0	0	0	0	0	0.00819299	0.0125296	0.0023025
Paraphaeosphaeria_sporulosa	0.00361174	0.0026462	0.00222938	0	0.000202265	0	0.00378549	0.00295858	0.00449173	0.00221393
Madurella_mycetomatis	0	0	0.00767897	0	0	0	0.0119874	0	0	0.00218515
Fusarium_phaseoli	0	0	0	0	0	0	0	0	0.0193853	0.00215393
Trichoderma_simmonsii	0	0.00502778	0.00247709	0	0	0	0.00147214	0.00386891	0.00591017	0.00208401
Trichoderma_asperellum	0.00316027	0.00449854	0.0027248	0.0004385	0.000202265	0	0.00273396	0.00318616	0.00141844	0.00204033
Linnemannia_amoeboidea	0	0	0.000495417	0.00811226	0.00323625	0.00401687	0	0.00227583	0	0.00201518
Aspergillus_fumigatus	0	0.00026462	0	0.00153475	0.00687702	0.000803374	0.00273396	0.00455166	0.00118203	0.00199416
Pochonia_chlamydosporia	0.00225734	0.00185234	0.00123854	0.0013155	0.00101133	0.00220928	0.00231335	0.000682749	0.00401891	0.0018777
uncultured_Boletaceae	0	0	0	0	0	0	0.0166141	0	0	0.00184601
uncultured_Glomus	0	0	0	0.00789301	0	0	0.00672976	0	0	0.00162475
Aspergillus_brunneoviolaceus	0	0	0	0.00021925	0	0.000200844	0.00588854	0.00432408	0.00212766	0.00141782
Penicillium_arizonense	0	0.00026462	0.000990835	0.00021925	0	0.000200844	0.00315457	0.00386891	0.00378251	0.00138684
Oidiodendron_sp.	0	0	0.0123854	0	0	0	0	0	0	0.00137616
Trichoderma_gamsii	0.000225734	0	0	0	0	0.00120506	0.0042061	0.00637233	0	0.00133436
Exophiala_jeanselmei	0	0	0	0	0	0	0	0.0116067	0	0.00128964
Alternaria_arborescens	0	0.00423392	0.0056973	0.0004385	0	0	0.000630915	0.000455166	0	0.00127287
Truncatella_angustata	0	0	0.00594501	0	0	0	0	0	0.00496454	0.00121217
Kluyveromyces_marxianus	0.0013544	0.00423392	0.0027248	0.00153475	0	0.000200844	0.00042061	0	0.000236407	0.00118953
Amanita_phalloides	0.00158014	0	0.00346792	0	0	0.00160675	0.00126183	0.00159308	0.00118203	0.00118797
Ilyonectria_sp.	0	0	0	0	0.00707929	0	0	0	0.0035461	0.0011806
Mucor_racemosus	0	0	0	0	0.00647249	0	0	0	0.00401891	0.00116571
Scedosporium_apiospermum	0.000677201	0	0.000495417	0.002631	0.00202265	0.000803374	0.00147214	0.000910332	0.00141844	0.00115895
Exophiala_aquamarina	0.0013544	0.00026462	0.00148625	0.00109625	0.00141586	0.000401687	0.00105152	0.000682749	0.00236407	0.00112416
Apiospora_arundinis	0	0	0	0	0	0	0.00988433	0	0	0.00109826
Lecanicillium_psalliotae	0	0	0	0.00986626	0	0	0	0	0	0.00109625
Floropilus_chiversii	0	0	0	0	0	0	0	0.00477924	0.00449173	0.00103011
Lodderomyces_elongisporus	0.00158014	0.000529241	0.00173396	0.000877001	0.000809061	0.00100422	0.000630915	0.000227583	0.000945626	0.000926416
Penicillium_brevicompactum	0	0	0	0.004385	0.00384304	0	0	0	0	0.000914227
Venustampulla_echinocandica	0.000451467	0.00238158	0.000247709	0.001754	0.00182039	0	0	0.00113791	0.000236407	0.000892163
Apiotrichum_porosum	0.000225734	0	0	0	0.000404531	0.000401687	0.00189274	0.00318616	0.00189125	0.000889124
uncultured_Auriculariaceae	0	0	0.00792668	0	0	0	0	0	0	0.000880742
Penicillium_expansum	0.0013544	0	0	0.0004385	0	0.000401687	0.000630915	0.00295858	0.00212766	0.000879083
Stemphylium_lycopersici	0.00790068	0	0	0	0	0	0	0	0	0.000877853
Solicoccozyma_terricola	0	0	0	0	0	0	0	0.00364133	0.00401891	0.000851138
Geomyces_sp._21IN08	0.00338601	0	0	0	0.00384304	0.000401687	0	0	0	0.000847859
Neonectria_neomacrospora	0.000677201	0.00158772	0.000247709	0.00021925	0.00222492	0.000200844	0.00126183	0	0.00118203	0.000844612
Thermothelomyces_thermophilus	0	0.0013231	0	0.00109625	0.00101133	0.000803374	0.00105152	0.0013655	0.00070922	0.000817811
Leucosporidium_sp._AY30	0	0	0	0	0	0	0	0.00705508	0	0.000783897
uncultured_Rhizophagus	0	0	0	0.00679675	0	0	0	0	0	0.000755195
uncultured_Geomyces	0.00677201	0	0	0	0	0	0	0	0	0.000752445
Ascochyta_rabiei	0.000677201	0.00317544	0	0	0.000809061	0	0.00084122	0.000455166	0.00070922	0.000740812
Agaricus_bisporus	0.00383747	0.0013231	0.00123854	0	0	0	0	0	0.000236407	0.00073728
uncultured_Paraglomus	0	0	0	0	0	0.00642699	0	0	0	0.00071411
Fusarium_vanettenii	0.000225734	0.000529241	0.000247709	0.0004385	0.00161812	0.000200844	0.00105152	0.000910332	0.00118203	0.00071156
uncultured_Sarcosomataceae	0	0	0	0	0	0	0	0.00637233	0	0.000708036
Batrachochytrium_dendrobatidis	0.0013544	0.000529241	0.000247709	0.00153475	0.00121359	0.000200844	0	0.000455166	0.00070922	0.000693881
Entomortierella_parvispora	0	0	0	0	0	0	0.00168244	0.00455166	0	0.000692678
Hyaloscypha_bicolor	0.00225734	0.000529241	0.000495417	0.000877001	0	0.00140591	0	0	0.000472813	0.000670857
Septofusidium_herbarum	0	0	0	0	0	0	0	0	0.00591017	0.000656685
uncultured_Agaricales	0	0	0	0	0	0	0	0	0.00567376	0.000630418
Aspergillus_puulaauensis	0	0.00158772	0.000743126	0.0004385	0.000606796	0.000200844	0.000630915	0.000682749	0.00070922	0.000622208
Ustilaginoidea_virens	0.000225734	0.000529241	0	0.00065775	0.000202265	0.000200844	0.00147214	0.000910332	0.00118203	0.000597815
Macroventuria_anomochaeta	0	0	0	0.00109625	0.00182039	0	0.00105152	0.0013655	0	0.000592629
uncultured_Cryptomycota	0	0	0	0	0.000809061	0.00361518	0.00084122	0	0	0.000585052
Candida_dubliniensis	0.00112867	0.0013231	0.000495417	0	0.000202265	0.000200844	0.00042061	0.000455166	0.000945626	0.000574633
Aspergillus_heteromorphus	0.000902935	0	0.00148625	0.000877001	0	0.00120506	0.00042061	0.000227583	0	0.000568827
Solicoccozyma_terrea	0	0	0	0	0	0	0.00483701	0	0	0.000537446
Chaetomium_cochliodes	0	0	0	0	0	0.00482024	0	0	0	0.000535583
uncultured_Hypocreales	0	0	0	0	0	0	0	0.00477924	0	0.000531027
Thermochaetoides_thermophila	0	0	0	0.0021925	0.00182039	0.000401687	0	0.000227583	0	0.000515796
Penicillium_solitum	0	0.00158772	0	0.00021925	0.000404531	0.00100422	0	0.000910332	0.000472813	0.000510985
Colletotrichum_fructicola	0.00293454	0	0.000743126	0	0	0.000602531	0	0	0.000236407	0.000501845
Heterobasidion_irregulare	0.000677201	0.0013231	0.000247709	0	0.000202265	0	0.00084122	0.000682749	0.000472813	0.000494118
uncultured_Pezizaceae	0	0	0	0	0	0	0.00126183	0	0.00307329	0.00048168
Pyxidiophora_arvernensis	0	0	0.00421105	0	0	0	0	0	0	0.000467894
Penicillium_rubens	0	0	0.00123854	0.00021925	0.000202265	0	0.000630915	0.00159308	0.000236407	0.000457829
Didymella_exigua	0	0	0.000495417	0.00109625	0	0.000602531	0.00168244	0.000227583	0	0.000456025
Acremonium_sp.	0	0	0	0	0	0	0.00168244	0	0.00236407	0.000449612
Microbotryum_stellariae	0	0	0	0	0	0	0.00399579	0	0	0.000443977
Lobosporangium_transversale	0.000225734	0.000793861	0.000247709	0.00109625	0.000404531	0	0.000630915	0.000227583	0.000236407	0.000429221
Dacryopinax_primogenitus	0.000225734	0.000529241	0.000743126	0	0.000809061	0.000602531	0	0	0.000945626	0.000428369
Podospora_anserina	0	0	0	0	0	0	0	0.00227583	0.00141844	0.000410475
Exophiala_lecanii-corni	0	0.00026462	0.000495417	0.00065775	0.000606796	0	0.000210305	0.000227583	0.00118203	0.000404945
Podospora_comata	0	0	0.000743126	0.00153475	0.000606796	0	0	0.000682749	0	0.00039638
Beauveria_sungii	0	0	0	0	0	0	0	0	0.0035461	0.000394011
Hirsutella_rhossiliensis	0.00112867	0.00026462	0.000990835	0.0004385	0	0	0.00042061	0	0.000236407	0.000386627
Sordaria_macrospora	0.0013544	0	0.000247709	0	0.00101133	0.000401687	0.000210305	0.000227583	0	0.000383668
Fusarium_pseudograminearum	0.000225734	0.00026462	0.000495417	0.000877001	0.000202265	0	0	0.000910332	0.000472813	0.000383131
Orbilia_oligospora	0.0020316	0	0.000743126	0	0.000404531	0	0.000210305	0	0	0.000376618
Fusarium_venenatum	0	0.000793861	0.000743126	0	0.00121359	0.000602531	0	0	0	0.000372568
Kwoniella_dejecticola	0	0	0.000247709	0.000877001	0.000809061	0	0	0.0013655	0	0.000366585
Aspergillus_aculeatus	0	0	0.000247709	0	0	0	0.00126183	0.000910332	0.00070922	0.000347677
Fusarium_mangiferae	0.00112867	0	0	0.0004385	0	0	0.000210305	0.000455166	0.00070922	0.000326873
Apiotrichum_mycotoxinovorans	0	0.000793861	0.000247709	0	0.000606796	0	0	0.000455166	0.00070922	0.000312528
Geomyces_sp._24MN13	0	0	0.0027248	0	0	0	0	0	0	0.000302755
Arthroderma_uncinatum	0.000677201	0	0	0	0	0.00200843	0	0	0	0.000298404
Claroideoglomus_claroideum	0	0	0	0	0	0	0.00126183	0	0.00141844	0.000297808
Phycomyces_blakesleeanus	0.000225734	0	0.000495417	0.00021925	0.000202265	0.000401687	0.00042061	0.000682749	0	0.00029419
Grifola_frondosa	0	0.0026462	0	0	0	0	0	0	0	0.000294023
Ganoderma_applanatum	0	0.00158772	0	0	0	0	0.00105152	0	0	0.00029325
Humicola_insolens	0	0	0	0	0.00262945	0	0	0	0	0.000292161
Fusarium_odoratissimum	0	0.000529241	0	0	0	0	0	0.0013655	0.00070922	0.000289329
Aspergillus_glaucus	0	0.0013231	0.00123854	0	0	0	0	0	0	0.000284627
Fusarium_sambucinum	0	0	0	0	0	0	0	0.00250341	0	0.000278157
Synchytrium_taraxaci	0	0	0.000990835	0	0	0	0.00147214	0	0	0.000273663
Pseudocercospora_fijiensis	0	0	0.000743126	0.00021925	0	0.000803374	0	0.000682749	0	0.000272055
Trichoderma_atroviride	0	0	0	0.000877001	0	0	0.00042061	0.00113791	0	0.000270614
Mortierella_alpina	0	0.00158772	0	0	0	0.000803374	0	0	0	0.000265677
Alternaria_burnsii	0	0.00026462	0.00198167	0	0	0	0	0	0	0.000249588
Monascus_purpureus	0.0020316	0	0	0	0.000202265	0	0	0	0	0.000248208
uncultured_Spizellomycetales	0	0	0	0	0.00222492	0	0	0	0	0.000247213
Paraisaria_gracilis	0	0	0	0	0	0	0	0	0.00212766	0.000236407
Epichloe_festucae	0.000902935	0	0.000495417	0	0	0	0	0	0.00070922	0.000234175
Mortierella_sp._08CT03	0	0	0	0.00065775	0	0.000602531	0.00084122	0	0	0.0002335
Sodiomyces_alkalinus	0	0.000529241	0	0.00065775	0.000202265	0.000401687	0	0	0.000236407	0.000225261
Acremonium_fusidioides	0	0	0	0	0.00202265	0	0	0	0	0.000224739
Metarhizium_acridum	0	0.00026462	0.000247709	0.00021925	0	0.000200844	0.00042061	0.000227583	0.000236407	0.000201891
Rhizophagus_intraradices	0.00180587	0	0	0	0	0	0	0	0	0.000200652
uncultured_Pezizales	0	0	0	0.001754	0	0	0	0	0	0.000194889
Penicillium_griseofulvum	0	0	0	0.00065775	0.000606796	0	0	0	0.000472813	0.00019304
Leptosphaeria_biglobosa	0	0	0.000247709	0	0	0.000602531	0.00084122	0	0	0.00018794
Cordyceps_militaris	0	0	0.000495417	0	0	0	0	0.00113791	0	0.000181481
Rhizopus_arrhizus	0	0	0	0	0	0.00160675	0	0	0	0.000178528
Claroideoglomus_etunicatum	0	0	0	0	0	0	0	0.00159308	0	0.000177009
Stagonosporopsis_rhizophila	0	0	0.000495417	0	0	0	0.00084122	0	0.000236407	0.000174783
Cladosporium_acalyphae	0	0	0	0.00153475	0	0	0	0	0	0.000170528
Colletotrichum_graminicola	0.000451467	0.00105848	0	0	0	0	0	0	0	0.000167772
Leptosphaeria_maculans	0	0.000529241	0.000495417	0	0	0	0	0.000455166	0	0.000164425
Spizellomyces_sp._'palustris'	0	0	0	0	0	0	0.00147214	0	0	0.000163571
Cladophialophora_psammophila	0.000225734	0	0	0	0.00101133	0	0.000210305	0	0	0.000160818
uncultured_Orbiliales	0	0	0	0	0	0	0	0	0.00141844	0.000157604
Rhizophydiales_sp.	0	0	0	0	0	0	0	0	0.00141844	0.000157604
Alternaria_atra	0	0	0	0	0.00141586	0	0	0	0	0.000157318
Botrytis_porri	0.000225734	0.00026462	0.000247709	0	0	0	0.000210305	0.000455166	0	0.000155948
Purpureocillium_lilacinum	0	0.00026462	0	0	0	0.000200844	0.000210305	0	0.00070922	0.000153888
Cordyceps_fumosorosea	0	0	0.000495417	0	0.000202265	0	0	0.000682749	0	0.000153381
Phaeoacremonium_minimum	0	0.000529241	0	0.00021925	0	0.000401687	0.000210305	0	0	0.000151165
Diaporthe_batatas	0.000677201	0	0.000247709	0.00021925	0	0	0.000210305	0	0	0.000150496
Exophiala_oligosperma	0	0	0.000247709	0	0	0	0.00042061	0.000682749	0	0.000150119
Suillus_fuscotomentosus	0.000677201	0	0	0	0	0.000200844	0	0	0.000472813	0.000150095
[Candida]_hispaniensis	0	0	0.000247709	0.0004385	0.000404531	0	0	0.000227583	0	0.00014648
Cladophialophora_carrionii	0	0	0.000247709	0	0.000404531	0.000200844	0	0.000455166	0	0.000145361
Daldinia_childiae	0.000225734	0	0	0.00065775	0	0	0.00042061	0	0	0.000144899
Botrytis_fragariae	0.000225734	0	0	0.00021925	0.000202265	0.000200844	0.000210305	0.000227583	0	0.000142887
Pyrenophora_teres	0	0	0	0.00065775	0	0.000200844	0.00042061	0	0	0.000142134
Hypomyces_sp._15PA19	0	0	0	0.00065775	0.000606796	0	0	0	0	0.000140505
uncultured_Acaulospora	0	0	0	0	0	0	0.00126183	0	0	0.000140203
Synchytrium_microbalum	0.000451467	0.000793861	0	0	0	0	0	0	0	0.00013837
Bipolaris_maydis	0	0	0.00123854	0	0	0	0	0	0	0.000137616
Auricularia_heimuer	0	0	0	0	0	0.00120506	0	0	0	0.000133896
Diplodia_corticola	0.000225734	0.000529241	0	0.00021925	0	0	0.000210305	0	0	0.000131614
Talaromyces_pinophilus	0	0	0	0	0	0	0	0.000227583	0.000945626	0.000130357
Pyrenophora_tritici-repentis	0	0.00026462	0	0.00065775	0	0	0.000210305	0	0	0.000125853
Mollisia_scopiformis	0	0	0.000247709	0	0.000404531	0	0	0	0.000472813	0.000125006
Monilinia_fructicola	0	0.00026462	0	0	0	0	0.000630915	0.000227583	0	0.000124791
Diaporthe_citri	0.000677201	0	0	0	0	0	0.00042061	0	0	0.000121979
Pyricularia_oryzae	0	0	0	0	0.000202265	0.000200844	0	0.000455166	0.000236407	0.000121631
Melanopsichium_pennsylvanicum	0	0	0.000247709	0.00021925	0.000404531	0.000200844	0	0	0	0.000119148
Spizellomyces_punctatus	0	0	0	0	0	0.000200844	0.000630915	0	0.000236407	0.000118685
Lindgomyces_ingoldianus	0	0	0	0.00021925	0.000202265	0.000200844	0.000210305	0.000227583	0	0.000117805
Lichtheimia_ramosa	0	0.00105848	0	0	0	0	0	0	0	0.000117609
Fusarium_graminearum	0	0	0	0.0004385	0.000606796	0	0	0	0	0.000116144
Coniosporium_apollinis	0	0	0	0.0004385	0.000404531	0.000200844	0	0	0	0.000115986
Suillus_subaureus	0	0	0	0	0	0.000602531	0.000210305	0.000227583	0	0.000115602
Mortierella_polycephala	0	0	0	0	0	0.00100422	0	0	0	0.00011158
Aspergillus_mulundensis	0	0.000529241	0.000247709	0.00021925	0	0	0	0	0	0.000110689
Exophiala_mesophila	0	0.000793861	0	0	0.000202265	0	0	0	0	0.000110681
Aspergillus_udagawae	0	0	0.000990835	0	0	0	0	0	0	0.000110093
Lachnellula_hyalina	0	0.000529241	0	0	0.000404531	0	0	0	0	0.000103752
Trichoderma_virens	0	0	0.000247709	0	0	0	0	0.000682749	0	0.000103384
Ascobolus_immersus	0.000677201	0	0.000247709	0	0	0	0	0	0	0.000102768
Drepanopeziza_brunnea	0.000225734	0	0.000247709	0	0	0	0.000210305	0	0.000236407	0.000102239
Talaromyces_funiculosus	0	0	0	0	0	0	0	0.000910332	0	0.000101148
Pestalotiopsis_fici	0	0	0.000247709	0.00065775	0	0	0	0	0	0.000100607
Ascoidea_rubescens	0	0	0.000247709	0.0004385	0.000202265	0	0	0	0	9.87193e-05
Golovinomyces_cichoracearum	0	0	0	0.000877001	0	0	0	0	0	9.74446e-05
Parastagonospora_nodorum	0	0	0.000247709	0.00021925	0	0.000401687	0	0	0	9.65162e-05
Monilinia_vaccinii-corymbosi	0	0	0	0.00021925	0	0.000200844	0.000210305	0	0.000236407	9.63118e-05
Ustilago_hordei	0.000225734	0	0	0.00021925	0	0	0.00042061	0	0	9.61771e-05
Trichophyton_rubrum	0	0	0.000247709	0	0.000404531	0	0.000210305	0	0	9.58383e-05
Aspergillus_nidulans	0	0	0	0	0	0	0.00084122	0	0	9.34689e-05
Parasitella_parasitica	0	0	0	0	0	0	0.00084122	0	0	9.34689e-05
Vavraia_culicis	0.000225734	0	0	0	0.000606796	0	0	0	0	9.25033e-05
Brettanomyces_nanus	0	0	0	0	0	0.000200844	0.000630915	0	0	9.24177e-05
Cladophialophora_immunda	0	0	0	0.00021925	0.000202265	0.000401687	0	0	0	9.14669e-05
Rhynchosporium_secalis	0	0	0	0	0.000809061	0	0	0	0	8.98957e-05
Mortierella_sp._11MA04	0	0	0	0	0	0.000803374	0	0	0	8.92638e-05
Capronia_coronata	0	0.000793861	0	0	0	0	0	0	0	8.82068e-05
Sclerotinia_sclerotiorum	0	0.000529241	0	0	0	0	0	0	0.000236407	8.5072e-05
Rhizoctonia_sp.	0	0	0.000743126	0	0	0	0	0	0	8.25696e-05
Blumeria_graminis	0	0.00026462	0	0	0	0	0	0	0.000472813	8.1937e-05
Trematosphaeria_pertusa	0	0	0.000495417	0	0	0	0	0.000227583	0	8.03333e-05
Fonsecaea_multimorphosa	0.000225734	0	0.000495417	0	0	0	0	0	0	8.01279e-05
Ceratocystis_polychroma	0	0	0	0	0	0	0	0	0.00070922	7.88022e-05
Ceratobasidium_sp._AG-Ba	0	0.00026462	0	0	0.000202265	0	0	0.000227583	0	7.71631e-05
Clonostachys_rogersoniana	0	0	0	0	0	0	0	0.000682749	0	7.5861e-05
Tolypocladium_inflatum	0	0	0	0	0	0	0	0.000682749	0	7.5861e-05
Thermothielavioides_terrestris	0	0	0	0	0	0	0	0.000682749	0	7.5861e-05
Mytilinidion_resinicola	0	0	0.000247709	0.00021925	0	0	0.000210305	0	0	7.52516e-05
Bipolaris_oryzae	0	0	0	0	0.000202265	0	0	0	0.000472813	7.50087e-05
Bacidia_gigantensis	0	0	0	0.00021925	0	0	0	0.000455166	0	7.49351e-05
Kuraishia_capsulata	0	0	0	0.00021925	0	0	0	0.000455166	0	7.49351e-05
Yarrowia_lipolytica	0	0	0	0.0004385	0	0	0	0.000227583	0	7.40092e-05
Clitopilus_hobsonii	0	0	0	0.0004385	0	0	0	0.000227583	0	7.40092e-05
Bipolaris_sorokiniana	0.000451467	0	0	0	0	0	0.000210305	0	0	7.35302e-05
Saccharomyces_eubayanus	0.000225734	0	0	0.00021925	0	0	0.000210305	0	0	7.28099e-05
Cyberlindnera_fabianii	0	0	0	0.00021925	0.000202265	0	0	0.000227583	0	7.2122e-05
Malassezia_restricta	0	0	0	0.00021925	0.000202265	0	0	0.000227583	0	7.2122e-05
Penicillium_roqueforti	0	0	0	0.0004385	0	0	0.000210305	0	0	7.20894e-05
Neofusicoccum_parvum	0.000225734	0	0	0.00021925	0	0.000200844	0	0	0	7.17587e-05
Colletotrichum_aenigma	0	0	0	0	0.000404531	0	0	0	0.000236407	7.12153e-05
Cantharellus_anzutake	0	0	0	0	0.000202265	0	0.000210305	0.000227583	0	7.11281e-05
Aureobasidium_melanogenum	0	0	0	0	0.000202265	0.000200844	0	0	0.000236407	7.10573e-05
Powellomyces_hirtus	0	0	0	0	0	0.000401687	0	0	0.000236407	7.08993e-05
Arthrocladium_fulminans	0	0	0	0	0	0	0.000630915	0	0	7.01017e-05
Penicillium_oxalicum	0	0	0	0	0	0	0.000630915	0	0	7.01017e-05
Histoplasma_capsulatum	0	0	0	0.00021925	0.000404531	0	0	0	0	6.9309e-05
Trichophyton_verrucosum	0	0	0	0.00021925	0.000404531	0	0	0	0	6.9309e-05
Venturia_effusa	0	0	0	0	0.000202265	0.000200844	0.000210305	0	0	6.81571e-05
Aspergillus_sydowii	0	0	0	0	0.000606796	0	0	0	0	6.74218e-05
Annulohypoxylon_stygium	0	0	0	0	0.000606796	0	0	0	0	6.74218e-05
Trichophyton_benhamiae	0	0.000529241	0	0	0	0	0	0	0	5.88046e-05
Platygloea_sp._RB1040	0	0.000529241	0	0	0	0	0	0	0	5.88046e-05
Aspergillus_aculeatinus	0	0	0.000495417	0	0	0	0	0	0	5.50463e-05
Colletotrichum_gloeosporioides	0	0	0.000495417	0	0	0	0	0	0	5.50463e-05
Vanrija_pseudolonga	0	0	0.000495417	0	0	0	0	0	0	5.50463e-05
uncultured_Mortierellales	0	0	0.000495417	0	0	0	0	0	0	5.50463e-05
Rhizoctonia_solani	0	0.00026462	0	0	0	0	0	0.000227583	0	5.46892e-05
Glarea_lozoyensis	0	0	0.000247709	0	0	0	0	0.000227583	0	5.28102e-05
Aspergillus_ochraceoroseus	0	0.00026462	0	0	0	0	0.000210305	0	0	5.27694e-05
Capronia_epimyces	0.000225734	0	0.000247709	0	0	0	0	0	0	5.26048e-05
Exserohilum_turcicum	0	0	0	0	0	0	0	0	0.000472813	5.25348e-05
Verticillium_nonalfalfae	0	0	0	0	0	0	0	0	0.000472813	5.25348e-05
Coprinopsis_cinerea	0	0	0	0	0	0	0	0	0.000472813	5.25348e-05
Tilletiopsis_washingtonensis	0	0	0.000247709	0.00021925	0	0	0	0	0	5.18843e-05
Thyridium_curvatum	0	0	0.000247709	0	0	0	0.000210305	0	0	5.08904e-05
Cucurbitaria_berberidis	0	0	0	0	0	0	0	0.000455166	0	5.0574e-05
Antarctomyces_pellizariae	0	0	0	0	0	0	0	0.000455166	0	5.0574e-05
Pyronema_omphalodes	0	0	0	0	0	0	0	0.000455166	0	5.0574e-05
Chytridiomycota_sp.	0	0	0	0	0	0	0	0.000455166	0	5.0574e-05
Hirsutella_minnesotensis	0.000451467	0	0	0	0	0	0	0	0	5.0163e-05
Gaeumannomyces_tritici	0	0	0.000247709	0	0.000202265	0	0	0	0	4.99971e-05
Schizophyllum_commune	0	0	0.000247709	0	0.000202265	0	0	0	0	4.99971e-05
Talaromyces_amestolkiae	0	0	0.000247709	0	0	0.000200844	0	0	0	4.98392e-05
Letharia_lupina	0.000225734	0	0	0.00021925	0	0	0	0	0	4.94427e-05
Aureobasidium_pullulans	0	0	0	0.0004385	0	0	0	0	0	4.87222e-05
Botryotinia_calthae	0	0	0	0.0004385	0	0	0	0	0	4.87222e-05
Linderina_pennispora	0	0	0	0.0004385	0	0	0	0	0	4.87222e-05
Penicillium_digitatum	0	0	0	0	0	0	0.000210305	0.000227583	0	4.86542e-05
Botrytis_sinoallii	0	0	0	0	0	0	0.000210305	0.000227583	0	4.86542e-05
Pneumocystis_carinii	0	0	0	0	0	0	0.000210305	0.000227583	0	4.86542e-05
Trichosporon_asahii	0	0	0	0	0	0.000200844	0	0	0.000236407	4.85834e-05
Fusarium_proliferatum	0	0	0	0	0.000202265	0	0	0.000227583	0	4.77609e-05
Morchella_sextelata	0	0	0	0.00021925	0	0	0.000210305	0	0	4.77283e-05
Armillaria_ostoyae	0	0	0	0	0	0.000200844	0	0.000227583	0	4.7603e-05
fungal_sp._I15F-00327	0.000225734	0	0	0	0.000202265	0	0	0	0	4.75554e-05
Exophiala_xenobiotica	0	0	0	0.00021925	0.000202265	0	0	0	0	4.6835e-05
Aspergillus_tanneri	0	0	0	0.00021925	0.000202265	0	0	0	0	4.6835e-05
Cutaneotrichosporon_oleaginosum	0	0	0	0	0	0	0.00042061	0	0	4.67344e-05
Rhizopus_microsporus	0	0	0	0	0	0	0.00042061	0	0	4.67344e-05
Sporothrix_brasiliensis	0	0	0	0.00021925	0	0.000200844	0	0	0	4.66771e-05
Pseudozyma_hubeiensis	0	0	0	0.00021925	0	0.000200844	0	0	0	4.66771e-05
Geosmithia_morbida	0	0	0	0	0.000202265	0	0.000210305	0	0	4.58411e-05
Botrytis_deweyae	0	0	0	0	0	0.000200844	0.000210305	0	0	4.56832e-05
Grosmannia_clavigera	0	0	0	0	0	0.000200844	0.000210305	0	0	4.56832e-05
[Candida]_glabrata	0	0	0	0	0.000404531	0	0	0	0	4.49479e-05
Ustilago_maydis	0	0	0	0	0.000404531	0	0	0	0	4.49479e-05
Aaosphaeria_arxii	0	0	0	0	0	0.000401687	0	0	0	4.46319e-05
Geomyces_sp._12NJ08	0	0	0	0	0	0.000401687	0	0	0	4.46319e-05
Aspergillus_thermomutatus	0	0.00026462	0	0	0	0	0	0	0	2.94022e-05
Candida_albicans	0	0.00026462	0	0	0	0	0	0	0	2.94022e-05
Meyerozyma_guilliermondii	0	0.00026462	0	0	0	0	0	0	0	2.94022e-05
Fusarium_coffeatum	0	0.00026462	0	0	0	0	0	0	0	2.94022e-05
Marasmius_oreades	0	0.00026462	0	0	0	0	0	0	0	2.94022e-05
Postia_sp._CLZ-2014b	0	0.00026462	0	0	0	0	0	0	0	2.94022e-05
Acaulopage_tetraceros	0	0.00026462	0	0	0	0	0	0	0	2.94022e-05
Aspergillus_pseudoviridinutans	0	0	0.000247709	0	0	0	0	0	0	2.75232e-05
Debaryomyces_fabryi	0	0	0.000247709	0	0	0	0	0	0	2.75232e-05
Millerozyma_farinosa	0	0	0.000247709	0	0	0	0	0	0	2.75232e-05
Colletotrichum_scovillei	0	0	0.000247709	0	0	0	0	0	0	2.75232e-05
Neurospora_tetrasperma	0	0	0.000247709	0	0	0	0	0	0	2.75232e-05
Aplosporella_prunicola	0	0	0	0	0	0	0	0	0.000236407	2.62674e-05
Cladonia_petrophila	0	0	0	0	0	0	0	0	0.000236407	2.62674e-05
Immersiporthe_knoxdaviesiana	0	0	0	0	0	0	0	0	0.000236407	2.62674e-05
Trametes_gibbosa	0	0	0	0	0	0	0	0	0.000236407	2.62674e-05
Acaromyces_ingoldii	0	0	0	0	0	0	0	0	0.000236407	2.62674e-05
Jaminaea_rosea	0	0	0	0	0	0	0	0	0.000236407	2.62674e-05
Cyphellophora_europaea	0	0	0	0	0	0	0	0.000227583	0	2.5287e-05
Exophiala_spinifera	0	0	0	0	0	0	0	0.000227583	0	2.5287e-05
Aspergillus_japonicus	0	0	0	0	0	0	0	0.000227583	0	2.5287e-05
Microsporum_canis	0	0	0	0	0	0	0	0.000227583	0	2.5287e-05
Erysiphe_pisi	0	0	0	0	0	0	0	0.000227583	0	2.5287e-05
Candida_parapsilosis	0	0	0	0	0	0	0	0.000227583	0	2.5287e-05
Debaryomyces_hansenii	0	0	0	0	0	0	0	0.000227583	0	2.5287e-05
Kazachstania_barnettii	0	0	0	0	0	0	0	0.000227583	0	2.5287e-05
Coronophorales_sp.	0	0	0	0	0	0	0	0.000227583	0	2.5287e-05
Fusarium_subglutinans	0	0	0	0	0	0	0	0.000227583	0	2.5287e-05
Trametes_versicolor	0	0	0	0	0	0	0	0.000227583	0	2.5287e-05
Stereum_hirsutum	0	0	0	0	0	0	0	0.000227583	0	2.5287e-05
Ustilago_bromivora	0	0	0	0	0	0	0	0.000227583	0	2.5287e-05
Fonsecaea_erecta	0	0	0	0.00021925	0	0	0	0	0	2.43611e-05
Aspergillus_piperis	0	0	0	0.00021925	0	0	0	0	0	2.43611e-05
Aspergillus_uvarum	0	0	0	0.00021925	0	0	0	0	0	2.43611e-05
Endocarpon_pusillum	0	0	0	0.00021925	0	0	0	0	0	2.43611e-05
Hyphopichia_burtonii	0	0	0	0.00021925	0	0	0	0	0	2.43611e-05
Pichia_membranifaciens	0	0	0	0.00021925	0	0	0	0	0	2.43611e-05
Xylona_heveae	0	0	0	0.00021925	0	0	0	0	0	2.43611e-05
Laccaria_bicolor	0	0	0	0.00021925	0	0	0	0	0	2.43611e-05
Melampsora_larici-populina	0	0	0	0.00021925	0	0	0	0	0	2.43611e-05
Kwoniella_mangrovensis	0	0	0	0.00021925	0	0	0	0	0	2.43611e-05
Tremella_mesenterica	0	0	0	0.00021925	0	0	0	0	0	2.43611e-05
Aspergillus_tubingensis	0	0	0	0	0	0	0.000210305	0	0	2.33672e-05
Penicilliopsis_zonata	0	0	0	0	0	0	0.000210305	0	0	2.33672e-05
Zygosaccharomyces_rouxii	0	0	0	0	0	0	0.000210305	0	0	2.33672e-05
Saccharomycopsis_fibuligera_x_Saccharomycopsis_cf._fibuligera	0	0	0	0	0	0	0.000210305	0	0	2.33672e-05
Trichoderma_reesei	0	0	0	0	0	0	0.000210305	0	0	2.33672e-05
Fomitiporia_mediterranea	0	0	0	0	0	0	0.000210305	0	0	2.33672e-05
Nosema_bombi	0	0	0	0	0	0	0.000210305	0	0	2.33672e-05
Rhinocladiella_mackenziei	0	0	0	0	0.000202265	0	0	0	0	2.24739e-05
Aspergillus_candidus	0	0	0	0	0.000202265	0	0	0	0	2.24739e-05
Aspergillus_versicolor	0	0	0	0	0.000202265	0	0	0	0	2.24739e-05
Thermomyces_lanuginosus	0	0	0	0	0.000202265	0	0	0	0	2.24739e-05
Candida_orthopsilosis	0	0	0	0	0.000202265	0	0	0	0	2.24739e-05
Zygosaccharomyces_parabailii	0	0	0	0	0.000202265	0	0	0	0	2.24739e-05
Colletotrichum_karsti	0	0	0	0	0.000202265	0	0	0	0	2.24739e-05
Fusarium_poae	0	0	0	0	0.000202265	0	0	0	0	2.24739e-05
Puccinia_graminis	0	0	0	0	0.000202265	0	0	0	0	2.24739e-05
Aspergillus_caelatus	0	0	0	0	0	0.000200844	0	0	0	2.2316e-05
Aspergillus_campestris	0	0	0	0	0	0.000200844	0	0	0	2.2316e-05
Aspergillus_steynii	0	0	0	0	0	0.000200844	0	0	0	2.2316e-05
Aspergillus_welwitschiae	0	0	0	0	0	0.000200844	0	0	0	2.2316e-05
Tetrapisispora_phaffii	0	0	0	0	0	0.000200844	0	0	0	2.2316e-05
Chrysoporthe_sp._MAF-2017a	0	0	0	0	0	0.000200844	0	0	0	2.2316e-05
Metarhizium_album	0	0	0	0	0	0.000200844	0	0	0	2.2316e-05
Fusarium_culmorum	0	0	0	0	0	0.000200844	0	0	0	2.2316e-05
Fusarium_fujikuroi	0	0	0	0	0	0.000200844	0	0	0	2.2316e-05
Taphrina_flavorubra	0	0	0	0	0	0.000200844	0	0	0	2.2316e-05
