# Supplementary material for: Changes in Rhizosphere Soil Microorganisms and Metabolites during the Cultivation of Fritillaria cirrhosa
Source: Biology (Basel). 2024 May 11;13(5):334. doi: 10.3390/biology13050334 (PMC11117757; doi:10.3390/biology13050334)
Supplement: Supplementary file 1 [file biology-13-00334-s001.zip › Supplementary Material/Supplementary Table 7.xlsx]

## Sheet: 真菌属
name	FC1a	FC1b	FC1c	FC2a	FC2b	FC2c	FC3a	FC3b	FC3c	percentage
unclassified	0.392551	0.378672	0.289076	0.367244	0.4375	0.646716	0.368454	0.328402	0.382506	0.399013
Pseudogymnoascus	0.23228	0.219635	0.262076	0.14909	0.143811	0.0831492	0.0902208	0.156122	0.14279	0.164353
Cladosporium	0	0.0680074	0.0775328	0.130015	0.0944579	0.0925889	0.0744479	0.120391	0.0865248	0.082663
Plectosphaerella	0.110158	0.060598	0.0829824	0	0.0214401	0	0.0452156	0.050751	0.00307329	0.0415798
Botrytis	0.0248307	0.0336068	0.0153579	0.00504275	0.00950647	0.00702952	0.0649842	0.072599	0.100236	0.0370215
Fusarium	0.0498871	0.0359884	0.0406242	0.0164438	0.0161812	0.0104439	0.0376446	0.0380064	0.0413712	0.0318434
Metarhizium	0.0261851	0.018788	0.0208075	0.0181978	0.0281149	0.0331392	0.0803365	0.040965	0.0186761	0.03169
Beauveria	0.00857788	0.0108494	0.0128809	0.0407805	0.0364078	0.0455915	0.0157729	0.0143377	0.021513	0.0229679
Saccharomyces	0.000225734	0	0	0.0980048	0.0898058	0	0.000210305	0	0	0.0209163
Alternaria	0.0146727	0.0328129	0.0418628	0.00877001	0.00364078	0.00241012	0.00168244	0.002731	0	0.0120647
Trichoderma	0.017833	0.00952633	0.017835	0.004385	0.00667476	0.00120506	0.0121977	0.0248066	0.00898345	0.0114941
Ilyonectria	0.021219	0.0211696	0.00520188	0.014032	0.0171926	0	0	0.00432408	0.00945627	0.0102884
Chaetomium	0.00519187	0.00211696	0.00371563	0.0162245	0.0151699	0.0267122	0.00294427	0.00182066	0.00307329	0.00855214
Clonostachys	0.00451467	0.0140249	0.0168442	0.0039465	0.00343851	0	0.0227129	0.00386891	0.0070922	0.00849364
Scytinium	0.0151242	0.00979095	0.0141194	0	0	0.00140591	0.00126183	0.00341375	0.0108747	0.00622119
Aspergillus	0.000902935	0.00423392	0.0056973	0.0039465	0.00869741	0.0032135	0.0121977	0.010924	0.00472813	0.00606015
Acremonium	0	0	0	0	0.00202265	0	0.00168244	0	0.0432624	0.00521861
Linnemannia	0.00654627	0	0.0104038	0.00811226	0.00323625	0.00401687	0.00736067	0.00227583	0.00472813	0.00518667
Verticillium	0	0.0026462	0	0	0	0	0.0290221	0.00204825	0.00992908	0.00484951
Penicillium	0.0013544	0.00185234	0.00222938	0.0065775	0.00505663	0.00160675	0.00546793	0.00955849	0.0070922	0.00453285
Rhizophagus	0.00677201	0.0148187	0.00445876	0.0004385	0.000202265	0.00100422	0.00252366	0.00295858	0.00591017	0.00434299
Metapochonia	0	0	0	0.0293795	0.00748382	0	0	0	0	0.00409593
Talaromyces	0.000225734	0	0.000247709	0.00021925	0.000809061	0.000602531	0.0315457	0.00113791	0.00165485	0.0040492
Trichocladium	0	0	0	0	0	0	0.0113565	0.00933091	0.00969267	0.00337556
Exophiala	0.0013544	0.0013231	0.00222938	0.00197325	0.00242718	0.000401687	0.00168244	0.0134274	0.0035461	0.00315166
Gibellulopsis	0	0.0108494	0	0	0	0	0	0.0147929	0	0.00284915
Pseudeurotium	0	0	0	0.00723526	0	0.00702952	0.00546793	0.00546199	0	0.00279941
Scolecobasidium	0	0	0	0.0230213	0	0	0	0	0	0.00255792
Podila	0.00722348	0.00635089	0.00594501	0	0	0.00180759	0	0	0	0.00236966
Episternus	0	0	0	0	0	0	0	0.00819299	0.0125296	0.0023025
Paraphaeosphaeria	0.00361174	0.0026462	0.00222938	0	0.000202265	0	0.00378549	0.00295858	0.00449173	0.00221393
Madurella	0	0	0.00767897	0	0	0	0.0119874	0	0	0.00218515
Pochonia	0.00225734	0.00185234	0.00123854	0.0013155	0.00101133	0.00220928	0.00231335	0.000682749	0.00401891	0.0018777
Solicoccozyma	0	0	0	0	0	0	0.00483701	0.00364133	0.00401891	0.00138858
Oidiodendron	0	0	0.0123854	0	0	0	0	0	0	0.00137616
Truncatella	0	0	0.00594501	0	0	0	0	0	0.00496454	0.00121217
Apiotrichum	0.000225734	0.000793861	0.000247709	0	0.00101133	0.000401687	0.00189274	0.00364133	0.00260047	0.00120165
Geomyces	0.00338601	0	0.0027248	0	0.00384304	0.000803374	0	0	0	0.00119525
Kluyveromyces	0.0013544	0.00423392	0.0027248	0.00153475	0	0.000200844	0.00042061	0	0.000236407	0.00118953
Amanita	0.00158014	0	0.00346792	0	0	0.00160675	0.00126183	0.00159308	0.00118203	0.00118797
Mucor	0	0	0	0	0.00647249	0	0	0	0.00401891	0.00116571
Scedosporium	0.000677201	0	0.000495417	0.002631	0.00202265	0.000803374	0.00147214	0.000910332	0.00141844	0.00115895
Apiospora	0	0	0	0	0	0	0.00988433	0	0	0.00109826
Lecanicillium	0	0	0	0.00986626	0	0	0	0	0	0.00109625
Floropilus	0	0	0	0	0	0	0	0.00477924	0.00449173	0.00103011
Lodderomyces	0.00158014	0.000529241	0.00173396	0.000877001	0.000809061	0.00100422	0.000630915	0.000227583	0.000945626	0.000926416
Venustampulla	0.000451467	0.00238158	0.000247709	0.001754	0.00182039	0	0	0.00113791	0.000236407	0.000892163
Stemphylium	0.00790068	0	0	0	0	0	0	0	0	0.000877853
Colletotrichum	0.00338601	0.00105848	0.00148625	0	0.000606796	0.000602531	0	0	0.000472813	0.000845875
Neonectria	0.000677201	0.00158772	0.000247709	0.00021925	0.00222492	0.000200844	0.00126183	0	0.00118203	0.000844612
Thermothelomyces	0	0.0013231	0	0.00109625	0.00101133	0.000803374	0.00105152	0.0013655	0.00070922	0.000817811
Podospora	0	0	0.000743126	0.00153475	0.000606796	0	0	0.00295858	0.00141844	0.000806855
Leucosporidium	0	0	0	0	0	0	0	0.00705508	0	0.000783897
Ascochyta	0.000677201	0.00317544	0	0	0.000809061	0	0.00084122	0.000455166	0.00070922	0.000740812
Agaricus	0.00383747	0.0013231	0.00123854	0	0	0	0	0	0.000236407	0.00073728
Mortierella	0	0.00158772	0	0.00065775	0	0.0032135	0.00084122	0	0	0.000700021
Batrachochytrium	0.0013544	0.000529241	0.000247709	0.00153475	0.00121359	0.000200844	0	0.000455166	0.00070922	0.000693881
Entomortierella	0	0	0	0	0	0	0.00168244	0.00455166	0	0.000692678
Hyaloscypha	0.00225734	0.000529241	0.000495417	0.000877001	0	0.00140591	0	0	0.000472813	0.000670857
Septofusidium	0	0	0	0	0	0	0	0	0.00591017	0.000656685
Candida	0.00112867	0.00158772	0.000495417	0	0.000404531	0.000200844	0.00042061	0.000682749	0.000945626	0.000651796
Ustilaginoidea	0.000225734	0.000529241	0	0.00065775	0.000202265	0.000200844	0.00147214	0.000910332	0.00118203	0.000597815
Macroventuria	0	0	0	0.00109625	0.00182039	0	0.00105152	0.0013655	0	0.000592629
Thermochaetoides	0	0	0	0.0021925	0.00182039	0.000401687	0	0.000227583	0	0.000515796
Heterobasidion	0.000677201	0.0013231	0.000247709	0	0.000202265	0	0.00084122	0.000682749	0.000472813	0.000494118
Claroideoglomus	0	0	0	0	0	0	0.00126183	0.00159308	0.00141844	0.000474817
Pyxidiophora	0	0	0.00421105	0	0	0	0	0	0	0.000467894
Didymella	0	0	0.000495417	0.00109625	0	0.000602531	0.00168244	0.000227583	0	0.000456025
Microbotryum	0	0	0	0	0	0	0.00399579	0	0	0.000443977
Hirsutella	0.00158014	0.00026462	0.000990835	0.0004385	0	0	0.00042061	0	0.000236407	0.00043679
Lobosporangium	0.000225734	0.000793861	0.000247709	0.00109625	0.000404531	0	0.000630915	0.000227583	0.000236407	0.000429221
Dacryopinax	0.000225734	0.000529241	0.000743126	0	0.000809061	0.000602531	0	0	0.000945626	0.000428369
Synchytrium	0.000451467	0.000793861	0.000990835	0	0	0	0.00147214	0	0	0.000412033
Cladophialophora	0.000225734	0	0.000247709	0.00021925	0.00161812	0.000602531	0.000210305	0.000455166	0	0.000397646
Kwoniella	0	0	0.000247709	0.00109625	0.000809061	0	0	0.0013655	0	0.000390947
Sordaria	0.0013544	0	0.000247709	0	0.00101133	0.000401687	0.000210305	0.000227583	0	0.000383668
Orbilia	0.0020316	0	0.000743126	0	0.000404531	0	0.000210305	0	0	0.000376618
Leptosphaeria	0	0.000529241	0.000743126	0	0	0.000602531	0.00084122	0.000455166	0	0.000352365
Cordyceps	0	0	0.000990835	0	0.000202265	0	0	0.00182066	0	0.000334863
Arthroderma	0.000677201	0	0	0	0	0.00200843	0	0	0	0.000298404
Phycomyces	0.000225734	0	0.000495417	0.00021925	0.000202265	0.000401687	0.00042061	0.000682749	0	0.00029419
Grifola	0	0.0026462	0	0	0	0	0	0	0	0.000294023
Ganoderma	0	0.00158772	0	0	0	0	0.00105152	0	0	0.00029325
Humicola	0	0	0	0	0.00262945	0	0	0	0	0.000292161
Bipolaris	0.000451467	0	0.00123854	0	0.000202265	0	0.000210305	0	0.000472813	0.000286155
Spizellomyces	0	0	0	0	0	0.000200844	0.00210305	0	0.000236407	0.000282256
Diaporthe	0.0013544	0	0.000247709	0.00021925	0	0	0.000630915	0	0	0.000272475
Pseudocercospora	0	0	0.000743126	0.00021925	0	0.000803374	0	0.000682749	0	0.000272055
Pyrenophora	0	0.00026462	0	0.0013155	0	0.000200844	0.000630915	0	0	0.000267987
Suillus	0.000677201	0	0	0	0	0.000803374	0.000210305	0.000227583	0.000472813	0.000265697
Monascus	0.0020316	0	0	0	0.000202265	0	0	0	0	0.000248208
Paraisaria	0	0	0	0	0	0	0	0	0.00212766	0.000236407
Epichloe	0.000902935	0	0.000495417	0	0	0	0	0	0.00070922	0.000234175
Rhizopus	0	0	0	0	0	0.00160675	0.00042061	0	0	0.000225262
Sodiomyces	0	0.000529241	0	0.00065775	0.000202265	0.000401687	0	0	0.000236407	0.000225261
Trichophyton	0	0.000529241	0.000247709	0.00021925	0.000809061	0	0.000210305	0	0	0.000223952
Monilinia	0	0.00026462	0	0.00021925	0	0.000200844	0.00084122	0.000227583	0.000236407	0.000221103
Stagonosporopsis	0	0	0.000495417	0	0	0	0.00084122	0	0.000236407	0.000174783
Ustilago	0.000225734	0	0	0.00021925	0.000404531	0	0.00042061	0.000227583	0	0.000166412
Purpureocillium	0	0.00026462	0	0	0	0.000200844	0.000210305	0	0.00070922	0.000153888
Phaeoacremonium	0	0.000529241	0	0.00021925	0	0.000401687	0.000210305	0	0	0.000151165
[Candida]	0	0	0.000247709	0.0004385	0.000404531	0	0	0.000227583	0	0.00014648
Daldinia	0.000225734	0	0	0.00065775	0	0	0.00042061	0	0	0.000144899
Capronia	0.000225734	0.000793861	0.000247709	0	0	0	0	0	0	0.000140812
Hypomyces	0	0	0	0.00065775	0.000606796	0	0	0	0	0.000140505
Rhizoctonia	0	0.00026462	0.000743126	0	0	0	0	0.000227583	0	0.000137259
Auricularia	0	0	0	0	0	0.00120506	0	0	0	0.000133896
Diplodia	0.000225734	0.000529241	0	0.00021925	0	0	0.000210305	0	0	0.000131614
Mollisia	0	0	0.000247709	0	0.000404531	0	0	0	0.000472813	0.000125006
Pyricularia	0	0	0	0	0.000202265	0.000200844	0	0.000455166	0.000236407	0.000121631
Aureobasidium	0	0	0	0.0004385	0.000202265	0.000200844	0	0	0.000236407	0.00011978
Melanopsichium	0	0	0.000247709	0.00021925	0.000404531	0.000200844	0	0	0	0.000119148
Lindgomyces	0	0	0	0.00021925	0.000202265	0.000200844	0.000210305	0.000227583	0	0.000117805
Lichtheimia	0	0.00105848	0	0	0	0	0	0	0	0.000117609
Coniosporium	0	0	0	0.0004385	0.000404531	0.000200844	0	0	0	0.000115986
Fonsecaea	0.000225734	0	0.000495417	0.00021925	0	0	0	0	0	0.000104489
Lachnellula	0	0.000529241	0	0	0.000404531	0	0	0	0	0.000103752
Ascobolus	0.000677201	0	0.000247709	0	0	0	0	0	0	0.000102768
Drepanopeziza	0.000225734	0	0.000247709	0	0	0	0.000210305	0	0.000236407	0.000102239
Pestalotiopsis	0	0	0.000247709	0.00065775	0	0	0	0	0	0.000100607
Ascoidea	0	0	0.000247709	0.0004385	0.000202265	0	0	0	0	9.87193e-05
Golovinomyces	0	0	0	0.000877001	0	0	0	0	0	9.74446e-05
Parastagonospora	0	0	0.000247709	0.00021925	0	0.000401687	0	0	0	9.65162e-05
Parasitella	0	0	0	0	0	0	0.00084122	0	0	9.34689e-05
Vavraia	0.000225734	0	0	0	0.000606796	0	0	0	0	9.25033e-05
Brettanomyces	0	0	0	0	0	0.000200844	0.000630915	0	0	9.24177e-05
Rhynchosporium	0	0	0	0	0.000809061	0	0	0	0	8.98957e-05
Sclerotinia	0	0.000529241	0	0	0	0	0	0	0.000236407	8.5072e-05
Blumeria	0	0.00026462	0	0	0	0	0	0	0.000472813	8.1937e-05
Trematosphaeria	0	0	0.000495417	0	0	0	0	0.000227583	0	8.03333e-05
Ceratocystis	0	0	0	0	0	0	0	0	0.00070922	7.88022e-05
Ceratobasidium	0	0.00026462	0	0	0.000202265	0	0	0.000227583	0	7.71631e-05
Tolypocladium	0	0	0	0	0	0	0	0.000682749	0	7.5861e-05
Thermothielavioides	0	0	0	0	0	0	0	0.000682749	0	7.5861e-05
Mytilinidion	0	0	0.000247709	0.00021925	0	0	0.000210305	0	0	7.52516e-05
Bacidia	0	0	0	0.00021925	0	0	0	0.000455166	0	7.49351e-05
Kuraishia	0	0	0	0.00021925	0	0	0	0.000455166	0	7.49351e-05
Yarrowia	0	0	0	0.0004385	0	0	0	0.000227583	0	7.40092e-05
Clitopilus	0	0	0	0.0004385	0	0	0	0.000227583	0	7.40092e-05
Cyberlindnera	0	0	0	0.00021925	0.000202265	0	0	0.000227583	0	7.2122e-05
Malassezia	0	0	0	0.00021925	0.000202265	0	0	0.000227583	0	7.2122e-05
Neofusicoccum	0.000225734	0	0	0.00021925	0	0.000200844	0	0	0	7.17587e-05
Cantharellus	0	0	0	0	0.000202265	0	0.000210305	0.000227583	0	7.11281e-05
Powellomyces	0	0	0	0	0	0.000401687	0	0	0.000236407	7.08993e-05
Arthrocladium	0	0	0	0	0	0	0.000630915	0	0	7.01017e-05
Histoplasma	0	0	0	0.00021925	0.000404531	0	0	0	0	6.9309e-05
Venturia	0	0	0	0	0.000202265	0.000200844	0.000210305	0	0	6.81571e-05
Annulohypoxylon	0	0	0	0	0.000606796	0	0	0	0	6.74218e-05
Platygloea	0	0.000529241	0	0	0	0	0	0	0	5.88046e-05
Vanrija	0	0	0.000495417	0	0	0	0	0	0	5.50463e-05
Glarea	0	0	0.000247709	0	0	0	0	0.000227583	0	5.28102e-05
Debaryomyces	0	0	0.000247709	0	0	0	0	0.000227583	0	5.28102e-05
Exserohilum	0	0	0	0	0	0	0	0	0.000472813	5.25348e-05
Coprinopsis	0	0	0	0	0	0	0	0	0.000472813	5.25348e-05
Tilletiopsis	0	0	0.000247709	0.00021925	0	0	0	0	0	5.18843e-05
Trametes	0	0	0	0	0	0	0	0.000227583	0.000236407	5.15544e-05
Thyridium	0	0	0.000247709	0	0	0	0.000210305	0	0	5.08904e-05
Cucurbitaria	0	0	0	0	0	0	0	0.000455166	0	5.0574e-05
Antarctomyces	0	0	0	0	0	0	0	0.000455166	0	5.0574e-05
Pyronema	0	0	0	0	0	0	0	0.000455166	0	5.0574e-05
Gaeumannomyces	0	0	0.000247709	0	0.000202265	0	0	0	0	4.99971e-05
Schizophyllum	0	0	0.000247709	0	0.000202265	0	0	0	0	4.99971e-05
Letharia	0.000225734	0	0	0.00021925	0	0	0	0	0	4.94427e-05
Botryotinia	0	0	0	0.0004385	0	0	0	0	0	4.87222e-05
Linderina	0	0	0	0.0004385	0	0	0	0	0	4.87222e-05
Pneumocystis	0	0	0	0	0	0	0.000210305	0.000227583	0	4.86542e-05
Trichosporon	0	0	0	0	0	0.000200844	0	0	0.000236407	4.85834e-05
Morchella	0	0	0	0.00021925	0	0	0.000210305	0	0	4.77283e-05
Armillaria	0	0	0	0	0	0.000200844	0	0.000227583	0	4.7603e-05
Cutaneotrichosporon	0	0	0	0	0	0	0.00042061	0	0	4.67344e-05
Sporothrix	0	0	0	0.00021925	0	0.000200844	0	0	0	4.66771e-05
Pseudozyma	0	0	0	0.00021925	0	0.000200844	0	0	0	4.66771e-05
Zygosaccharomyces	0	0	0	0	0.000202265	0	0.000210305	0	0	4.58411e-05
Geosmithia	0	0	0	0	0.000202265	0	0.000210305	0	0	4.58411e-05
Grosmannia	0	0	0	0	0	0.000200844	0.000210305	0	0	4.56832e-05
Nakaseomyces	0	0	0	0	0.000404531	0	0	0	0	4.49479e-05
Aaosphaeria	0	0	0	0	0	0.000401687	0	0	0	4.46319e-05
Meyerozyma	0	0.00026462	0	0	0	0	0	0	0	2.94022e-05
Marasmius	0	0.00026462	0	0	0	0	0	0	0	2.94022e-05
Postia	0	0.00026462	0	0	0	0	0	0	0	2.94022e-05
Acaulopage	0	0.00026462	0	0	0	0	0	0	0	2.94022e-05
Millerozyma	0	0	0.000247709	0	0	0	0	0	0	2.75232e-05
Neurospora	0	0	0.000247709	0	0	0	0	0	0	2.75232e-05
Aplosporella	0	0	0	0	0	0	0	0	0.000236407	2.62674e-05
Cladonia	0	0	0	0	0	0	0	0	0.000236407	2.62674e-05
Immersiporthe	0	0	0	0	0	0	0	0	0.000236407	2.62674e-05
Acaromyces	0	0	0	0	0	0	0	0	0.000236407	2.62674e-05
Jaminaea	0	0	0	0	0	0	0	0	0.000236407	2.62674e-05
Cyphellophora	0	0	0	0	0	0	0	0.000227583	0	2.5287e-05
Microsporum	0	0	0	0	0	0	0	0.000227583	0	2.5287e-05
Erysiphe	0	0	0	0	0	0	0	0.000227583	0	2.5287e-05
Kazachstania	0	0	0	0	0	0	0	0.000227583	0	2.5287e-05
Stereum	0	0	0	0	0	0	0	0.000227583	0	2.5287e-05
Endocarpon	0	0	0	0.00021925	0	0	0	0	0	2.43611e-05
Hyphopichia	0	0	0	0.00021925	0	0	0	0	0	2.43611e-05
Pichia	0	0	0	0.00021925	0	0	0	0	0	2.43611e-05
Xylona	0	0	0	0.00021925	0	0	0	0	0	2.43611e-05
Laccaria	0	0	0	0.00021925	0	0	0	0	0	2.43611e-05
Melampsora	0	0	0	0.00021925	0	0	0	0	0	2.43611e-05
Tremella	0	0	0	0.00021925	0	0	0	0	0	2.43611e-05
Penicilliopsis	0	0	0	0	0	0	0.000210305	0	0	2.33672e-05
Saccharomycopsis	0	0	0	0	0	0	0.000210305	0	0	2.33672e-05
Fomitiporia	0	0	0	0	0	0	0.000210305	0	0	2.33672e-05
Nosema	0	0	0	0	0	0	0.000210305	0	0	2.33672e-05
Rhinocladiella	0	0	0	0	0.000202265	0	0	0	0	2.24739e-05
Thermomyces	0	0	0	0	0.000202265	0	0	0	0	2.24739e-05
Puccinia	0	0	0	0	0.000202265	0	0	0	0	2.24739e-05
Tetrapisispora	0	0	0	0	0	0.000200844	0	0	0	2.2316e-05
Chrysoporthe	0	0	0	0	0	0.000200844	0	0	0	2.2316e-05
Taphrina	0	0	0	0	0	0.000200844	0	0	0	2.2316e-05
