# Supplementary material for: Changes in Rhizosphere Soil Microorganisms and Metabolites during the Cultivation of Fritillaria cirrhosa
Source: Biology (Basel). 2024 May 11;13(5):334. doi: 10.3390/biology13050334 (PMC11117757; doi:10.3390/biology13050334)
Supplement: Supplementary file 1 [file biology-13-00334-s001.zip › Supplementary Material/Supplementary Table 10.xlsx]

## Sheet: Sheet1
name	FC1a	FC1b	FC1c	FC2a	FC2b	FC2c	FC3a	FC3b	FC3c
group	FC1	FC1	FC1	FC2	FC2	FC2	FC3	FC3	FC3
Sucrose	28839156311	21637109142	20608378891	1051512993	1097745383	1302592541	6.19483e+08	3082575180	9.73775e+08
Palmitic Acid	8655405423	9766396541	6322225614	3913805220	4262866689	2990731699	8458935574	6299147738	4052317620
Adenosine	3636871584	6009327783	5454461900	1653092340	2696349476	1266388876	2659164235	1401416370	1567549146
L-Phenylalanine	3260593618	2378019946	3036253026	1525616166	2080934731	1112663132	1883391465	1273940351	1831736690
Guanine	1959943178	4.32317e+08	9.10345e+08	2.60463e+08	5.07656e+08	1.76475e+08	9.99809e+07	7.33705e+07	1.96681e+08
Adenine	6.04143e+08	1067325569	9.39013e+08	3.05292e+08	457183448	2.06435e+08	443430335	2.46518e+08	273195808
2'-Deoxyadenosine	1357775316	5.86579e+08	9.84814e+08	2.56739e+08	5.68049e+08	1.96097e+08	9.47124e+07	5.14375e+07	1.13792e+08
Prostaglandin J2	3.90513e+08	6.70698e+08	2.81392e+08	4.71374e+08	5.24967e+08	3.12788e+08	268748562	145235825	3.58731e+08
L-Pyroglutamic acid	4.42782e+08	2.25904e+08	959668289	1.6875e+08	1.4196e+08	1.11611e+08	5.45663e+08	3.58015e+08	3.19942e+08
Uridine	3.96796e+08	5.27549e+08	4.04406e+08	2.35009e+08	2.93541e+08	2.39152e+08	2.58296e+08	1.8097e+08	1.88475e+08
Uracil	2.60493e+08	3.28065e+08	3.39448e+08	1.63566e+08	3.06321e+08	2.01194e+08	3.27853e+08	1.94128e+08	256472073
Nicotinamide	2.85308e+08	4.7348e+08	4.08287e+08	1.17537e+08	1.62214e+08	8.54251e+07	1.88099e+08	1.46271e+08	164609488
L-Glutamic acid	4.60181e+08	5.43599e+08	5.54723e+08	2.74863e+07	3.95905e+07	1.69214e+07	1.3081e+08	9.93935e+07	8.88514e+07
Nicotinic Acid	3.18013e+08	9.60172e+07	2.08816e+08	1.78648e+08	3.49179e+08	2.16041e+08	1.74497e+08	1.07813e+08	1.79649e+08
Guanosine	3.34322e+08	2.33429e+08	2.44296e+08	8.42974e+07	1.66245e+08	7.57327e+07	1.3652e+08	1.09159e+08	1.00065e+08
Thymidine	5.46598e+08	1.99159e+08	2.81589e+08	6.21548e+07	1.10552e+08	6.25058e+07	5.02431e+07	3.48761e+07	4.86102e+07
Thymine	7.93186e+08	9.87986e+07	2.69249e+08	5.33271e+07	9.0282e+07	2.99883e+07	1.19148e+07	1.14914e+07	1.67556e+07
Aldosterone	4.28711e+07	6.00804e+07	7.27286e+07	1.34259e+08	1.46185e+08	1.19463e+08	2.28447e+08	2.24758e+08	1.79374e+08
D-Ala-D-Ala	5.89008e+07	5.5937e+07	7.1786e+07	2.11847e+08	2.92729e+08	1.04589e+08	1.61248e+08	1.27151e+08	1.11901e+08
Pantothenic acid	189935655	1.48934e+08	1.54132e+08	9.91514e+07	147862269	8.77149e+07	125242227	1.03679e+08	123899911
6-Deoxy-D-glucose	3.27958e+08	2.84363e+08	3.04738e+08	1.82785e+07	1.7565e+07	1.54795e+07	3.40861e+07	4.03509e+07	3.29149e+07
Tetrahydrocortisone	1.09645e+08	1.47231e+08	6.44746e+07	5.23271e+07	1.16392e+08	1.3811e+06	1.64841e+08	9.50232e+07	1.95193e+08
2'-Deoxyguanosine	3.7311e+08	101185633	1.89892e+08	5.07758e+07	109158317	3.43256e+07	2.32917e+07	1.64778e+07	3.69976e+07
D-Glucosamine	2.30739e+08	3.26579e+08	3.32192e+08	5.3435e+06	5.59725e+06	5.7579e+06	5.2073e+06	5.3552e+06	5.248e+06
Thromboxane B2	3.66244e+08	5.6493e+07	5.72715e+07	4.43421e+07	7.44139e+07	3.73081e+07	8.62461e+07	6.46073e+07	7.1336e+07
2-Phenylethylamine	2.62874e+07	2.31842e+07	1.8385e+07	3.42761e+07	3.67176e+07	1.96779e+07	4.45956e+08	2.11274e+07	2.60871e+07
Deoxycholic acid	6.43654e+07	9.9647e+07	7.60212e+07	7.95997e+07	6.2992e+07	8.39065e+07	3.28824e+07	4.68673e+07	4.80952e+07
Cholic acid	8.92993e+07	1.02607e+08	9.10041e+07	5.46582e+07	5.38661e+07	6.92595e+07	3.5319e+07	5.6514e+07	3.65529e+07
Acetylcholine	2.04616e+07	4.41157e+07	4.26412e+07	4.51819e+07	6.00719e+07	3.54761e+07	1.21539e+08	9.01702e+07	8.82977e+07
Riboflavin	3.88989e+07	6.84055e+07	9.7126e+07	6.87753e+06	2.31693e+07	2.24304e+07	4.48323e+07	3.20937e+07	4.544e+07
L-Asparagine	4.84694e+07	1.48086e+08	1.59188e+08	2.52448e+06	3.75238e+06	2.31677e+06	3.47392e+06	3.53383e+06	4.10309e+06
Glycocholic acid	4.88124e+07	5.35282e+07	5.06126e+07	4.22859e+07	3.69415e+07	5.12501e+07	1.7778e+07	3.23588e+07	2.29399e+07
2'-Deoxycytidine	2.06099e+08	1.86793e+07	4.60125e+07	8.53316e+06	9.87578e+06	6.8693e+06	1.01286e+07	7.52773e+06	1.04862e+07
Cytidine	1.11993e+08	9.39929e+07	9.5301e+07	1.85316e+06	1.86052e+06	1.97901e+06	1.78977e+06	1.8406e+06	1.80376e+06
16伪-Hydroxyestrone	1.22675e+06	8.01003e+06	6.39702e+06	6.19064e+06	9.72439e+06	4.96837e+06	8.65682e+07	5.91099e+07	1.13098e+08
Inositol	1.13917e+08	5.76137e+07	5.75976e+07	3.0345e+06	4.51615e+06	2.7757e+06	4.1224e+06	3.99309e+06	3.25816e+06
Citrulline	7.31742e+07	6.88022e+07	7.73851e+07	3.45788e+06	3.6897e+06	3.6927e+06	3.33959e+06	3.43444e+06	3.36569e+06
Suberic acid	2.77968e+07	3.34452e+07	2.65755e+07	3.9047e+07	2.04502e+07	2.44711e+07	2.12705e+07	1.59095e+07	1.96006e+07
Lipoic acid	4.3275e+07	3.12998e+07	3.22902e+07	1.72153e+07	2.19076e+07	1.51195e+07	2.13302e+07	2.29821e+07	1.78856e+07
Cortisone	5.28883e+06	3.24509e+06	2.22202e+06	2.79925e+06	3.16974e+06	1.56261e+06	4.94046e+07	7.59847e+07	5.78666e+07
Arachidonic acid	1.52541e+07	1.03966e+07	1.09386e+07	3.33183e+07	3.4277e+07	2.13812e+07	2.56572e+07	1.58187e+07	2.6632e+07
L-Adrenaline	1.13693e+07	2.96973e+07	2.92542e+07	1.95401e+07	2.49447e+07	9.80679e+06	2.18111e+07	2.20994e+07	2.49681e+07
Prostaglandin I2	4.74855e+07	3.26805e+07	3.7425e+07	8.10469e+06	1.35278e+07	4.39732e+06	1.48756e+07	1.11774e+07	1.65381e+07
Tetracycline	2.3967e+07	2.62794e+07	3.44144e+07	9.8687e+06	7.56378e+06	1.39982e+07	1.0602e+07	2.32316e+07	2.2801e+07
Pregnenolone	3.13678e+06	2.36713e+06	2.7758e+06	1.63283e+07	2.279e+07	1.43209e+07	3.89349e+07	2.81003e+07	2.89256e+07
Tyramine	5.35156e+06	4.17148e+06	3.56645e+06	6.96726e+06	5.02539e+06	3.3412e+06	8.64342e+07	4.5825e+06	8.36045e+06
Eicosapentaenoic acid	1.46266e+07	1.44633e+07	7.13118e+06	3.662e+07	2.26234e+07	7.37821e+06	8.22283e+06	7.50641e+06	9.03824e+06
Levodopa	5.23387e+06	5.67618e+06	5.716e+06	1.02549e+07	1.05773e+07	9.57567e+06	24535347	1.85061e+07	2.58719e+07
D-Gluconic acid	9.7542e+06	2.56104e+06	4.55984e+06	827714	3.78412e+06	2.11019e+06	2.35712e+07	4.14845e+07	2.20109e+07
Kanamycin	2346383	9.02878e+07	3.09009e+06	2.23047e+06	2.33954e+06	1.12331e+06	5.80838e+06	1.52817e+06	1.59327e+06
Prostaglandin H2	1.15473e+07	1.09494e+07	2.01971e+07	9.6119e+06	1.0568e+07	7.9894e+06	9.61699e+06	1.11047e+07	1.53374e+07
Pyridoxamine	1.47326e+07	1.13203e+07	1.02216e+07	1.00941e+07	13638366	8.78489e+06	1.35028e+07	1.01718e+07	1.04042e+07
L-Ornithine	1.28198e+06	904731	1.40095e+06	2.21681e+07	4.33187e+07	1.58631e+07	4.09357e+06	5.09763e+06	4.99385e+06
Glutathione	7.91486e+06	1.62623e+07	14953039	5.4721e+06	8.9156e+06	3.68051e+06	1.43796e+07	1.29812e+07	1.20875e+07
L-Ascorbate	5.79846e+06	3.17941e+06	3.47933e+06	1.39954e+06	1.73088e+06	1.01516e+06	7.40748e+07	1.81087e+06	2.75067e+06
Mannitol	1.5886e+06	1.00314e+07	7.96522e+07	573623	535379	417375	546826	536028	687647
N-Acetylneuraminic acid	1.11381e+07	1.13775e+07	9.33829e+06	8.66895e+06	1.29986e+07	6.88942e+06	1.41381e+07	9.19413e+06	9.99859e+06
Oleic Acid	1.28163e+07	1.25984e+07	1.12301e+07	1.32658e+07	6.00592e+06	1.18589e+07	5.0588e+06	9.10482e+06	7.76726e+06
Prostaglandin E1	2.20459e+07	1.16483e+07	1.05397e+07	3.28378e+06	3.8712e+06	8.02965e+06	8.6772e+06	6.77591e+06	1.11116e+07
Deoxycytidine	2.4e+06	1.48337e+06	1.49303e+06	1.17714e+06	1.44127e+06	878697	3.85364e+07	1.91696e+07	1.1888e+07
D-Phenylalanine	4.77981e+06	2.62528e+06	2.45525e+06	2.47983e+06	3.29957e+06	1.8653e+06	3.17286e+07	1.24214e+07	8.26236e+06
Angiotensin IV	7.17112e+06	4.33196e+07	1.45966e+07	631766	854445	540936	810857	703325	710181
L-Tryptophan	4.64649e+06	6.07388e+06	3.69898e+06	8.04088e+06	1.21556e+07	5.91505e+06	9.6852e+06	7.71964e+06	7.69959e+06
Cytosine	4.15721e+07	6.91843e+06	9.49794e+06	713452	957138	641384	1.02186e+06	1.06645e+06	820755
Chenodeoxycholic Acid	7.85067e+06	1.08939e+07	8.17699e+06	7.27103e+06	5.87697e+06	9.35017e+06	3.09734e+06	4.20832e+06	4.0366e+06
Adipic acid	7.23204e+06	3.56829e+06	2.46237e+06	5.11689e+06	3.72515e+06	7.016e+06	3.54483e+06	3.80471e+06	2.10505e+07
Palmitoleic Acid	1.40438e+07	1.40281e+07	5.64384e+06	7.47823e+06	2.70917e+06	5.37514e+06	1.49655e+06	2.51132e+06	3.05157e+06
Prostaglandin D2	3.652e+06	1.79148e+06	1.51605e+06	3.68649e+06	6.82916e+06	3.84585e+06	8.06264e+06	1.39455e+07	1.23764e+07
Methionine	3.22571e+06	4.63409e+06	6.49709e+06	4.83744e+06	1.15755e+07	2.813e+06	8.65614e+06	5.71111e+06	6.99295e+06
Trehalose	3.91049e+06	7.15945e+06	7.32458e+06	2.97511e+06	3.15529e+06	3.31324e+06	9.16577e+06	9.05492e+06	7.87178e+06
Cortisol	5.87515e+06	3.26567e+06	3.8739e+06	3.07369e+06	5.87746e+06	2.59478e+06	9.85939e+06	8.60647e+06	8.83094e+06
Prostaglandin A1	7.81725e+06	1.09934e+07	1.10184e+07	2.80798e+06	3.83901e+06	7.26573e+06	1.2801e+06	1.2979e+06	2.40879e+06
D-Threose	9.42225e+06	4.18506e+06	7.90075e+06	4.44354e+06	3.95544e+06	3.3288e+06	3.63849e+06	5.01492e+06	3.02282e+06
Serotonin	2.44928e+06	2.34055e+06	2.32143e+06	4.78017e+06	7.57248e+06	4.53635e+06	7.72032e+06	5.40496e+06	5.69038e+06
S-Adenosyl-L-methionine	1.41023e+06	1.50975e+06	802465	2.80275e+06	2.53336e+06	2.2118e+06	6.58732e+06	6.25349e+06	7.01108e+06
Diosgenin	2.86868e+06	3.96796e+06	7.45138e+06	2.16092e+06	2.62191e+06	2.65303e+06	2.0185e+06	2.08002e+06	2.7457e+06
Monensin	1.55225e+06	5.58916e+06	8.09113e+06	1.20399e+06	1.20313e+06	1.98924e+06	659729	962086	2.44745e+06
Hydrocortisone	2.07192e+06	1.85373e+06	992866	235875	1.64501e+06	961849	4.69877e+06	3.8773e+06	3.41786e+06
Riboflavin-5-phosphate	2.01304e+06	3.16716e+06	2.97916e+06	1.63797e+06	2.32398e+06	1.61631e+06	1.76714e+06	1.0933e+06	2.21623e+06
2-Deoxyuridine	1.2634e+06	735395	676142	1.13863e+06	1.89895e+06	812025	3.8154e+06	2.62338e+06	3.27859e+06
Estradiol	1.70434e+06	776202	1.22015e+06	1.19029e+06	1.78111e+06	869634	3.33952e+06	1.92682e+06	3.18491e+06
Triiodothyronine	123154	114430	108599	689541	976949	825526	4.67412e+06	3.71572e+06	4.58382e+06
Prostaglandin G2	1.24036e+06	1.48285e+06	1.37549e+06	1.01508e+06	960718	840823	2.48309e+06	3.29057e+06	2.81061e+06
Lithocholic Acid	2.42485e+06	2.40973e+06	733891	3.09781e+06	1.72774e+06	2.66457e+06	550226	801096	772399
Taurocholic acid	1.68814e+06	2.21794e+06	1.8546e+06	1.88882e+06	1.50365e+06	1.97746e+06	968661	1.50818e+06	889164
Adrenosterone	1.49804e+06	1.52362e+06	1.36836e+06	1.13162e+06	1.24886e+06	974460	2.12354e+06	2.2299e+06	1.99897e+06
Corticosterone	1.70804e+06	805364	1.15184e+06	917403	888211	573554	1.85354e+06	1.91989e+06	2.34667e+06
Androsterone	655291	6.97276e+06	766283	547816	588182	522468	615201	649879	619571
Myristic Acid	1.86095e+06	2.77207e+06	1.02248e+06	1.4168e+06	743584	2.06741e+06	408905	708852	525676
Cystine	757276	3.12407e+06	4.25235e+06	463119	616964	619110	403497	282622	299152
Linoleic Acid	816845	634426	378686	372279	282597	509585	1.6974e+06	3.57283e+06	1.56272e+06
dUMP	851109	1.27785e+06	1.26506e+06	851398	1.1422e+06	765396	1.21944e+06	1.17832e+06	979448
Lauric Acid	911819	1.46769e+06	503397	1.23606e+06	1.84671e+06	1.88937e+06	294071	234501	343655
L-Hydroxyproline	644780	256447	340462	1.08931e+06	1.11867e+06	1.33076e+06	1.20856e+06	1.24289e+06	1.21801e+06
Prostaglandin B2	1.00404e+06	801536	825674	775395	1.36212e+06	799054	789287	633290	612586
cGMP	915981	1.75927e+06	1.64067e+06	286939	379265	204255	521987	231957	643650
Docosahexaenoic Acid	1.1298e+06	779540	545343	1.06483e+06	401707	749318	306075	296741	293515
Cortodoxone	478862	878832	787664	366470	544414	307133	571681	567811	485327
Progesterone	542838	338941	292183	295474	569335	240178	341753	289235	274945
17alpha-Hydroxyprogesterone	259677	881267	160096	124610	236562	103353	269092	300646	405476
5'-Adenylic acid	188337	235180	461432	239486	198934	234409	332525	407064	295010
Adenosine 5'-Diphosphate	365046	257524	533404	174402	234858	139866	208040	169145	168194
Vitamin B2	267978	167000	152544	95516.3	106839	109959	188083	128046	130713
