# Supplementary material for: Changes in Rhizosphere Soil Microorganisms and Metabolites during the Cultivation of Fritillaria cirrhosa
Source: Biology (Basel). 2024 May 11;13(5):334. doi: 10.3390/biology13050334 (PMC11117757; doi:10.3390/biology13050334)
Supplement: Supplementary file 1 [file biology-13-00334-s001.zip › Supplementary Material/Supplementary Table 1.xlsx]

## Sheet: All.Taxa.OTU
#OTU ID	FC1a	FC1b	FC1c	FC2a	FC2b	FC2c	FC3a	FC3b	FC3c	taxonomy
NCBI1001349	0	0	0	0	44	0	0	0	0	k__Bacteria;p__Actinobacteria;c__Actinomycetia;o__Streptomycetales;f__Streptomycetaceae;g__Streptomyces;s__Streptomyces_sp._Acta_2897
NCBI100235	0	0	936	1170	1611	521	0	0	0	k__Bacteria;p__Actinobacteria;c__Actinomycetia;o__Actinomycetales;f__;g__;s__uncultured_actinomycete
NCBI1003110	0	449	235	793	1080	510	230	526	279	k__Bacteria;p__Actinobacteria;c__Actinomycetia;o__Micromonosporales;f__Micromonosporaceae;g__Micromonospora;s__Micromonospora_maris
NCBI1004901	0	0	0	0	0	0	0	0	7	k__Bacteria;p__Actinobacteria;c__Actinomycetia;o__Corynebacteriales;f__Gordoniaceae;g__Gordonia;s__Gordonia_iterans
NCBI1005039	227	7	2	130	74	199	119	9	63	k__Bacteria;p__Armatimonadetes;c__Fimbriimonadia;o__Fimbriimonadales;f__Fimbriimonadaceae;g__Fimbriimonas;s__Fimbriimonas_ginsengisoli
NCBI1006576	0	0	2	0	2	0	0	0	0	k__Bacteria;p__Thermotogae;c__Thermotogae;o__Petrotogales;f__Petrotogaceae;g__Defluviitoga;s__Defluviitoga_tunisiensis
NCBI1007105	39	23	51	328	295	444	0	0	20	k__Bacteria;p__Proteobacteria;c__Betaproteobacteria;o__Burkholderiales;f__Alcaligenaceae;g__Pusillimonas_(ex_Stolz_et_al._2005);s__Pusillimonas_sp._T7-7
NCBI1009682	0	0	0	0	0	0	16	0	0	k__Bacteria;p__Proteobacteria;c__Betaproteobacteria;o__Neisseriales;f__Chromobacteriaceae;g__Jeongeupia;s__Jeongeupia_sp._HS-3
NCBI1010	0	0	0	3	0	0	13	10	24	k__Bacteria;p__Bacteroidetes;c__Sphingobacteriia;o__Sphingobacteriales;f__Sphingobacteriaceae;g__Sphingobacterium;s__Sphingobacterium_mizutaii
NCBI101385	0	0	0	37	33	52	0	0	0	k__Bacteria;p__Bacteroidetes;c__Flavobacteriia;o__Flavobacteriales;f__Flavobacteriaceae;g__Aequorivita;s__Aequorivita_sublithincola
NCBI101564	0	0	0	0	55	0	84	1318	0	k__Bacteria;p__Proteobacteria;c__Gammaproteobacteria;o__Pseudomonadales;f__Pseudomonadaceae;g__Pseudomonas;s__Pseudomonas_alcaliphila
NCBI101571	0	0	0	0	0	0	16	0	0	k__Bacteria;p__Proteobacteria;c__Betaproteobacteria;o__Burkholderiales;f__Burkholderiaceae;g__Burkholderia;s__Burkholderia_ubonensis
NCBI1016987	0	24	8	0	37	0	29	0	66	k__Bacteria;p__Proteobacteria;c__Alphaproteobacteria;o__Sphingomonadales;f__Sphingomonadaceae;g__Novosphingobium;s__Novosphingobium_sp._THN1
NCBI1017	0	0	0	0	10	0	0	6	0	k__Bacteria;p__Bacteroidetes;c__Flavobacteriia;o__Flavobacteriales;f__Flavobacteriaceae;g__Capnocytophaga;s__Capnocytophaga_gingivalis
NCBI102134	0	0	0	1	1	0	1	1	1	k__Bacteria;p__Firmicutes;c__Clostridia;o__Eubacteriales;f__Desulfallaceae;g__Desulfoscipio;s__Desulfoscipio_gibsoniae
NCBI1030157	110	60	55	111	141	73	43	0	69	k__Bacteria;p__Proteobacteria;c__Alphaproteobacteria;o__Sphingomonadales;f__Sphingomonadaceae;g__Sphingomonas;s__Sphingomonas_sp._KC8
NCBI103232	0	0	0	0	0	0	0	0	1	k__Bacteria;p__Actinobacteria;c__Actinomycetia;o__Streptomycetales;f__Streptomycetaceae;g__Streptomyces;s__Streptomyces_ipomoeae
NCBI1032527	20	16	16	10	7	2	11	7	12	k__Bacteria;p__Verrucomicrobia;c__Verrucomicrobiae;o__Verrucomicrobiales;f__Verrucomicrobia_subdivision_3;g__Pedosphaera;s__Pedosphaera_parvula
NCBI1032851	0	0	0	0	0	0	0	0	3	k__Bacteria;p__Actinobacteria;c__Actinomycetia;o__Corynebacteriales;f__Corynebacteriaceae;g__Corynebacterium;s__Corynebacterium_nuruki
NCBI1033922	0	0	89	0	0	0	0	0	61	k__Bacteria;p__Actinobacteria;c__Actinomycetia;o__Corynebacteriales;f__Nocardiaceae;g__Rhodococcus;s__Rhodococcus_sp._WB1
NCBI1034889	203	142	187	283	162	244	463	190	200	k__Bacteria;p__Proteobacteria;c__Betaproteobacteria;o__Burkholderiales;f__Comamonadaceae;g__Variovorax;s__Variovorax_sp._HW608
NCBI1035	0	0	0	0	0	2141	0	0	0	k__Bacteria;p__Proteobacteria;c__Alphaproteobacteria;o__Hyphomicrobiales;f__Nitrobacteraceae;g__Afipia;s__Afipia_felis
NCBI1036854	0	1	0	0	0	0	0	0	0	k__Bacteria;p__Acidobacteria;c__;o__;f__;g__;s__uncultured_Acidobacteria_bacterium_A11
NCBI1036855	6	12	1	5	5	6	2	0	1	k__Bacteria;p__Acidobacteria;c__;o__;f__;g__;s__uncultured_Acidobacteria_bacterium_A12
NCBI1036856	0	0	1	0	0	0	0	0	0	k__Bacteria;p__Acidobacteria;c__;o__;f__;g__;s__uncultured_Acidobacteria_bacterium_C5
NCBI103731	22	9	0	0	0	0	0	8	9	k__Bacteria;p__Actinobacteria;c__Actinomycetia;o__Pseudonocardiales;f__Pseudonocardiaceae;g__Saccharothrix;s__Saccharothrix_espanaensis
NCBI103733	12	11	0	13	10	0	11	56	21	k__Bacteria;p__Actinobacteria;c__Actinomycetia;o__Pseudonocardiales;f__Pseudonocardiaceae;g__Saccharothrix;s__Saccharothrix_syringae
NCBI103816	92	0	276	105	484	187	214	0	0	k__Bacteria;p__Actinobacteria;c__Actinomycetia;o__Corynebacteriales;f__Nocardiaceae;g__Rhodococcus;s__Rhodococcus_pyridinivorans
NCBI103836	0	0	0	0	0	125	0	0	0	k__Bacteria;p__Actinobacteria;c__Actinomycetia;o__Streptosporangiales;f__Streptosporangiaceae;g__Thermopolyspora;s__Thermopolyspora_flexuosa
NCBI103855	0	50	27	921	1151	917	109	100	52	k__Bacteria;p__Proteobacteria;c__Betaproteobacteria;o__Burkholderiales;f__Alcaligenaceae;g__Bordetella;s__Bordetella_hinzii
NCBI1038856	5	0	0	0	7	0	0	0	0	k__Bacteria;p__Firmicutes;c__Bacilli;o__Bacillales;f__Planococcaceae;g__Planococcus;s__Planococcus_plakortidis
NCBI1038928	0	11	0	35	32	12	18	98	19	k__Bacteria;p__Actinobacteria;c__Actinomycetia;o__Streptomycetales;f__Streptomycetaceae;g__Streptomyces;s__Streptomyces_xinghaiensis
NCBI104	0	0	0	4	0	0	0	0	0	k__Bacteria;p__Bacteroidetes;c__Cytophagia;o__Cytophagales;f__Cyclobacteriaceae;g__Cyclobacterium;s__Cyclobacterium_marinum
NCBI104087	493	544	381	49	87	114	18	97	93	k__Bacteria;p__Proteobacteria;c__Gammaproteobacteria;o__Pseudomonadales;f__Pseudomonadaceae;g__Pseudomonas;s__Pseudomonas_frederiksbergensis
NCBI104112	1	0	0	0	0	0	0	0	0	k__Bacteria;p__;c__;o__;f__;g__;s__uncultured_bacterium_AH5
NCBI1042	0	0	0	204	757	223	175	0	0	k__Bacteria;p__Proteobacteria;c__Alphaproteobacteria;o__Sphingomonadales;f__Erythrobacteraceae;g__Erythrobacter;s__Erythrobacter_sp.
NCBI104336	2701	1112	955	1887	1409	1049	5411	17432	9468	k__Bacteria;p__Actinobacteria;c__Actinomycetia;o__Micrococcales;f__Microbacteriaceae;g__Microbacterium;s__Microbacterium_foliorum
NCBI1045317	3	3	20	66	50	48	43	9	47	k__Bacteria;p__Proteobacteria;c__Alphaproteobacteria;o__Sphingomonadales;f__Sphingomonadaceae;g__Sphingomonas;s__Sphingomonas_lutea
NCBI1045808	215	46	0	0	35	73	563	862	764	k__Bacteria;p__Actinobacteria;c__Actinomycetia;o__Corynebacteriales;f__Nocardiaceae;g__Rhodococcus;s__Rhodococcus_sp._YL-1
NCBI104628	0	2	0	0	0	0	0	0	0	k__Bacteria;p__Proteobacteria;c__Epsilonproteobacteria;o__Campylobacterales;f__Helicobacteraceae;g__Helicobacter;s__Helicobacter_suis
NCBI1047164	0	0	0	1	0	1	0	0	0	k__Bacteria;p__;c__;o__;f__;g__;s__uncultured_bacterium_AB1650
NCBI1047172	18	10	10	29	11	21	22	0	6	k__Bacteria;p__Actinobacteria;c__Actinomycetia;o__Corynebacteriales;f__Nocardiaceae;g__Nocardia;s__Nocardia_sp._CS682
NCBI1050	0	0	0	13	0	7	0	0	0	k__Bacteria;p__Proteobacteria;c__Gammaproteobacteria;o__Chromatiales;f__Chromatiaceae;g__Thermochromatium;s__Thermochromatium_tepidum
NCBI1050370	8	10	10	17	8	20	43	22	7	k__Bacteria;p__Proteobacteria;c__Betaproteobacteria;o__Burkholderiales;f__;g__Thiomonas;s__Thiomonas_sp._X19
NCBI105219	956	566	595	1476	743	826	2701	1675	799	k__Bacteria;p__Proteobacteria;c__Betaproteobacteria;o__Burkholderiales;f__Burkholderiaceae;g__Ralstonia;s__Ralstonia_mannitolilytica
NCBI1055487	688	40	102	2816	859	83	14	0	8	k__Bacteria;p__Proteobacteria;c__Betaproteobacteria;o__Nitrosomonadales;f__Methylophilaceae;g__Methylotenera;s__Methylotenera_versatilis
NCBI105560	211	572	415	1312	462	1119	126	117	341	k__Bacteria;p__Proteobacteria;c__Betaproteobacteria;o__Burkholderiales;f__;g__Methylibium;s__Methylibium_petroleiphilum
NCBI106	0	0	0	1	0	0	0	0	0	k__Bacteria;p__Bacteroidetes;c__Cytophagia;o__Cytophagales;f__Spirosomaceae;g__Runella;s__Runella_slithyformis
NCBI1063	0	0	0	0	10	6	4	11	16	k__Bacteria;p__Proteobacteria;c__Alphaproteobacteria;o__Rhodobacterales;f__Rhodobacteraceae;g__Cereibacter;s__Cereibacter_sphaeroides
NCBI106370	7	6	0	0	0	0	5	31	0	k__Bacteria;p__Actinobacteria;c__Actinomycetia;o__Frankiales;f__Frankiaceae;g__Frankia;s__Frankia_casuarinae
NCBI1064527	0	0	0	9	0	0	7	0	20	k__Bacteria;p__Actinobacteria;c__Actinomycetia;o__Pseudonocardiales;f__Pseudonocardiaceae;g__Amycolatopsis;s__Amycolatopsis_sp._FG22
NCBI106590	155	160	186	36	129	96	211	94	133	k__Bacteria;p__Proteobacteria;c__Betaproteobacteria;o__Burkholderiales;f__Burkholderiaceae;g__Cupriavidus;s__Cupriavidus_necator
NCBI106592	340	41	318	47	375	200	18	133	0	k__Bacteria;p__Proteobacteria;c__Alphaproteobacteria;o__Hyphomicrobiales;f__Rhizobiaceae;g__Ensifer;s__Ensifer_adhaerens
NCBI106634	0	0	0	0	2	2	3	0	0	k__Bacteria;p__Proteobacteria;c__Gammaproteobacteria;o__Chromatiales;f__Ectothiorhodospiraceae;g__Thioalkalivibrio;s__Thioalkalivibrio_versutus
NCBI106649	0	6	0	0	0	0	6	20	0	k__Bacteria;p__Proteobacteria;c__Gammaproteobacteria;o__Moraxellales;f__Moraxellaceae;g__Acinetobacter;s__Acinetobacter_guillouiae
NCBI1069	1206	1056	1177	2369	2277	1320	1494	2558	3713	k__Bacteria;p__Proteobacteria;c__Alphaproteobacteria;o__Hyphomicrobiales;f__Hyphomicrobiaceae;g__Rhodomicrobium;s__Rhodomicrobium_vannielii
NCBI1069220	56	0	0	0	0	0	0	5	0	k__Bacteria;p__Actinobacteria;c__Actinomycetia;o__Corynebacteriales;f__Mycobacteriaceae;g__Mycobacterium;s__Mycobacterium_koreense
NCBI1070021	0	0	164	0	0	0	0	0	0	k__Bacteria;p__Proteobacteria;c__Alphaproteobacteria;o__Hyphomicrobiales;f__Nitrobacteraceae;g__Bradyrhizobium;s__Bradyrhizobium_sp._ARR696
NCBI1072366	0	0	0	0	0	0	0	0	10	k__Bacteria;p__Actinobacteria;c__Actinomycetia;o__Corynebacteriales;f__Nocardiaceae;g__Rhodococcus;s__Rhodococcus_sp._TMP1
NCBI1072463	64	37	30	1053	1246	1058	212	237	462	k__Bacteria;p__Actinobacteria;c__Actinomycetia;o__Micrococcales;f__Microbacteriaceae;g__Microbacterium;s__Microbacterium_lemovicicum
NCBI1075	0	3	0	0	0	4	0	0	0	k__Bacteria;p__Proteobacteria;c__Alphaproteobacteria;o__Rhodobacterales;f__Rhodobacteraceae;g__Fuscovulum;s__Fuscovulum_blasticum
NCBI1076	99	102	60	131	123	96	247	146	223	k__Bacteria;p__Proteobacteria;c__Alphaproteobacteria;o__Hyphomicrobiales;f__Nitrobacteraceae;g__Rhodopseudomonas;s__Rhodopseudomonas_palustris
NCBI1076124	4	0	7	5	5	17	4	13	12	k__Bacteria;p__Actinobacteria;c__Actinomycetia;o__Micromonosporales;f__Micromonosporaceae;g__Phytohabitans;s__Phytohabitans_flavus
NCBI1076596	0	0	0	4	0	0	0	0	0	k__Bacteria;p__Proteobacteria;c__Alphaproteobacteria;o__Rhodospirillales;f__Acetobacteraceae;g__Acetobacter;s__Acetobacter_persici
NCBI1076926	0	0	0	0	16	14	0	0	0	k__Bacteria;p__Proteobacteria;c__Alphaproteobacteria;o__Hyphomicrobiales;f__Rhizobiaceae;g__Rhizobium;s__Rhizobium_laguerreae
NCBI107709	26	7	7	34	8	10	9	15	1	k__Bacteria;p__Verrucomicrobia;c__Opitutae;o__Opitutales;f__Opitutaceae;g__Opitutus;s__Opitutus_terrae
NCBI1077935	0	28	0	0	34	0	0	33	0	k__Bacteria;p__Proteobacteria;c__Alphaproteobacteria;o__Rhodobacterales;f__Rhodobacteraceae;g__Paracoccus;s__Paracoccus_zhejiangensis
NCBI1077946	0	0	0	12	0	5	0	0	8	k__Bacteria;p__Actinobacteria;c__Actinomycetia;o__Streptomycetales;f__Streptomycetaceae;g__Streptomyces;s__Streptomyces_hundungensis
NCBI1078471	0	0	0	20	0	0	166	151	162	k__Bacteria;p__Actinobacteria;c__Actinomycetia;o__Micrococcales;f__Ornithinimicrobiaceae;g__Serinicoccus;s__Serinicoccus_profundi
NCBI1082851	0	0	0	55	0	0	0	0	0	k__Bacteria;p__Proteobacteria;c__Betaproteobacteria;o__Burkholderiales;f__Comamonadaceae;g__Comamonas;s__Comamonas_serinivorans
NCBI1090615	0	0	0	8	7	0	30	36	11	k__Bacteria;p__Actinobacteria;c__Actinomycetia;o__Nakamurellales;f__Nakamurellaceae;g__Nakamurella;s__Nakamurella_panacisegetis
NCBI1091412	2	0	0	0	0	0	0	0	0	k__Bacteria;p__;c__;o__;f__;g__;s__bacterium_enrichment_culture_clone_g13
NCBI1091566	2	3	1	1	0	2	0	0	1	k__Bacteria;p__;c__;o__;f__;g__;s__uncultured_bacterium_CSL11
NCBI1091567	5	1	0	0	7	1	4	1	4	k__Bacteria;p__;c__;o__;f__;g__;s__uncultured_bacterium_CSL12
NCBI1091568	0	0	1	0	1	3	4	0	3	k__Bacteria;p__;c__;o__;f__;g__;s__uncultured_bacterium_CSL132
NCBI1091572	0	0	0	0	0	0	1	0	0	k__Bacteria;p__;c__;o__;f__;g__;s__uncultured_bacterium_CSLC3
NCBI1091573	0	0	0	0	0	0	0	0	1	k__Bacteria;p__;c__;o__;f__;g__;s__uncultured_bacterium_CSLD10
NCBI1091576	0	0	0	0	0	0	1	0	0	k__Bacteria;p__;c__;o__;f__;g__;s__uncultured_bacterium_CSLG10
NCBI1091577	0	0	0	0	0	0	0	0	2	k__Bacteria;p__;c__;o__;f__;g__;s__uncultured_bacterium_CSLG7
NCBI1092	0	0	0	1	2	0	0	0	0	k__Bacteria;p__Chlorobi;c__Chlorobia;o__Chlorobiales;f__Chlorobiaceae;g__Chlorobium;s__Chlorobium_limicola
NCBI109266	0	0	24	0	0	0	0	0	0	k__Bacteria;p__Cyanobacteria;c__;o__Nostocales;f__Aphanizomenonaceae;g__Anabaenopsis;s__Anabaenopsis_circularis
NCBI1096	0	0	0	0	0	0	0	1	0	k__Bacteria;p__Chlorobi;c__Chlorobia;o__Chlorobiales;f__Chlorobiaceae;g__Chlorobium;s__Chlorobium_phaeobacteroides
NCBI1097667	0	0	276	0	0	0	97	220	562	k__Bacteria;p__Actinobacteria;c__Thermoleophilia;o__Solirubrobacterales;f__Patulibacteraceae;g__Patulibacter;s__Patulibacter_medicamentivorans
NCBI1097668	121	0	29	36	0	0	0	181	0	k__Bacteria;p__Proteobacteria;c__Betaproteobacteria;o__Burkholderiales;f__Burkholderiaceae;g__Burkholderia;s__Burkholderia_sp._YI23
NCBI109791	16	0	0	0	0	0	0	0	0	k__Bacteria;p__Proteobacteria;c__Betaproteobacteria;o__Burkholderiales;f__Burkholderiaceae;g__Burkholderia;s__Burkholderia_sp._TH2
NCBI11	0	0	0	40	21	15	25	26	73	k__Bacteria;p__Actinobacteria;c__Actinomycetia;o__Micrococcales;f__Cellulomonadaceae;g__Cellulomonas;s__Cellulomonas_gilvus
NCBI110319	1268	727	648	3177	2104	2490	5486	7578	5156	k__Bacteria;p__Actinobacteria;c__Actinomycetia;o__Propionibacteriales;f__Nocardioidaceae;g__Nocardioides;s__Nocardioides_sp._CF8
NCBI110321	0	0	0	964	1128	3496	0	1513	0	k__Bacteria;p__Proteobacteria;c__Alphaproteobacteria;o__Hyphomicrobiales;f__Rhizobiaceae;g__Sinorhizobium;s__Sinorhizobium_medicae
NCBI110500	0	0	0	0	0	2	0	0	0	k__Bacteria;p__Firmicutes;c__Clostridia;o__Eubacteriales;f__Desulfotomaculaceae;g__Pelotomaculum;s__Pelotomaculum_thermopropionicum
NCBI110505	10	18	3	7	10	18	23	23	15	k__Bacteria;p__Actinobacteria;c__Actinomycetia;o__Corynebacteriales;f__Mycobacteriaceae;g__Mycobacterium;s__Mycobacterium_heckeshornense
NCBI110539	0	0	0	0	0	0	160	0	0	k__Bacteria;p__Actinobacteria;c__Actinomycetia;o__Corynebacteriales;f__Mycobacteriaceae;g__Mycolicibacterium;s__Mycolicibacterium_vanbaalenii
NCBI110937	0	128	71	771	651	669	0	7	40	k__Bacteria;p__Actinobacteria;c__Actinomycetia;o__Micrococcales;f__Microbacteriaceae;g__Rathayibacter;s__Rathayibacter_festucae
NCBI1109412	0	0	0	0	1	0	0	0	0	k__Bacteria;p__Proteobacteria;c__Gammaproteobacteria;o__Enterobacterales;f__Pectobacteriaceae;g__Brenneria;s__Brenneria_goodwinii
NCBI1109705	0	0	43	0	0	0	0	0	0	k__Bacteria;p__Actinobacteria;c__Actinomycetia;o__Streptomycetales;f__Streptomycetaceae;g__Streptomyces;s__Streptomyces_sp._BC16019
NCBI1114970	0	0	0	0	10	56	0	0	0	k__Bacteria;p__Proteobacteria;c__Gammaproteobacteria;o__Pseudomonadales;f__Pseudomonadaceae;g__Pseudomonas;s__Pseudomonas_ogarae
NCBI111501	0	0	0	4	1	0	0	0	0	k__Bacteria;p__Bacteroidetes;c__Flavobacteriia;o__Flavobacteriales;f__Flavobacteriaceae;g__Muricauda;s__Muricauda_ruestringensis
NCBI1115757	0	0	1	0	0	0	0	0	0	k__Bacteria;p__Cyanobacteria;c__;o__Pseudanabaenales;f__Leptolyngbyaceae;g__Leptolyngbya;s__Leptolyngbya_sp._BL0902
NCBI1115758	46	26	76	132	204	89	25	41	42	k__Bacteria;p__Firmicutes;c__Clostridia;o__Eubacteriales;f__Peptostreptococcaceae;g__Romboutsia;s__Romboutsia_ilealis
NCBI1118202	0	0	0	0	2	0	0	0	0	k__Bacteria;p__Bacteroidetes;c__Flavobacteriia;o__Flavobacteriales;f__Weeksellaceae;g__Cruoricaptor;s__Cruoricaptor_ignavus
NCBI111831	3249	1642	2413	15275	11730	7291	2705	2257	3980	k__Bacteria;p__Proteobacteria;c__Alphaproteobacteria;o__Rhodospirillales;f__Rhodospirillaceae;g__Defluviicoccus;s__Defluviicoccus_vanus
NCBI1118379	4	0	0	0	5	5	2	4	0	k__Bacteria;p__Actinobacteria;c__Actinomycetia;o__Corynebacteriales;f__Mycobacteriaceae;g__Mycolicibacter;s__Mycolicibacter_minnesotensis
NCBI1118963	28	106	82	826	135	0	216	268	76	k__Bacteria;p__Actinobacteria;c__Actinomycetia;o__Micrococcales;f__Micrococcaceae;g__Arthrobacter;s__Arthrobacter_sp._Rue61a
NCBI1121358	0	0	0	59	77	0	0	0	0	k__Bacteria;p__Actinobacteria;c__Actinomycetia;o__Corynebacteriales;f__Corynebacteriaceae;g__Corynebacterium;s__Corynebacterium_doosanense
NCBI1123043	2	0	2	2	0	0	1	0	0	k__Bacteria;p__Planctomycetes;c__Planctomycetia;o__Gemmatales;f__Gemmataceae;g__Telmatocola;s__Telmatocola_sphagniphila
NCBI1124597	2	0	0	0	0	0	0	0	0	k__Bacteria;p__Proteobacteria;c__Alphaproteobacteria;o__Magnetococcales;f__Magnetococcaceae;g__Magnetococcus;s__Magnetococcus_marinus
NCBI1124835	56	77	92	6	23	12	9	13	0	k__Bacteria;p__Bacteroidetes;c__Flavobacteriia;o__Flavobacteriales;f__Weeksellaceae;g__Chryseobacterium;s__Chryseobacterium_carnipullorum
NCBI1125966	0	0	0	0	1	0	2	0	1	k__Bacteria;p__Firmicutes;c__Bacilli;o__Bacillales;f__Thermoactinomycetaceae;g__Polycladomyces;s__Polycladomyces_abyssicola
NCBI1126833	0	0	0	1	0	0	0	0	0	k__Bacteria;p__Firmicutes;c__Bacilli;o__Bacillales;f__Paenibacillaceae;g__Paenibacillus;s__Paenibacillus_beijingensis
NCBI1127466	0	0	0	0	0	2	0	0	0	k__Bacteria;p__Actinobacteria;c__Actinomycetia;o__Micrococcales;f__Micrococcaceae;g__Arthrobacter;s__Arthrobacter_sp._CGMCC_3584
NCBI1130996	0	0	0	1	0	0	1	0	2	k__Bacteria;p__;c__;o__;f__;g__;s__uncultured_bacterium_W5-102b
NCBI1130999	0	2	2	0	0	0	0	0	0	k__Bacteria;p__;c__;o__;f__;g__;s__uncultured_bacterium_W5-51b
NCBI113107	0	0	0	0	0	0	0	5	0	k__Bacteria;p__Firmicutes;c__Bacilli;o__Lactobacillales;f__Streptococcaceae;g__Streptococcus;s__Streptococcus_australis
NCBI1131462	0	0	0	6	0	0	0	0	0	k__Bacteria;p__Firmicutes;c__Clostridia;o__Eubacteriales;f__Desulfitobacteriaceae;g__Dehalobacter;s__Dehalobacter_sp._CF
NCBI1131625	0	0	0	0	1483	0	2327	1959	0	k__Bacteria;p__Proteobacteria;c__Betaproteobacteria;o__Burkholderiales;f__Comamonadaceae;g__Variovorax;s__Variovorax_sp._JS669
NCBI1133324	0	0	0	0	0	0	333	0	0	k__Bacteria;p__Verrucomicrobia;c__Spartobacteria;o__Chthoniobacterales;f__Chthoniobacteraceae;g__Chthoniobacter;s__uncultured_Chthoniobacter_sp.
NCBI1133519	0	445	0	0	0	0	0	0	0	k__Bacteria;p__Proteobacteria;c__Alphaproteobacteria;o__Rhodospirillales;f__Acetobacteraceae;g__;s__Acetobacteraceae_bacterium_MS302e
NCBI1133525	0	0	0	0	0	55	0	0	0	k__Bacteria;p__Proteobacteria;c__Alphaproteobacteria;o__Hyphomicrobiales;f__Nitrobacteraceae;g__;s__Bradyrhizobiaceae_bacterium_MS228e
NCBI1133527	0	0	0	886	0	0	0	0	0	k__Bacteria;p__Proteobacteria;c__Betaproteobacteria;o__Burkholderiales;f__;g__;s__Burkholderiales_bacterium_MS307a
NCBI1133546	0	0	0	6	0	0	0	0	0	k__Bacteria;p__Actinobacteria;c__Actinomycetia;o__Micrococcales;f__;g__Luteimicrobium;s__Luteimicrobium_xylanilyticum
NCBI1134687	0	0	0	0	0	0	96	0	0	k__Bacteria;p__Proteobacteria;c__Gammaproteobacteria;o__Enterobacterales;f__Enterobacteriaceae;g__Klebsiella;s__Klebsiella_michiganensis
NCBI113561	0	0	28	20	17	23	0	0	0	k__Bacteria;p__Actinobacteria;c__Actinomycetia;o__Micromonosporales;f__Micromonosporaceae;g__Actinoplanes;s__Actinoplanes_deccanensis
NCBI113562	5	0	6	40	0	26	38	32	18	k__Bacteria;p__Actinobacteria;c__Actinomycetia;o__Micromonosporales;f__Micromonosporaceae;g__Actinoplanes;s__Actinoplanes_derwentensis
NCBI1136412	0	2	0	0	0	0	0	0	0	k__Bacteria;p__;c__;o__;f__;g__;s__uncultured_bacterium_12
NCBI1136413	4	0	4	2	0	4	0	0	0	k__Bacteria;p__;c__;o__;f__;g__;s__uncultured_bacterium_8
NCBI1136941	0	0	0	23	62	0	0	28	0	k__Bacteria;p__Actinobacteria;c__Actinomycetia;o__Corynebacteriales;f__Gordoniaceae;g__Gordonia;s__Gordonia_phthalatica
NCBI1137095	0	65	0	0	0	0	0	2	0	k__Bacteria;p__Cyanobacteria;c__;o__Nostocales;f__Scytonemataceae;g__Scytonema;s__Scytonema_sp._HK-05
NCBI1138189	0	0	0	5	0	0	0	2	0	k__Bacteria;p__Proteobacteria;c__Alphaproteobacteria;o__Hyphomicrobiales;f__Rhizobiaceae;g__Rhizobium;s__Rhizobium_bangladeshense
NCBI1138190	0	0	0	0	5	4	0	0	0	k__Bacteria;p__Proteobacteria;c__Alphaproteobacteria;o__Hyphomicrobiales;f__Rhizobiaceae;g__Rhizobium;s__Rhizobium_binae
NCBI1138383	746	915	352	1116	1099	379	295	547	1076	k__Bacteria;p__Actinobacteria;c__Actinomycetia;o__Corynebacteriales;f__Mycobacteriaceae;g__Mycobacterium;s__Mycobacterium_paraintracellulare
NCBI114	13	19	9	18	4	0	6	10	20	k__Bacteria;p__Planctomycetes;c__Planctomycetia;o__Gemmatales;f__Gemmataceae;g__Gemmata;s__Gemmata_obscuriglobus
NCBI1141883	102	196	148	100	92	138	826	141	1488	k__Bacteria;p__Proteobacteria;c__Betaproteobacteria;o__Burkholderiales;f__Oxalobacteraceae;g__Massilia;s__Massilia_putida
NCBI114259	0	0	0	0	0	107	0	0	0	k__Bacteria;p__Actinobacteria;c__Actinomycetia;o__Corynebacteriales;f__Nocardiaceae;g__Nocardia;s__Nocardia_paucivorans
NCBI114615	0	0	0	4	0	4	3	3	4	k__Bacteria;p__Proteobacteria;c__Alphaproteobacteria;o__Hyphomicrobiales;f__Nitrobacteraceae;g__Bradyrhizobium;s__Bradyrhizobium_sp._ORS_278
NCBI114616	33	16	25	46	55	16	25	34	25	k__Bacteria;p__Proteobacteria;c__Alphaproteobacteria;o__Hyphomicrobiales;f__Methylobacteriaceae;g__Methylobacterium;s__Methylobacterium_nodulans
NCBI114707	0	0	0	0	1525	0	0	0	0	k__Bacteria;p__Proteobacteria;c__Gammaproteobacteria;o__Pseudomonadales;f__Pseudomonadaceae;g__Pseudomonas;s__uncultured_Pseudomonas_sp.
NCBI1147129	0	0	0	0	5	0	0	0	0	k__Bacteria;p__Firmicutes;c__Clostridia;o__Eubacteriales;f__Desulfitobacteriaceae;g__Dehalobacter;s__Dehalobacter_sp._DCA
NCBI1148509	0	0	0	0	5	5	13	0	0	k__Bacteria;p__Proteobacteria;c__Gammaproteobacteria;o__Pseudomonadales;f__Pseudomonadaceae;g__Pseudomonas;s__Pseudomonas_prosekii
NCBI1155384	0	0	0	0	63	214	0	0	0	k__Bacteria;p__Actinobacteria;c__Actinomycetia;o__Micrococcales;f__Micrococcaceae;g__Glutamicibacter;s__Glutamicibacter_sp._ZJUTW
NCBI1155739	1	0	1	1	0	2	2	0	1	k__Bacteria;p__Cyanobacteria;c__Oscillatoriophycideae;o__Oscillatoriales;f__Oscillatoriaceae;g__Moorena;s__Moorena_producens
NCBI115808	0	3	3	7	4	0	0	3	16	k__Bacteria;p__Proteobacteria;c__Alphaproteobacteria;o__Hyphomicrobiales;f__Nitrobacteraceae;g__Bradyrhizobium;s__Bradyrhizobium_sp._ORS_285
NCBI1160	4	0	0	0	0	0	0	0	0	k__Bacteria;p__Cyanobacteria;c__Oscillatoriophycideae;o__Oscillatoriales;f__Microcoleaceae;g__Planktothrix;s__Planktothrix_agardhii
NCBI116085	5	23	5	0	0	0	0	0	0	k__Bacteria;p__Firmicutes;c__Clostridia;o__Eubacteriales;f__Lachnospiraceae;g__Coprococcus;s__Coprococcus_catus
NCBI116188	38	10	35	7	7	20	35	61	122	k__Bacteria;p__Actinobacteria;c__Actinomycetia;o__Streptomycetales;f__Streptomycetaceae;g__Streptomyces;s__Streptomyces_coeruleorubidus
NCBI1164	0	0	0	0	0	0	2	0	0	k__Bacteria;p__Cyanobacteria;c__;o__Nostocales;f__Nostocaceae;g__Trichormus;s__Trichormus_azollae
NCBI1164594	0	0	0	0	0	0	0	286	0	k__Bacteria;p__Proteobacteria;c__Betaproteobacteria;o__Burkholderiales;f__Oxalobacteraceae;g__Massilia;s__Massilia_yuzhufengensis
NCBI1165	13	11	5	3	0	0	14	0	0	k__Bacteria;p__Cyanobacteria;c__;o__Nostocales;f__Nostocaceae;g__Anabaena;s__Anabaena_cylindrica
NCBI1166130	0	0	14	0	0	0	0	0	0	k__Bacteria;p__Proteobacteria;c__Gammaproteobacteria;o__Enterobacterales;f__Enterobacteriaceae;g__Enterobacter;s__Enterobacter_sp._R4-368
NCBI1166950	0	0	0	0	0	0	2	0	0	k__Bacteria;p__Proteobacteria;c__Gammaproteobacteria;o__Chromatiales;f__Chromatiaceae;g__Thiodictyon;s__Candidatus_Thiodictyon_syntrophicum
NCBI1168034	0	0	0	0	0	0	0	0	1	k__Bacteria;p__Bacteroidetes;c__Bacteroidia;o__Marinilabiliales;f__Prolixibacteraceae;g__Draconibacterium;s__Draconibacterium_orientale
NCBI116865	0	0	0	39	0	0	0	0	0	k__Bacteria;p__Proteobacteria;c__Alphaproteobacteria;o__;f__;g__;s__uncultured_Methylobacterium-like_sp.
NCBI1169025	898	535	464	125	106	82	240	320	518	k__Bacteria;p__Actinobacteria;c__Actinomycetia;o__Streptomycetales;f__Streptomycetaceae;g__Streptomyces;s__Streptomyces_pratensis
NCBI1170699	0	0	0	0	7	0	0	0	0	k__Bacteria;p__Bacteroidetes;c__Flavobacteriia;o__Flavobacteriales;f__Flavobacteriaceae;g__Galbibacter;s__Galbibacter_sp._BG1
NCBI117157	9	8	0	2	2	2	0	3	10	k__Bacteria;p__Actinobacteria;c__Actinomycetia;o__Propionibacteriales;f__Actinopolymorphaceae;g__Actinopolymorpha;s__Actinopolymorpha_singaporensis
NCBI117207	25	6	5	22	0	0	73	979	37	k__Bacteria;p__Proteobacteria;c__Alphaproteobacteria;o__Sphingomonadales;f__Sphingomonadaceae;g__Sphingopyxis;s__Sphingopyxis_alaskensis
NCBI1173032	0	0	0	0	0	0	0	1	0	k__Bacteria;p__Cyanobacteria;c__;o__Synechococcales;f__Chamaesiphonaceae;g__Chamaesiphon;s__Chamaesiphon_minutus
NCBI1173283	0	0	0	0	13	0	0	0	0	k__Bacteria;p__Proteobacteria;c__Gammaproteobacteria;o__Pseudomonadales;f__Pseudomonadaceae;g__Pseudomonas;s__Pseudomonas_sp._R3-18-08
NCBI117567	3783	2889	2576	985	5251	3827	4185	9183	8778	k__Bacteria;p__Actinobacteria;c__Actinomycetia;o__Corynebacteriales;f__Mycobacteriaceae;g__Mycobacterium;s__Mycobacterium_frederiksbergense
NCBI1176198	0	0	0	0	0	0	6	0	0	k__Bacteria;p__Actinobacteria;c__Actinomycetia;o__Streptomycetales;f__Streptomycetaceae;g__Streptomyces;s__Streptomyces_harbinensis
NCBI1176257	0	0	0	0	0	0	0	49	0	k__Bacteria;p__Proteobacteria;c__Gammaproteobacteria;o__Pseudomonadales;f__Pseudomonadaceae;g__Pseudomonas;s__Pseudomonas_zhaodongensis
NCBI1176533	8	0	0	0	13	26	26	0	56	k__Bacteria;p__Proteobacteria;c__Gammaproteobacteria;o__Xanthomonadales;f__Xanthomonadaceae;g__Luteimonas;s__Luteimonas_granuli
NCBI1176536	0	0	0	0	0	0	0	2	0	k__Bacteria;p__Proteobacteria;c__Alphaproteobacteria;o__Sphingomonadales;f__Sphingomonadaceae;g__Novosphingobium;s__Novosphingobium_ginsenosidimutans
NCBI1176587	0	0	0	0	0	0	8	1	3	k__Bacteria;p__Bacteroidetes;c__Chitinophagia;o__Chitinophagales;f__Chitinophagaceae;g__Niabella;s__Niabella_ginsenosidivorans
NCBI1176646	5	15	36	52	53	152	144	59	54	k__Bacteria;p__Proteobacteria;c__Alphaproteobacteria;o__Sphingomonadales;f__Sphingomonadaceae;g__Sphingomonas;s__Sphingomonas_daechungensis
NCBI1176649	11	28	0	0	21	20	14	19	10	k__Bacteria;p__Proteobacteria;c__Alphaproteobacteria;o__Hyphomicrobiales;f__Rhizobiaceae;g__Agrobacterium;s__Agrobacterium_fabrum
NCBI1178	14	9	4	5	0	3	0	0	0	k__Bacteria;p__Cyanobacteria;c__;o__Nostocales;f__Nostocaceae;g__Nostoc;s__Nostoc_commune
NCBI1178025	7	0	0	4	4	0	0	0	0	k__Bacteria;p__Actinobacteria;c__Actinomycetia;o__Streptomycetales;f__Streptomycetaceae;g__Streptomyces;s__Streptomyces_sp._WT3
NCBI1179	0	0	0	0	1	0	0	0	0	k__Bacteria;p__Cyanobacteria;c__;o__Nostocales;f__Nostocaceae;g__Desmonostoc;s__Desmonostoc_muscorum
NCBI1179672	115	36	32	42	58	54	0	65	46	k__Bacteria;p__Bacteroidetes;c__Flavobacteriia;o__Flavobacteriales;f__Flavobacteriaceae;g__Flavobacterium;s__Flavobacterium_sp._KBS0721
NCBI1179673	6212	4566	2979	277	339	217	1343	1479	994	k__Bacteria;p__Actinobacteria;c__Actinomycetia;o__Micrococcales;f__Cellulomonadaceae;g__Oerskovia;s__Oerskovia_sp._KBS0722
NCBI1181493	14	30	18	12	21	17	30	29	30	k__Bacteria;p__;c__;o__;f__;g__;s__uncultured_bacterium_contig00001
NCBI1181500	0	1	0	2	2	3	0	0	0	k__Bacteria;p__;c__;o__;f__;g__;s__uncultured_bacterium_contig00008
NCBI1181501	14	8	15	0	0	0	9	4	2	k__Bacteria;p__;c__;o__;f__;g__;s__uncultured_bacterium_contig00009
NCBI1181502	0	3	0	2	0	2	5	0	6	k__Bacteria;p__;c__;o__;f__;g__;s__uncultured_bacterium_contig00010
NCBI1181504	4	3	0	3	1	1	8	3	1	k__Bacteria;p__;c__;o__;f__;g__;s__uncultured_bacterium_contig00013
NCBI1181507	1	0	0	1	1	1	0	4	7	k__Bacteria;p__;c__;o__;f__;g__;s__uncultured_bacterium_contig00016
NCBI1181508	0	0	0	0	1	0	0	0	0	k__Bacteria;p__;c__;o__;f__;g__;s__uncultured_bacterium_contig00017
NCBI1181510	2	0	0	0	0	0	0	0	0	k__Bacteria;p__;c__;o__;f__;g__;s__uncultured_bacterium_contig00019
NCBI1181513	6	2	8	1	0	2	2	5	0	k__Bacteria;p__;c__;o__;f__;g__;s__uncultured_bacterium_contig00024
NCBI1181514	0	0	0	1	0	1	4	0	1	k__Bacteria;p__;c__;o__;f__;g__;s__uncultured_bacterium_contig00025
NCBI1181515	1	0	0	0	0	0	0	0	0	k__Bacteria;p__;c__;o__;f__;g__;s__uncultured_bacterium_contig00026
NCBI1181516	0	0	0	0	1	1	1	0	2	k__Bacteria;p__;c__;o__;f__;g__;s__uncultured_bacterium_contig00027
NCBI1181520	3	0	0	0	0	0	0	0	1	k__Bacteria;p__;c__;o__;f__;g__;s__uncultured_bacterium_contig00031
NCBI1181521	0	0	3	0	0	0	0	0	0	k__Bacteria;p__;c__;o__;f__;g__;s__uncultured_bacterium_contig00032
NCBI1181522	0	0	0	0	0	0	0	1	0	k__Bacteria;p__;c__;o__;f__;g__;s__uncultured_bacterium_contig00033
NCBI1181524	0	0	0	0	0	2	0	0	0	k__Bacteria;p__;c__;o__;f__;g__;s__uncultured_bacterium_contig00036
NCBI1181526	0	0	0	0	2	0	0	0	0	k__Bacteria;p__;c__;o__;f__;g__;s__uncultured_bacterium_contig00038
NCBI1181527	1	4	1	2	3	0	0	0	0	k__Bacteria;p__;c__;o__;f__;g__;s__uncultured_bacterium_contig00039
NCBI1181528	0	0	0	0	0	0	1	0	0	k__Bacteria;p__;c__;o__;f__;g__;s__uncultured_bacterium_contig00040
NCBI1181530	17	9	8	5	2	2	0	0	1	k__Bacteria;p__;c__;o__;f__;g__;s__uncultured_bacterium_contig00043
NCBI1181532	0	2	0	0	0	0	0	0	0	k__Bacteria;p__;c__;o__;f__;g__;s__uncultured_bacterium_contig00046
NCBI1181533	10	6	9	6	5	1	4	8	6	k__Bacteria;p__;c__;o__;f__;g__;s__uncultured_bacterium_contig00048
NCBI1181537	0	0	1	0	0	0	0	0	0	k__Bacteria;p__;c__;o__;f__;g__;s__uncultured_bacterium_contig00053
NCBI1181538	4	2	1	0	0	0	0	0	0	k__Bacteria;p__;c__;o__;f__;g__;s__uncultured_bacterium_contig00054
NCBI1181539	43	35	40	14	17	27	43	33	37	k__Bacteria;p__;c__;o__;f__;g__;s__uncultured_bacterium_contig00055
NCBI1181545	0	0	0	0	2	0	1	0	2	k__Bacteria;p__;c__;o__;f__;g__;s__uncultured_bacterium_contig00062
NCBI1181549	1	2	0	4	0	0	2	0	0	k__Bacteria;p__;c__;o__;f__;g__;s__uncultured_bacterium_contig00068
NCBI1181550	0	0	0	0	1	0	0	0	0	k__Bacteria;p__;c__;o__;f__;g__;s__uncultured_bacterium_contig00069
NCBI1181551	0	0	0	0	0	0	0	0	2	k__Bacteria;p__;c__;o__;f__;g__;s__uncultured_bacterium_contig00070
NCBI1181557	0	0	0	0	0	0	1	0	1	k__Bacteria;p__;c__;o__;f__;g__;s__uncultured_bacterium_contig00081
NCBI1181563	2	1	0	0	3	1	0	0	0	k__Bacteria;p__;c__;o__;f__;g__;s__uncultured_bacterium_contig00092
NCBI1181568	0	0	0	0	0	0	0	1	0	k__Bacteria;p__;c__;o__;f__;g__;s__uncultured_bacterium_contig00101
NCBI1181578	0	0	0	2	0	0	3	1	1	k__Bacteria;p__;c__;o__;f__;g__;s__uncultured_bacterium_contig00117
NCBI1181584	0	0	0	2	0	0	0	0	0	k__Bacteria;p__;c__;o__;f__;g__;s__uncultured_bacterium_contig00142
NCBI1181585	0	0	0	0	0	0	0	1	1	k__Bacteria;p__;c__;o__;f__;g__;s__uncultured_bacterium_contig00144
NCBI1181586	0	0	1	1	1	1	0	0	0	k__Bacteria;p__;c__;o__;f__;g__;s__uncultured_bacterium_contig00146
NCBI1181590	0	0	0	1	0	0	0	0	0	k__Bacteria;p__;c__;o__;f__;g__;s__uncultured_bacterium_contig00151
NCBI1181596	0	0	0	1	0	0	2	0	0	k__Bacteria;p__;c__;o__;f__;g__;s__uncultured_bacterium_contig00174
NCBI1181597	0	0	0	0	0	0	1	0	0	k__Bacteria;p__;c__;o__;f__;g__;s__uncultured_bacterium_contig00175
NCBI1181601	0	2	0	1	4	4	0	1	0	k__Bacteria;p__;c__;o__;f__;g__;s__uncultured_bacterium_contig00180
NCBI118246	487	0	0	185	0	0	0	0	0	k__Bacteria;p__Firmicutes;c__Bacilli;o__Bacillales;f__Planococcaceae;g__Ureibacillus;s__Ureibacillus_terrenus
NCBI1182568	0	0	0	0	0	1	12	7	12	k__Bacteria;p__Deinococcus-Thermus;c__Deinococci;o__Deinococcales;f__Deinococcaceae;g__Deinococcus;s__Deinococcus_puniceus
NCBI1182637	0	0	0	0	0	0	1	0	0	k__Bacteria;p__Actinobacteria;c__Actinomycetia;o__Streptomycetales;f__Streptomycetaceae;g__Streptomyces;s__Streptomyces_melanovinaceus
NCBI118323	0	0	0	0	0	1	0	2	0	k__Bacteria;p__Cyanobacteria;c__Oscillatoriophycideae;o__Oscillatoriales;f__Oscillatoriaceae;g__Oscillatoria;s__Oscillatoria_acuminata
NCBI1183401	0	269	0	58	0	0	0	0	258	k__Bacteria;p__Proteobacteria;c__Alphaproteobacteria;o__Hyphomicrobiales;f__Rhizobiaceae;g__Agrobacterium;s__Agrobacterium_fabacearum
NCBI1183413	0	0	21	6	0	14	0	0	0	k__Bacteria;p__Proteobacteria;c__Alphaproteobacteria;o__Hyphomicrobiales;f__Rhizobiaceae;g__Agrobacterium;s__Agrobacterium_salinitolerans
NCBI1183705	0	0	71	0	0	0	0	0	0	k__Bacteria;p__Actinobacteria;c__Actinomycetia;o__Micrococcales;f__Microbacteriaceae;g__Frigoribacterium;s__Frigoribacterium_sp._28AGIII
NCBI1184707	166	0	0	0	141	120	0	0	0	k__Bacteria;p__Firmicutes;c__Bacilli;o__Bacillales;f__Bacillaceae;g__Bacillus;s__Bacillus_sp._pBS-03
NCBI118613	41	9	0	0	0	10	69	287	429	k__Bacteria;p__Proteobacteria;c__Gammaproteobacteria;o__Pseudomonadales;f__Pseudomonadaceae;g__Pseudomonas;s__Pseudomonas_sp._B10
NCBI1188315	0	40	50	35	20	0	0	36	38	k__Bacteria;p__Actinobacteria;c__Actinomycetia;o__Streptomycetales;f__Streptomycetaceae;g__Streptomyces;s__Streptomyces_sp._AgN23
NCBI1190415	82	30	15	0	0	0	0	0	0	k__Bacteria;p__Proteobacteria;c__Gammaproteobacteria;o__Pseudomonadales;f__Pseudomonadaceae;g__Pseudomonas;s__Pseudomonas_asturiensis
NCBI1191433	5	0	0	0	0	0	0	4	0	k__Bacteria;p__;c__;o__;f__;g__;s__uncultured_bacterium_F25-01
NCBI1191437	0	4	4	4	7	8	0	0	0	k__Bacteria;p__;c__;o__;f__;g__;s__uncultured_bacterium_F41-01
NCBI1191438	8	7	4	3	1	2	2	3	0	k__Bacteria;p__;c__;o__;f__;g__;s__uncultured_bacterium_F42-01
NCBI1192162	0	0	0	0	0	3	0	0	0	k__Bacteria;p__Proteobacteria;c__Betaproteobacteria;o__Neisseriales;f__Chromobacteriaceae;g__Vogesella;s__Vogesella_sp._LIG4
NCBI119219	578	1733	1114	829	1113	307	1376	1407	744	k__Bacteria;p__Proteobacteria;c__Betaproteobacteria;o__Burkholderiales;f__Burkholderiaceae;g__Cupriavidus;s__Cupriavidus_metallidurans
NCBI1193713	0	3	0	1	1	2	5	0	10	k__Bacteria;p__Firmicutes;c__Bacilli;o__Bacillales;f__Bacillaceae;g__Neobacillus;s__Neobacillus_mesonae
NCBI1196095	0	0	0	0	14	0	0	0	0	k__Bacteria;p__Proteobacteria;c__Gammaproteobacteria;o__Orbales;f__Orbaceae;g__Gilliamella;s__Gilliamella_apicola
NCBI1197	0	0	0	8	0	0	0	0	0	k__Bacteria;p__Cyanobacteria;c__;o__Nostocales;f__Rivulariaceae;g__Microchaete;s__Microchaete_diplosiphon
NCBI1197454	303	164	0	0	0	0	0	0	0	k__Bacteria;p__Proteobacteria;c__Deltaproteobacteria;o__Myxococcales;f__Nannocystaceae;g__Nannocystis;s__Nannocystis_sp._xj42
NCBI1197460	1095	938	1039	1639	1234	990	1573	1724	1443	k__Bacteria;p__Proteobacteria;c__Alphaproteobacteria;o__Hyphomicrobiales;f__Nitrobacteraceae;g__Bradyrhizobium;s__Bradyrhizobium_sp._6(2017)
NCBI120107	185	195	164	669	278	274	484	173	829	k__Bacteria;p__Proteobacteria;c__Alphaproteobacteria;o__Sphingomonadales;f__Sphingomonadaceae;g__Sphingobium;s__Sphingobium_cloacae
NCBI1203471	0	3	5	3	0	7	3	0	7	k__Bacteria;p__Proteobacteria;c__Deltaproteobacteria;o__Desulfuromonadales;f__Geobacteraceae;g__Geotalea;s__Geotalea_daltonii
NCBI1207075	342	146	290	163	264	175	66	0	67	k__Bacteria;p__Proteobacteria;c__Gammaproteobacteria;o__Pseudomonadales;f__Pseudomonadaceae;g__Pseudomonas;s__Pseudomonas_sp._UW4
NCBI1208324	0	0	0	0	96	0	0	0	0	k__Bacteria;p__Proteobacteria;c__Alphaproteobacteria;o__Rhodobacterales;f__Roseobacteraceae;g__Celeribacter;s__Celeribacter_indicus
NCBI1208711	0	0	0	0	7	0	0	0	0	k__Bacteria;p__Proteobacteria;c__Gammaproteobacteria;o__Alteromonadales;f__Alteromonadaceae;g__Alishewanella;s__Alishewanella_sp._HW16
NCBI1209493	0	0	0	0	1	0	0	0	0	k__Bacteria;p__Cyanobacteria;c__;o__Pseudanabaenales;f__Prochlorotrichaceae;g__Halomicronema;s__Halomicronema_hongdechloris
NCBI120959	0	0	10	3	5	5	8	8	21	k__Bacteria;p__Actinobacteria;c__Actinomycetia;o__Corynebacteriales;f__Mycobacteriaceae;g__Mycobacterium;s__Mycobacterium_kubicae
NCBI120965	329	0	0	0	0	0	199	0	0	k__Bacteria;p__Planctomycetes;c__;o__;f__;g__;s__uncultured_planctomycete
NCBI1210884	51	31	22	7	22	9	26	0	20	k__Bacteria;p__Planctomycetes;c__Planctomycetia;o__Gemmatales;f__Gemmataceae;g__Gemmata;s__Gemmata_massiliana
NCBI1211322	0	0	0	0	0	0	0	0	1	k__Bacteria;p__Deinococcus-Thermus;c__Deinococci;o__Deinococcales;f__Deinococcaceae;g__Deinococcus;s__Deinococcus_metallilatus
NCBI1211326	0	0	1	0	0	0	0	2	0	k__Bacteria;p__Bacteroidetes;c__Cytophagia;o__Cytophagales;f__Cytophagaceae;g__Spirosoma;s__Spirosoma_aerolatum
NCBI121292	65	121	82	179	320	280	164	78	68	k__Bacteria;p__Actinobacteria;c__Actinomycetia;o__Micrococcales;f__Micrococcaceae;g__Pseudarthrobacter;s__Pseudarthrobacter_sulfonivorans
NCBI121428	508	66	68	925	165	738	739	502	970	k__Bacteria;p__Proteobacteria;c__Alphaproteobacteria;o__Sphingomonadales;f__Sphingomonadaceae;g__Sphingobium;s__Sphingobium_xenophagum
NCBI1215031	0	0	0	0	0	4	7	0	0	k__Bacteria;p__Firmicutes;c__Bacilli;o__Bacillales;f__Bacillaceae;g__Neobacillus;s__Neobacillus_thermocopriae
NCBI1216885	0	0	0	0	0	25	0	0	0	k__Bacteria;p__Actinobacteria;c__Actinomycetia;o__Pseudonocardiales;f__Pseudonocardiaceae;g__Lentzea;s__Lentzea_sp._7887
NCBI1216932	2	5	0	9	13	16	7	2	5	k__Bacteria;p__Firmicutes;c__Clostridia;o__Eubacteriales;f__Clostridiaceae;g__Clostridium;s__Clostridium_bornimense
NCBI121719	0	30	26	567	0	377	120	328	284	k__Bacteria;p__Proteobacteria;c__Alphaproteobacteria;o__Hyphomicrobiales;f__Stappiaceae;g__Pannonibacter;s__Pannonibacter_phragmitetus
NCBI1218177	0	343	0	315	0	286	0	197	0	k__Bacteria;p__Actinobacteria;c__Actinomycetia;o__Streptomycetales;f__Streptomycetaceae;g__Streptomyces;s__Streptomyces_sp._GBA_94-10
NCBI1218315	0	0	0	22	0	0	0	0	0	k__Bacteria;p__Proteobacteria;c__Alphaproteobacteria;o__Hyphomicrobiales;f__Brucellaceae;g__Brucella;s__Brucella_inopinata
NCBI1218801	0	0	0	0	0	0	3	0	0	k__Bacteria;p__Bacteroidetes;c__Flavobacteriia;o__Flavobacteriales;f__Flavobacteriaceae;g__Kordia;s__Kordia_antarctica
NCBI1219491	0	0	7	62	143	46	0	0	26	k__Bacteria;p__Actinobacteria;c__Actinomycetia;o__Streptosporangiales;f__Thermomonosporaceae;g__Actinomadura;s__Actinomadura_sp._WMMB_499
NCBI122	0	0	0	9	0	2	0	0	0	k__Bacteria;p__Planctomycetes;c__Planctomycetia;o__Planctomycetales;f__Planctomycetaceae;g__Gimesia;s__Gimesia_maris
NCBI1221190	1	0	0	0	0	0	0	0	0	k__Bacteria;p__;c__;o__;f__;g__;s__bacterium_symbiont_of_Theonella_swinhoei_pTSMAC1
NCBI1223514	0	0	0	0	0	3	0	0	10	k__Bacteria;p__Actinobacteria;c__Actinomycetia;o__Corynebacteriales;f__Corynebacteriaceae;g__Corynebacterium;s__Corynebacterium_humireducens
NCBI1223566	27	35	27	19	5	15	8	16	9	k__Bacteria;p__Proteobacteria;c__Alphaproteobacteria;o__Hyphomicrobiales;f__Nitrobacteraceae;g__Bradyrhizobium;s__Bradyrhizobium_sp._CCGE-LA001
NCBI122358	38	0	22	54	28	0	0	19	22	k__Bacteria;p__Actinobacteria;c__Actinomycetia;o__Micromonosporales;f__Micromonosporaceae;g__Actinoplanes;s__Actinoplanes_ianthinogenes
NCBI1225337	0	0	0	0	0	0	0	0	698	k__Bacteria;p__Actinobacteria;c__Actinomycetia;o__Streptomycetales;f__Streptomycetaceae;g__Streptomyces;s__Streptomyces_sp._PVA_94-07
NCBI1226757	6	0	0	0	0	0	10	0	5	k__Bacteria;p__Actinobacteria;c__Actinomycetia;o__Streptomycetales;f__Streptomycetaceae;g__Streptomyces;s__Streptomyces_rapamycinicus
NCBI1226968	5	0	0	0	0	0	0	0	0	k__Bacteria;p__Proteobacteria;c__Alphaproteobacteria;o__Rhodospirillales;f__Azospirillaceae;g__Azospirillum;s__Azospirillum_humicireducens
NCBI1228049	0	6	0	0	7	0	0	0	0	k__Bacteria;p__Proteobacteria;c__Alphaproteobacteria;o__Sphingomonadales;f__Sphingomonadaceae;g__Sphingomonas;s__Sphingomonas_sp._KSM1
NCBI1231	900	104	300	266	257	260	1015	294	378	k__Bacteria;p__Proteobacteria;c__Betaproteobacteria;o__Nitrosomonadales;f__Nitrosomonadaceae;g__Nitrosospira;s__Nitrosospira_multiformis
NCBI1231000	0	0	0	4	0	0	0	0	0	k__Bacteria;p__Actinobacteria;c__Actinomycetia;o__Corynebacteriales;f__Corynebacteriaceae;g__Corynebacterium;s__Corynebacterium_lactis
NCBI1232667	515	2025	0	0	0	0	2889	1489	0	k__Bacteria;p__Proteobacteria;c__Betaproteobacteria;o__Burkholderiales;f__Comamonadaceae;g__Comamonas;s__Comamonas_sp._7D-2
NCBI1233308	2	0	0	0	0	1	0	0	0	k__Bacteria;p__Actinobacteria;c__Actinomycetia;o__Streptomycetales;f__Streptomycetaceae;g__Streptomyces;s__Streptomyces_sp._A7248
NCBI1234059	0	0	0	0	0	0	11	4	13	k__Bacteria;p__Actinobacteria;c__Actinomycetia;o__Streptomycetales;f__Streptomycetaceae;g__Streptomyces;s__Streptomyces_sp._WMMB_272
NCBI1234841	0	1	0	0	0	0	0	1	0	k__Bacteria;p__Bacteroidetes;c__Sphingobacteriia;o__Sphingobacteriales;f__Sphingobacteriaceae;g__Mucilaginibacter;s__Mucilaginibacter_xinganensis
NCBI1235591	26	17	16	61	31	39	19	18	4	k__Bacteria;p__Proteobacteria;c__Alphaproteobacteria;o__Hyphomicrobiales;f__;g__Pseudorhodoplanes;s__Pseudorhodoplanes_sinuspersici
NCBI123899	0	67	0	0	0	0	0	0	0	k__Bacteria;p__Proteobacteria;c__Betaproteobacteria;o__Burkholderiales;f__Alcaligenaceae;g__Bordetella;s__Bordetella_trematum
NCBI1239282	0	0	0	1	0	0	0	0	0	k__Bacteria;p__Actinobacteria;c__Actinomycetia;o__Micromonosporales;f__Micromonosporaceae;g__Dactylosporangium;s__Dactylosporangium_sp._SC14051
NCBI1239454	1	5	8	1	1	2	3	1	0	k__Bacteria;p__;c__;o__;f__;g__;s__uncultured_bacterium_contig00020
NCBI1239455	5	3	0	2	8	7	8	3	11	k__Bacteria;p__;c__;o__;f__;g__;s__uncultured_bacterium_contig00022
NCBI1239456	0	0	0	0	0	0	0	0	1	k__Bacteria;p__;c__;o__;f__;g__;s__uncultured_bacterium_contig00035
NCBI1239457	1	0	0	0	4	2	4	3	2	k__Bacteria;p__;c__;o__;f__;g__;s__uncultured_bacterium_contig00041
NCBI1239458	0	1	0	1	3	1	1	1	0	k__Bacteria;p__;c__;o__;f__;g__;s__uncultured_bacterium_contig00044
NCBI1239459	0	1	0	1	3	3	1	0	0	k__Bacteria;p__;c__;o__;f__;g__;s__uncultured_bacterium_contig00047
NCBI1239460	4	4	1	0	0	1	2	0	1	k__Bacteria;p__;c__;o__;f__;g__;s__uncultured_bacterium_contig00050
NCBI1239463	2	1	0	5	2	1	2	1	1	k__Bacteria;p__;c__;o__;f__;g__;s__uncultured_bacterium_contig00071
NCBI1239464	1	0	0	0	1	2	1	0	2	k__Bacteria;p__;c__;o__;f__;g__;s__uncultured_bacterium_contig00079
NCBI1239466	0	1	0	0	1	2	0	0	2	k__Bacteria;p__;c__;o__;f__;g__;s__uncultured_bacterium_contig00082
NCBI1239470	0	0	1	0	1	1	0	1	0	k__Bacteria;p__;c__;o__;f__;g__;s__uncultured_bacterium_contig00095
NCBI1239477	0	2	0	0	0	0	0	0	0	k__Bacteria;p__;c__;o__;f__;g__;s__uncultured_bacterium_contig00120
NCBI1239479	0	3	0	3	3	5	6	8	3	k__Bacteria;p__;c__;o__;f__;g__;s__uncultured_bacterium_contig00122
NCBI1239484	0	0	0	1	2	0	4	3	2	k__Bacteria;p__;c__;o__;f__;g__;s__uncultured_bacterium_contig00129
NCBI1239486	0	0	1	0	7	6	1	0	0	k__Bacteria;p__;c__;o__;f__;g__;s__uncultured_bacterium_contig00131
NCBI1239491	0	0	3	0	1	0	0	0	1	k__Bacteria;p__;c__;o__;f__;g__;s__uncultured_bacterium_contig00145
NCBI1239492	0	0	0	2	1	0	0	0	0	k__Bacteria;p__;c__;o__;f__;g__;s__uncultured_bacterium_contig00148
NCBI1239494	0	0	1	0	1	0	0	0	0	k__Bacteria;p__;c__;o__;f__;g__;s__uncultured_bacterium_contig00156
NCBI1239496	7	9	0	6	2	2	7	5	8	k__Bacteria;p__;c__;o__;f__;g__;s__uncultured_bacterium_contig00164
NCBI1239498	4	3	2	5	3	0	2	0	0	k__Bacteria;p__;c__;o__;f__;g__;s__uncultured_bacterium_contig00167
NCBI1239499	0	3	0	1	1	0	0	0	0	k__Bacteria;p__;c__;o__;f__;g__;s__uncultured_bacterium_contig00170
NCBI1239500	0	0	0	0	2	1	0	0	0	k__Bacteria;p__;c__;o__;f__;g__;s__uncultured_bacterium_contig00172
NCBI1239501	0	0	0	2	0	0	0	3	1	k__Bacteria;p__;c__;o__;f__;g__;s__uncultured_bacterium_contig00173
NCBI1239504	0	1	0	0	0	0	0	0	1	k__Bacteria;p__;c__;o__;f__;g__;s__uncultured_bacterium_contig00182
NCBI1239505	1	0	0	0	0	0	0	0	0	k__Bacteria;p__;c__;o__;f__;g__;s__uncultured_bacterium_contig00185
NCBI1239510	0	0	0	0	0	0	0	1	0	k__Bacteria;p__;c__;o__;f__;g__;s__uncultured_bacterium_contig00199
NCBI1239512	0	0	2	0	0	0	0	0	0	k__Bacteria;p__;c__;o__;f__;g__;s__uncultured_bacterium_contig00203
NCBI1239516	0	1	0	0	2	0	0	0	2	k__Bacteria;p__;c__;o__;f__;g__;s__uncultured_bacterium_contig00219
NCBI1239522	0	0	0	2	0	0	0	0	0	k__Bacteria;p__;c__;o__;f__;g__;s__uncultured_bacterium_contig00237
NCBI1239523	0	0	0	0	0	0	1	0	0	k__Bacteria;p__;c__;o__;f__;g__;s__uncultured_bacterium_contig00244
NCBI1239538	1	0	0	5	4	1	0	4	2	k__Bacteria;p__;c__;o__;f__;g__;s__uncultured_bacterium_contig00311
NCBI1239553	0	0	0	0	0	0	0	1	0	k__Bacteria;p__;c__;o__;f__;g__;s__uncultured_bacterium_contig00405
NCBI1239562	0	0	2	1	1	4	2	0	0	k__Bacteria;p__;c__;o__;f__;g__;s__uncultured_bacterium_contig00528
NCBI1239564	0	1	0	0	0	0	0	0	0	k__Bacteria;p__;c__;o__;f__;g__;s__uncultured_bacterium_contig00620
NCBI1241978	0	0	579	125	0	120	0	0	122	k__Bacteria;p__Bacteroidetes;c__Flavobacteriia;o__Flavobacteriales;f__Weeksellaceae;g__Chryseobacterium;s__Chryseobacterium_bernardetii
NCBI1241979	0	0	0	4	0	8	5	0	0	k__Bacteria;p__Bacteroidetes;c__Flavobacteriia;o__Flavobacteriales;f__Weeksellaceae;g__Kaistella;s__Kaistella_carnis
NCBI1245497	0	0	0	0	0	0	17	0	0	k__Bacteria;p__Actinobacteria;c__Actinomycetia;o__Micromonosporales;f__Micromonosporaceae;g__Micromonospora;s__Micromonospora_sp._HK160111
NCBI1245512	0	0	0	0	1	2	0	0	0	k__Bacteria;p__Actinobacteria;c__Actinomycetia;o__Streptomycetales;f__Streptomycetaceae;g__Streptomyces;s__Streptomyces_sp._XZQH13
NCBI1245513	0	0	0	0	26	25	43	130	46	k__Bacteria;p__Actinobacteria;c__Actinomycetia;o__Streptomycetales;f__Streptomycetaceae;g__Streptomyces;s__Streptomyces_sp._XZQH4
NCBI1249101	207	49	183	20	124	36	29	47	48	k__Bacteria;p__Actinobacteria;c__Actinomycetia;o__Corynebacteriales;f__Mycobacteriaceae;g__Mycolicibacterium;s__Mycolicibacterium_celeriflavum
NCBI1249552	0	0	0	0	0	0	1	0	0	k__Bacteria;p__Proteobacteria;c__Gammaproteobacteria;o__;f__;g__Pseudohongiella;s__Pseudohongiella_spirulinae
NCBI125	1	2	0	1	0	3	1	0	0	k__Bacteria;p__Planctomycetes;c__Planctomycetia;o__Pirellulales;f__Pirellulaceae;g__Pirellula;s__Pirellula_staleyi
NCBI1256537	0	0	0	0	0	0	1	0	0	k__Bacteria;p__;c__;o__;f__;g__;s__uncultured_bacterium_A1Q1_fos_1025
NCBI1256558	3	1	0	0	1	1	2	0	0	k__Bacteria;p__;c__;o__;f__;g__;s__uncultured_bacterium_A1Q1_fos_2037
NCBI1256562	0	0	0	0	0	0	0	1	0	k__Bacteria;p__;c__;o__;f__;g__;s__uncultured_bacterium_A1Q1_fos_2107
NCBI1256570	0	0	0	0	0	0	0	14	0	k__Bacteria;p__;c__;o__;f__;g__;s__uncultured_bacterium_A1Q1_fos_291
NCBI1256577	0	0	0	0	1	0	0	0	0	k__Bacteria;p__;c__;o__;f__;g__;s__uncultured_bacterium_A1Q1_fos_493
NCBI1256581	1	2	0	1	1	1	1	0	0	k__Bacteria;p__;c__;o__;f__;g__;s__uncultured_bacterium_A1Q1_fos_515
NCBI1256582	0	1	0	0	0	0	1	0	0	k__Bacteria;p__;c__;o__;f__;g__;s__uncultured_bacterium_A1Q1_fos_517
NCBI1256591	0	0	0	1	0	0	0	0	0	k__Bacteria;p__;c__;o__;f__;g__;s__uncultured_bacterium_A1Q1_fos_91
NCBI1261031	25	41	99	89	77	138	41	37	56	k__Bacteria;p__Cyanobacteria;c__;o__Nostocales;f__Nostocaceae;g__Nostoc;s__Nostoc_sp._'Peltigera_membranacea_cyanobiont'_N6
NCBI1262452	0	0	0	0	0	0	0	12	0	k__Bacteria;p__Actinobacteria;c__Actinomycetia;o__Streptomycetales;f__Streptomycetaceae;g__Streptomyces;s__Streptomyces_sp._769
NCBI1263626	2	0	3	1	1	1	0	0	0	k__Bacteria;p__;c__;o__;f__;g__;s__uncultured_bacterium_'To-T_020_P12'
NCBI126385	0	3	0	0	0	0	0	0	0	k__Bacteria;p__Proteobacteria;c__Gammaproteobacteria;o__Enterobacterales;f__Morganellaceae;g__Providencia;s__Providencia_alcalifaciens
NCBI1265601	1243	497	894	167	159	361	6137	5777	6437	k__Bacteria;p__Actinobacteria;c__Actinomycetia;o__Streptomycetales;f__Streptomycetaceae;g__Streptomyces;s__Streptomyces_sp._PAMC_26508
NCBI126673	204	72	221	48	90	84	108	202	101	k__Bacteria;p__Actinobacteria;c__Actinomycetia;o__Corynebacteriales;f__Mycobacteriaceae;g__Mycolicibacterium;s__Mycobacterium_doricum
NCBI1266829	0	0	0	0	478	0	0	0	0	k__Bacteria;p__Actinobacteria;c__Actinomycetia;o__Propionibacteriales;f__Kribbellaceae;g__Kribbella;s__Kribbella_albertanoniae
NCBI1267217	0	0	0	74	0	0	0	0	0	k__Bacteria;p__Proteobacteria;c__Betaproteobacteria;o__Burkholderiales;f__Comamonadaceae;g__Melaminivora;s__Melaminivora_jejuensis
NCBI1267766	0	0	96	136	110	0	98	0	0	k__Bacteria;p__Proteobacteria;c__Alphaproteobacteria;o__Sphingomonadales;f__Erythrobacteraceae;g__Croceibacterium;s__Croceibacterium_atlanticum
NCBI1270	59	0	0	0	179	109	0	0	0	k__Bacteria;p__Actinobacteria;c__Actinomycetia;o__Micrococcales;f__Micrococcaceae;g__Micrococcus;s__Micrococcus_luteus
NCBI1271880	1	0	0	0	0	0	1	0	2	k__Bacteria;p__Proteobacteria;c__Betaproteobacteria;o__Burkholderiales;f__Burkholderiaceae;g__Burkholderia;s__Burkholderia_sp._QM04
NCBI1271881	0	1	0	0	0	0	0	0	0	k__Bacteria;p__Proteobacteria;c__Gammaproteobacteria;o__Xanthomonadales;f__Rhodanobacteraceae;g__Dyella;s__Dyella_sp._QM20
NCBI1271882	0	0	0	0	1137	0	0	0	0	k__Bacteria;p__Actinobacteria;c__Actinomycetia;o__Micrococcales;f__Microbacteriaceae;g__Microbacterium;s__Microbacterium_sp._Gsoil167
NCBI1272	0	0	0	0	34	0	0	0	0	k__Bacteria;p__Actinobacteria;c__Actinomycetia;o__Micrococcales;f__Micrococcaceae;g__Kocuria;s__Kocuria_varians
NCBI1274	0	0	0	0	18	0	26	27	29	k__Bacteria;p__Actinobacteria;c__Actinomycetia;o__Micrococcales;f__Dermacoccaceae;g__Dermacoccus;s__Dermacoccus_nishinomiyaensis
NCBI1274631	521	451	496	951	541	639	374	483	462	k__Bacteria;p__Proteobacteria;c__Alphaproteobacteria;o__Hyphomicrobiales;f__Nitrobacteraceae;g__Bradyrhizobium;s__Bradyrhizobium_icense
NCBI1275	67	0	16	263	408	127	34	41	16	k__Bacteria;p__Actinobacteria;c__Actinomycetia;o__Micrococcales;f__Micrococcaceae;g__Kocuria;s__Kocuria_rosea
NCBI1276	0	0	0	17	15	0	0	24	0	k__Bacteria;p__Actinobacteria;c__Actinomycetia;o__Micrococcales;f__Kytococcaceae;g__Kytococcus;s__Kytococcus_sedentarius
NCBI1277350	0	0	0	0	3	0	4	0	7	k__Bacteria;p__Proteobacteria;c__Deltaproteobacteria;o__Desulfuromonadales;f__Geobacteraceae;g__Geobacter;s__Geobacter_sp._DSM_9736
NCBI1278232	0	0	3	1	0	2	0	8	2	k__Bacteria;p__Firmicutes;c__Tissierellia;o__Tissierellales;f__Tissierellaceae;g__Keratinibaculum;s__Keratinibaculum_paraultunense
NCBI1279031	123	0	0	0	0	0	0	0	0	k__Bacteria;p__Proteobacteria;c__Alphaproteobacteria;o__Hyphomicrobiales;f__Rhizobiaceae;g__Agrobacterium;s__Agrobacterium_sp._33MFTa1.1
NCBI128	1	0	0	0	0	0	138	0	0	k__Bacteria;p__Planctomycetes;c__Planctomycetia;o__Isosphaerales;f__Isosphaeraceae;g__Isosphaera;s__Isosphaera_pallida
NCBI1280	49	0	62	63	0	53	77	0	88	k__Bacteria;p__Firmicutes;c__Bacilli;o__Bacillales;f__Staphylococcaceae;g__Staphylococcus;s__Staphylococcus_aureus
NCBI1281512	0	0	0	0	0	0	0	0	73	k__Bacteria;p__Actinobacteria;c__Actinomycetia;o__Streptomycetales;f__Streptomycetaceae;g__Streptomyces;s__Streptomyces_sp._S2n2
NCBI1281578	0	0	0	0	1	0	0	0	0	k__Bacteria;p__Proteobacteria;c__Gammaproteobacteria;o__Acidiferrobacterales;f__Acidiferrobacteraceae;g__Acidiferrobacter;s__Acidiferrobacter_sp._SPIII_3
NCBI1282	0	18	30	77	16	0	21	22	0	k__Bacteria;p__Firmicutes;c__Bacilli;o__Bacillales;f__Staphylococcaceae;g__Staphylococcus;s__Staphylococcus_epidermidis
NCBI1282737	0	0	0	20	0	0	0	0	0	k__Bacteria;p__Actinobacteria;c__Actinomycetia;o__Actinomycetales;f__Actinomycetaceae;g__Flaviflexus;s__Flaviflexus_salsibiostraticola
NCBI1283291	12290	10169	11517	12676	19298	16866	23400	13673	16480	k__Bacteria;p__Proteobacteria;c__Gammaproteobacteria;o__Pseudomonadales;f__Pseudomonadaceae;g__Pseudomonas;s__Pseudomonas_sp._URMO17WK12:I11
NCBI1284	1	0	0	0	0	0	0	0	0	k__Bacteria;p__Firmicutes;c__Bacilli;o__Bacillales;f__Staphylococcaceae;g__Staphylococcus;s__Staphylococcus_hyicus
NCBI128574	0	0	1	0	0	0	0	0	0	k__Bacteria;p__Firmicutes;c__Bacilli;o__Bacillales;f__Paenibacillaceae;g__Paenibacillus;s__Paenibacillus_brasilensis
NCBI1285901	0	0	0	104	46	43	69	0	26	k__Bacteria;p__Actinobacteria;c__Actinomycetia;o__Propionibacteriales;f__Propionibacteriaceae;g__Tessaracoccus;s__Tessaracoccus_defluvii
NCBI1286180	188	199	144	176	251	211	352	1224	1968	k__Bacteria;p__Actinobacteria;c__Actinomycetia;o__Corynebacteriales;f__Mycobacteriaceae;g__Mycolicibacterium;s__Mycolicibacterium_sediminis
NCBI1286181	65	46	28	41	48	30	180	245	760	k__Bacteria;p__Actinobacteria;c__Actinomycetia;o__Corynebacteriales;f__Mycobacteriaceae;g__Mycolicibacterium;s__Mycolicibacterium_arabiense
NCBI128780	0	105	0	926	785	1229	242	184	698	k__Bacteria;p__Proteobacteria;c__Gammaproteobacteria;o__Xanthomonadales;f__Xanthomonadaceae;g__Stenotrophomonas;s__Stenotrophomonas_acidaminiphila
NCBI128785	0	0	0	902	1005	2167	0	923	0	k__Bacteria;p__Proteobacteria;c__Gammaproteobacteria;o__Xanthomonadales;f__Xanthomonadaceae;g__Pseudoxanthomonas;s__Pseudoxanthomonas_mexicana
NCBI1288	2	3	2	0	0	0	2	0	0	k__Bacteria;p__Firmicutes;c__Bacilli;o__Bacillales;f__Staphylococcaceae;g__Staphylococcus;s__Staphylococcus_xylosus
NCBI1288494	551	453	361	1267	1170	1252	795	606	527	k__Bacteria;p__Proteobacteria;c__Betaproteobacteria;o__Nitrosomonadales;f__Nitrosomonadaceae;g__Nitrosospira;s__Nitrosospira_lacus
NCBI1288495	0	0	0	0	0	0	486	0	0	k__Bacteria;p__Proteobacteria;c__Betaproteobacteria;o__Burkholderiales;f__Comamonadaceae;g__Diaphorobacter;s__Diaphorobacter_aerolatus
NCBI1288636	13	12	12	679	247	427	130	107	40	k__Bacteria;p__Actinobacteria;c__Actinomycetia;o__Micrococcales;f__Ornithinimicrobiaceae;g__Ornithinimicrobium;s__Ornithinimicrobium_flavum
NCBI1290	0	5	0	4	14	8	0	5	0	k__Bacteria;p__Firmicutes;c__Bacilli;o__Bacillales;f__Staphylococcaceae;g__Staphylococcus;s__Staphylococcus_hominis
NCBI1292359	0	0	0	0	0	0	28	44	0	k__Bacteria;p__Actinobacteria;c__Actinomycetia;o__Corynebacteriales;f__Gordoniaceae;g__Gordonia;s__Gordonia_ajococcus
NCBI1295382	0	0	0	1	0	0	0	0	0	k__Bacteria;p__Proteobacteria;c__Gammaproteobacteria;o__Methylococcales;f__Methylococcaceae;g__Methylogaea;s__Methylogaea_oryzae
NCBI1295642	0	0	0	3	1	4	1	0	1	k__Bacteria;p__Firmicutes;c__Bacilli;o__Bacillales;f__Bacillaceae;g__Parageobacillus;s__Parageobacillus_genomosp._1
NCBI1296	18	15	28	4	13	8	0	5	5	k__Bacteria;p__Firmicutes;c__Bacilli;o__Bacillales;f__Staphylococcaceae;g__Mammaliicoccus;s__Mammaliicoccus_sciuri
NCBI1296669	0	0	0	0	21	0	0	0	0	k__Bacteria;p__Proteobacteria;c__Betaproteobacteria;o__Burkholderiales;f__;g__Aquabacterium;s__Aquabacterium_olei
NCBI1297742	0	8	0	14	0	0	0	0	14	k__Bacteria;p__Proteobacteria;c__Deltaproteobacteria;o__Myxococcales;f__Myxococcaceae;g__Myxococcus;s__Myxococcus_hansupus
NCBI129921	0	11	0	6	0	0	0	0	11	k__Bacteria;p__Actinobacteria;c__Actinomycetia;o__Pseudonocardiales;f__Pseudonocardiaceae;g__Amycolatopsis;s__Amycolatopsis_keratiniphila
NCBI129985	0	0	2	3	4	2	18	64	19	k__Bacteria;p__Firmicutes;c__Bacilli;o__Bacillales;f__Bacillaceae;g__Mesobacillus;s__Mesobacillus_jeotgali
NCBI1300914	3	8	12	17	27	13	0	0	0	k__Bacteria;p__Bacteroidetes;c__Sphingobacteriia;o__Sphingobacteriales;f__Sphingobacteriaceae;g__Mucilaginibacter;s__Mucilaginibacter_sp._PAMC_26640
NCBI1301032	0	0	14	19	0	23	0	0	0	k__Bacteria;p__Proteobacteria;c__Alphaproteobacteria;o__Hyphomicrobiales;f__Rhizobiaceae;g__Rhizobium;s__Rhizobium_sp._IE4771
NCBI1302308	32	11	12	8	9	3	12	3	5	k__Bacteria;p__Actinobacteria;c__Actinomycetia;o__Corynebacteriales;f__Nocardiaceae;g__Rhodococcus;s__Rhodococcus_sp._P1Y
NCBI1304	6	0	0	0	0	6	20	0	0	k__Bacteria;p__Firmicutes;c__Bacilli;o__Lactobacillales;f__Streptococcaceae;g__Streptococcus;s__Streptococcus_salivarius
NCBI1305	0	0	0	0	3	0	3	0	0	k__Bacteria;p__Firmicutes;c__Bacilli;o__Lactobacillales;f__Streptococcaceae;g__Streptococcus;s__Streptococcus_sanguinis
NCBI1306274	14	23	20	26	8	15	5	8	9	k__Bacteria;p__Cyanobacteria;c__;o__Nostocales;f__Nostocaceae;g__Nostoc;s__Nostoc_flagelliforme
NCBI1306519	23	82	40	14	151	33	0	0	6	k__Bacteria;p__Bacteroidetes;c__Flavobacteriia;o__Flavobacteriales;f__Flavobacteriaceae;g__Flavobacterium;s__Flavobacterium_commune
NCBI1306787	0	0	0	25	0	14	0	0	0	k__Bacteria;p__Proteobacteria;c__Gammaproteobacteria;o__Oceanospirillales;f__Alcanivoracaceae;g__Alcanivorax;s__Alcanivorax_pacificus
NCBI1307	7	0	0	0	0	0	0	0	0	k__Bacteria;p__Firmicutes;c__Bacilli;o__Lactobacillales;f__Streptococcaceae;g__Streptococcus;s__Streptococcus_suis
NCBI1308	0	0	5	0	0	0	0	0	0	k__Bacteria;p__Firmicutes;c__Bacilli;o__Lactobacillales;f__Streptococcaceae;g__Streptococcus;s__Streptococcus_thermophilus
NCBI131110	0	11	0	0	0	0	0	0	0	k__Bacteria;p__Actinobacteria;c__Actinomycetia;o__Actinomycetales;f__Actinomycetaceae;g__Schaalia;s__Schaalia_radingae
NCBI1312183	0	0	4	2	9	6	6	2	0	k__Bacteria;p__Proteobacteria;c__Alphaproteobacteria;o__Hyphomicrobiales;f__Rhizobiaceae;g__Rhizobium;s__Rhizobium_jaguaris
NCBI131568	15	0	14	62	69	53	10	76	1936	k__Bacteria;p__Actinobacteria;c__Actinomycetia;o__Kineosporiales;f__Kineosporiaceae;g__Kineococcus;s__Kineococcus_radiotolerans
NCBI1315974	209	1089	189	1502	0	938	1174	875	1619	k__Bacteria;p__Proteobacteria;c__Alphaproteobacteria;o__Sphingomonadales;f__Sphingomonadaceae;g__Sphingobium;s__Sphingobium_sp._TKS
NCBI13160	0	0	0	0	0	2229	0	0	0	k__Bacteria;p__Proteobacteria;c__Alphaproteobacteria;o__Caulobacterales;f__Caulobacteraceae;g__Brevundimonas;s__Brevundimonas_bullata
NCBI132473	0	0	0	0	29	0	0	0	8	k__Bacteria;p__Actinobacteria;c__Actinomycetia;o__Streptomycetales;f__Streptomycetaceae;g__Streptomyces;s__Streptomyces_alboniger
NCBI1324796	909	800	750	1153	1103	1377	4186	1655	3865	k__Bacteria;p__Proteobacteria;c__Gammaproteobacteria;o__Xanthomonadales;f__Xanthomonadaceae;g__Lysobacter;s__Lysobacter_lycopersici
NCBI1325083	3460	0	1196	1080	0	0	0	1801	1062	k__Bacteria;p__Proteobacteria;c__Alphaproteobacteria;o__Hyphomicrobiales;f__Nitrobacteraceae;g__Bradyrhizobium;s__Bradyrhizobium_sp._CCBAU_21365
NCBI1325090	83	73	118	35	11	0	56	97	133	k__Bacteria;p__Proteobacteria;c__Alphaproteobacteria;o__Hyphomicrobiales;f__Nitrobacteraceae;g__Bradyrhizobium;s__Bradyrhizobium_guangdongense
NCBI1325095	78	113	44	34	9	18	50	21	8	k__Bacteria;p__Proteobacteria;c__Alphaproteobacteria;o__Hyphomicrobiales;f__Nitrobacteraceae;g__Bradyrhizobium;s__Bradyrhizobium_guangzhouense
NCBI1325100	138	219	154	144	131	138	190	171	150	k__Bacteria;p__Proteobacteria;c__Alphaproteobacteria;o__Hyphomicrobiales;f__Nitrobacteraceae;g__Bradyrhizobium;s__Bradyrhizobium_sp._CCBAU_51753
NCBI1325102	124	112	92	86	109	92	91	134	119	k__Bacteria;p__Proteobacteria;c__Alphaproteobacteria;o__Hyphomicrobiales;f__Nitrobacteraceae;g__Bradyrhizobium;s__Bradyrhizobium_sp._CCBAU_51765
NCBI1325107	282	220	174	269	263	206	304	322	236	k__Bacteria;p__Proteobacteria;c__Alphaproteobacteria;o__Hyphomicrobiales;f__Nitrobacteraceae;g__Bradyrhizobium;s__Bradyrhizobium_zhanjiangense
NCBI1325111	150	209	27	44	9	27	52	59	105	k__Bacteria;p__Proteobacteria;c__Alphaproteobacteria;o__Hyphomicrobiales;f__Nitrobacteraceae;g__Bradyrhizobium;s__Bradyrhizobium_sp._CCBAU_53338
NCBI1325112	83	29	51	8	60	61	55	98	57	k__Bacteria;p__Proteobacteria;c__Alphaproteobacteria;o__Hyphomicrobiales;f__Nitrobacteraceae;g__Bradyrhizobium;s__Bradyrhizobium_sp._CCBAU_53340
NCBI1325114	108	70	120	109	93	73	100	151	89	k__Bacteria;p__Proteobacteria;c__Alphaproteobacteria;o__Hyphomicrobiales;f__Nitrobacteraceae;g__Bradyrhizobium;s__Bradyrhizobium_sp._CCBAU_53351
NCBI1325115	0	9	25	32	16	51	34	48	32	k__Bacteria;p__Proteobacteria;c__Alphaproteobacteria;o__Hyphomicrobiales;f__Nitrobacteraceae;g__Bradyrhizobium;s__Bradyrhizobium_guangxiense
NCBI1325120	76	48	64	89	108	94	108	111	120	k__Bacteria;p__Proteobacteria;c__Alphaproteobacteria;o__Hyphomicrobiales;f__Nitrobacteraceae;g__Bradyrhizobium;s__Bradyrhizobium_sp._CCBAU_53421
NCBI1325564	1	2	1	0	4	0	0	0	0	k__Bacteria;p__Nitrospirae;c__Nitrospira;o__Nitrospirales;f__Nitrospiraceae;g__Nitrospira;s__Nitrospira_japonica
NCBI1325724	0	0	0	457	0	849	543	0	0	k__Bacteria;p__Proteobacteria;c__Alphaproteobacteria;o__Caulobacterales;f__Caulobacteraceae;g__Brevundimonas;s__Brevundimonas_vancanneytii
NCBI1327635	28	30	18	28	19	25	102	37	43	k__Bacteria;p__Proteobacteria;c__Alphaproteobacteria;o__Sphingomonadales;f__Sphingomonadaceae;g__Sphingomonas;s__Sphingomonas_psychrotolerans
NCBI132919	21	25	44	51	60	103	220	271	245	k__Bacteria;p__Actinobacteria;c__Actinomycetia;o__Corynebacteriales;f__Nocardiaceae;g__Rhodococcus;s__Rhodococcus_jostii
NCBI1330255	0	0	0	0	0	11	0	9	0	k__Bacteria;p__Proteobacteria;c__Alphaproteobacteria;o__Rhodobacterales;f__Rhodobacteraceae;g__Paracoccus;s__Paracoccus_sp._SY
NCBI1331682	0	0	0	31	54	92	54	0	43	k__Bacteria;p__Actinobacteria;c__Actinomycetia;o__Micrococcales;f__Dermabacteraceae;g__Brachybacterium;s__Brachybacterium_ginsengisoli
NCBI1331910	0	0	0	96	58	56	0	0	0	k__Bacteria;p__Planctomycetes;c__Planctomycetia;o__Pirellulales;f__Thermoguttaceae;g__Thermogutta;s__Thermogutta_terrifontis
NCBI1332080	0	374	159	640	1597	4251	0	355	541	k__Bacteria;p__Proteobacteria;c__Alphaproteobacteria;o__Sphingomonadales;f__Sphingomonadaceae;g__Sphingobium;s__Sphingobium_baderi
NCBI1332188	0	0	0	0	0	0	0	26	0	k__Bacteria;p__Candidatus_Saccharibacteria;c__;o__;f__;g__Candidatus_Saccharimonas;s__Candidatus_Saccharimonas_aalborgensis
NCBI1332264	41	0	0	20	0	0	0	91	0	k__Bacteria;p__Actinobacteria;c__Actinomycetia;o__Propionibacteriales;f__Propionibacteriaceae;g__Tessaracoccus;s__Tessaracoccus_aquimaris
NCBI1333528	0	0	13	0	7	3	10	0	5	k__Bacteria;p__Actinobacteria;c__Actinomycetia;o__Streptomycetales;f__Streptomycetaceae;g__Streptomyces;s__Streptomyces_sp._GMY02
NCBI1333845	0	0	0	0	0	2	0	0	0	k__Bacteria;p__Firmicutes;c__Bacilli;o__Bacillales;f__Paenibacillaceae;g__Paenibacillus;s__Paenibacillus_sophorae
NCBI1333996	0	7	3	12	0	2	4	0	2	k__Bacteria;p__Proteobacteria;c__Alphaproteobacteria;o__Hyphomicrobiales;f__Nitrobacteraceae;g__Variibacter;s__Variibacter_gotjawalensis
NCBI133453	1	0	0	0	0	0	0	0	0	k__Bacteria;p__Chloroflexi;c__Caldilineae;o__Caldilineales;f__Caldilineaceae;g__Caldilinea;s__Caldilinea_aerophila
NCBI1335043	0	0	0	0	0	0	0	361	0	k__Bacteria;p__Proteobacteria;c__Alphaproteobacteria;o__Hyphomicrobiales;f__Devosiaceae;g__Paradevosia;s__Paradevosia_shaoguanensis
NCBI1335048	0	39	0	67	0	0	0	0	0	k__Bacteria;p__Proteobacteria;c__Alphaproteobacteria;o__Rhodobacterales;f__Rhodobacteraceae;g__Frigidibacter;s__Frigidibacter_mobilis
NCBI133505	0	0	0	0	0	0	23	0	0	k__Bacteria;p__Proteobacteria;c__Alphaproteobacteria;o__Hyphomicrobiales;f__Nitrobacteraceae;g__Bradyrhizobium;s__Bradyrhizobium_sp._WM9
NCBI1335060	11	14	0	10	0	0	0	6	0	k__Bacteria;p__Proteobacteria;c__Alphaproteobacteria;o__Hyphomicrobiales;f__Rhizobiaceae;g__Rhizobium;s__Rhizobium_sp._Q54
NCBI1335061	34	0	0	257	100	283	0	25	105	k__Bacteria;p__Proteobacteria;c__Alphaproteobacteria;o__Hyphomicrobiales;f__Rhizobiaceae;g__Pseudorhizobium;s__Pseudorhizobium_flavum
NCBI133549	0	0	32	0	0	0	98	0	0	k__Bacteria;p__Actinobacteria;c__Actinomycetia;o__Corynebacteriales;f__Mycobacteriaceae;g__Mycobacterium;s__Mycobacterium_shottsii
NCBI1336796	0	0	0	0	0	0	0	26	0	k__Bacteria;p__Bacteroidetes;c__Flavobacteriia;o__Flavobacteriales;f__Flavobacteriaceae;g__Gillisia;s__Gillisia_sp._Hel1_33_143
NCBI1337838	23	99	9	473	154	259	1361	1767	2284	k__Bacteria;p__Proteobacteria;c__Betaproteobacteria;o__Burkholderiales;f__Oxalobacteraceae;g__Massilia;s__Massilia_sp._UMI-21
NCBI1338368	1	0	0	0	0	0	0	0	1	k__Bacteria;p__Firmicutes;c__Bacilli;o__Bacillales;f__Paenibacillaceae;g__Paenibacillus;s__Paenibacillus_lentus
NCBI134	0	0	0	5	0	0	0	0	0	k__Bacteria;p__Proteobacteria;c__Alphaproteobacteria;o__Hyphomicrobiales;f__Methylocystaceae;g__Methylocystis;s__Methylocystis_parvus
NCBI1343	0	3	0	0	0	0	0	0	0	k__Bacteria;p__Firmicutes;c__Bacilli;o__Lactobacillales;f__Streptococcaceae;g__Streptococcus;s__Streptococcus_vestibularis
NCBI134536	15	5	5	24	6	0	25	33	44	k__Bacteria;p__Proteobacteria;c__Betaproteobacteria;o__Burkholderiales;f__Burkholderiaceae;g__Paraburkholderia;s__Paraburkholderia_caledonica
NCBI134537	16	7	30	10	22	12	29	0	82	k__Bacteria;p__Proteobacteria;c__Betaproteobacteria;o__Burkholderiales;f__Burkholderiaceae;g__Paraburkholderia;s__Paraburkholderia_fungorum
NCBI134601	0	0	0	0	7	7	0	3	9	k__Bacteria;p__Actinobacteria;c__Actinomycetia;o__Corynebacteriales;f__Mycobacteriaceae;g__Mycobacterium;s__Mycobacterium_goodii
NCBI1346287	0	0	0	0	12	0	0	0	0	k__Bacteria;p__Proteobacteria;c__Gammaproteobacteria;o__Oceanospirillales;f__Halomonadaceae;g__Halomonas;s__Halomonas_sp._A3H3
NCBI134634	0	353	315	0	614	676	358	0	0	k__Bacteria;p__Verrucomicrobia;c__Opitutae;o__Opitutales;f__Opitutaceae;g__Opitutus;s__Opitutus_sp._VeGlc2
NCBI1348774	0	594	0	501	0	3141	1804	247	2084	k__Bacteria;p__Proteobacteria;c__Alphaproteobacteria;o__Sphingomonadales;f__Erythrobacteraceae;g__Croceicoccus;s__Croceicoccus_naphthovorans
NCBI1349819	0	0	0	5	0	12	21	14	5	k__Bacteria;p__Proteobacteria;c__Alphaproteobacteria;o__Hyphomicrobiales;f__Aurantimonadaceae;g__Aureimonas;s__Aureimonas_sp._AU20
NCBI1351	0	0	0	0	18	0	0	100	27	k__Bacteria;p__Firmicutes;c__Bacilli;o__Lactobacillales;f__Enterococcaceae;g__Enterococcus;s__Enterococcus_faecalis
NCBI1352	35	0	0	0	80	45	29	0	66	k__Bacteria;p__Firmicutes;c__Bacilli;o__Lactobacillales;f__Enterococcaceae;g__Enterococcus;s__Enterococcus_faecium
NCBI1353889	0	0	11	0	0	0	0	0	0	k__Bacteria;p__Proteobacteria;c__Betaproteobacteria;o__Burkholderiales;f__Alcaligenaceae;g__Achromobacter;s__Achromobacter_pestifer
NCBI1353891	2313	2159	1683	3187	2062	791	1850	568	1818	k__Bacteria;p__Proteobacteria;c__Betaproteobacteria;o__Burkholderiales;f__Alcaligenaceae;g__Achromobacter;s__Achromobacter_deleyi
NCBI1353976	0	0	0	2	3	0	6	6	5	k__Bacteria;p__Chlamydiae;c__Chlamydiia;o__Parachlamydiales;f__Parachlamydiaceae;g__Neochlamydia;s__Neochlamydia_sp._S13
NCBI1354	0	0	0	0	0	0	0	17	0	k__Bacteria;p__Firmicutes;c__Bacilli;o__Lactobacillales;f__Enterococcaceae;g__Enterococcus;s__Enterococcus_hirae
NCBI135487	0	10	0	7	0	0	17	321	33	k__Bacteria;p__Actinobacteria;c__Actinomycetia;o__Corynebacteriales;f__Nocardiaceae;g__Nocardia;s__Nocardia_cyriacigeorgica
NCBI1355015	41	22	23	0	13	37	23	45	25	k__Bacteria;p__Actinobacteria;c__Actinomycetia;o__Streptomycetales;f__Streptomycetaceae;g__Streptomyces;s__Streptomyces_pluripotens
NCBI1355477	7229	8828	5705	5284	3098	3018	4365	4368	4056	k__Bacteria;p__Proteobacteria;c__Alphaproteobacteria;o__Hyphomicrobiales;f__Nitrobacteraceae;g__Bradyrhizobium;s__Bradyrhizobium_diazoefficiens
NCBI1356852	0	27	0	0	28	0	0	5	0	k__Bacteria;p__Bacteroidetes;c__Cytophagia;o__Cytophagales;f__Hymenobacteraceae;g__Hymenobacter;s__Hymenobacter_sp._APR13
NCBI135719	0	0	0	0	783	0	0	0	719	k__Bacteria;p__Proteobacteria;c__Alphaproteobacteria;o__Sphingomonadales;f__Sphingomonadaceae;g__Sphingobium;s__Sphingobium_amiense
NCBI135740	0	0	0	234	273	99	61	0	0	k__Bacteria;p__Proteobacteria;c__Alphaproteobacteria;o__Rhodobacterales;f__Rhodobacteraceae;g__Paracoccus;s__Paracoccus_kondratievae
NCBI1357545	0	0	0	0	1	0	0	0	0	k__Bacteria;p__Cyanobacteria;c__;o__Nostocales;f__Nostocaceae;g__Richelia;s__Richelia_sinica
NCBI1357915	0	5	4	27	27	14	4	0	5	k__Bacteria;p__Actinobacteria;c__Actinomycetia;o__Micrococcales;f__Micrococcaceae;g__Arthrobacter;s__Arthrobacter_sp._QXT-31
NCBI1357916	0	31	4	14	9	19	29	57	0	k__Bacteria;p__Proteobacteria;c__Alphaproteobacteria;o__Sphingomonadales;f__Sphingomonadaceae;g__Sphingopyxis;s__Sphingopyxis_sp._QXT-31
NCBI136098	0	0	254	257	0	0	0	38	0	k__Bacteria;p__Proteobacteria;c__Alphaproteobacteria;o__Hyphomicrobiales;f__Rhizobiaceae;g__Rhizobium;s__Rhizobium_sp._TCK
NCBI136520	0	1	0	0	1	0	0	0	0	k__Bacteria;p__;c__;o__;f__;g__;s__uncultured_bacterium_yo9
NCBI136542	0	0	0	0	0	0	182	165	0	k__Bacteria;p__Proteobacteria;c__Betaproteobacteria;o__Nitrosomonadales;f__Nitrosomonadaceae;g__Nitrosospira;s__Nitrosospira_sp._Ka3
NCBI136543	58	93	29	198	73	100	29	0	0	k__Bacteria;p__Proteobacteria;c__Betaproteobacteria;o__Nitrosomonadales;f__Nitrosomonadaceae;g__Nitrosospira;s__Nitrosospira_sp._Ka4
NCBI1366604	0	0	0	0	0	0	10	9	8	k__Bacteria;p__;c__;o__;f__;g__;s__uncultured_bacterium_esnapd22
NCBI1366614	0	0	0	0	0	0	1	0	0	k__Bacteria;p__;c__;o__;f__;g__;s__uncultured_bacterium_esnapd7
NCBI1368430	0	22	0	75	60	29	49	21	0	k__Bacteria;p__Proteobacteria;c__Alphaproteobacteria;o__Hyphomicrobiales;f__Rhizobiaceae;g__Rhizobium;s__Rhizobium_rosettiformans
NCBI136857	13	8	0	0	0	0	0	0	0	k__Bacteria;p__Actinobacteria;c__Actinomycetia;o__Corynebacteriales;f__Corynebacteriaceae;g__Corynebacterium;s__Corynebacterium_testudinoris
NCBI13689	64	43	42	330	389	542	287	627	369	k__Bacteria;p__Proteobacteria;c__Alphaproteobacteria;o__Sphingomonadales;f__Sphingomonadaceae;g__Sphingomonas;s__Sphingomonas_paucimobilis
NCBI13690	157	654	395	422	574	267	877	1402	830	k__Bacteria;p__Proteobacteria;c__Alphaproteobacteria;o__Sphingomonadales;f__Sphingomonadaceae;g__Sphingobium;s__Sphingobium_yanoikuyae
NCBI1373	0	0	0	0	214	0	88	0	0	k__Bacteria;p__Firmicutes;c__Bacilli;o__Bacillales;f__Planococcaceae;g__Planococcus;s__Planococcus_citreus
NCBI137545	27	38	27	0	0	0	7	0	0	k__Bacteria;p__Proteobacteria;c__Gammaproteobacteria;o__Enterobacterales;f__Yersiniaceae;g__Serratia;s__Serratia_quinivorans
NCBI1377	0	0	0	0	0	0	15	0	0	k__Bacteria;p__Firmicutes;c__Bacilli;o__Lactobacillales;f__Aerococcaceae;g__Aerococcus;s__Aerococcus_viridans
NCBI137722	0	0	0	0	0	11	0	0	0	k__Bacteria;p__Proteobacteria;c__Alphaproteobacteria;o__Rhodospirillales;f__Azospirillaceae;g__Azospirillum;s__Azospirillum_sp._B510
NCBI137838	0	4	0	0	0	0	0	0	0	k__Bacteria;p__Firmicutes;c__Clostridia;o__Eubacteriales;f__Clostridiaceae;g__Clostridium;s__Clostridium_neonatale
NCBI1379159	0	37	0	0	0	0	7	27	0	k__Bacteria;p__Proteobacteria;c__Gammaproteobacteria;o__Xanthomonadales;f__Rhodanobacteraceae;g__Dyella;s__Dyella_jiangningensis
NCBI1379270	0	19	4	8	5	23	14	15	0	k__Bacteria;p__Gemmatimonadetes;c__Gemmatimonadetes;o__Gemmatimonadales;f__Gemmatimonadaceae;g__Gemmatimonas;s__Gemmatimonas_phototrophica
NCBI1379870	0	0	1	0	0	0	1	0	0	k__Bacteria;p__Bacteroidetes;c__Cytophagia;o__Cytophagales;f__Cytophagaceae;g__Spirosoma;s__Spirosoma_radiotolerans
NCBI1379909	0	0	0	37	18	15	4	0	3	k__Bacteria;p__Bacteroidetes;c__Cytophagia;o__Cytophagales;f__Hymenobacteraceae;g__Rufibacter;s__Rufibacter_sp._DG15C
NCBI1379910	0	0	0	7	6	7	2	0	0	k__Bacteria;p__Bacteroidetes;c__Cytophagia;o__Cytophagales;f__Hymenobacteraceae;g__Rufibacter;s__Rufibacter_radiotolerans
NCBI1380685	1	0	1	2	2	0	0	1	0	k__Bacteria;p__Firmicutes;c__Bacilli;o__Bacillales;f__Thermoactinomycetaceae;g__Kroppenstedtia;s__Kroppenstedtia_pulmonis
NCBI138118	0	6	0	0	0	12	0	0	0	k__Bacteria;p__Proteobacteria;c__Betaproteobacteria;o__Rhodocyclales;f__Azonexaceae;g__Quatrionicoccus;s__Quatrionicoccus_australiensis
NCBI1381396	9	4	7	4	1	0	0	0	0	k__Bacteria;p__;c__;o__;f__;g__;s__uncultured_marine_bacterium_PPT_M1
NCBI1381397	2	5	5	0	1	2	0	0	0	k__Bacteria;p__;c__;o__;f__;g__;s__uncultured_marine_bacterium_PPT_M2
NCBI1381597	163	147	51	128	158	231	0	221	185	k__Bacteria;p__Proteobacteria;c__Alphaproteobacteria;o__Sphingomonadales;f__Sphingomonadaceae;g__Sphingomonas;s__Sphingomonas_sp._ERG5
NCBI138336	311	143	361	2739	465	1391	2397	3886	3474	k__Bacteria;p__Actinobacteria;c__Actinomycetia;o__Geodermatophilales;f__Geodermatophilaceae;g__Blastococcus;s__Blastococcus_saxobsidens
NCBI1384459	0	0	4	0	0	0	0	10	0	k__Bacteria;p__Proteobacteria;c__Alphaproteobacteria;o__Hyphomicrobiales;f__Hyphomicrobiaceae;g__Methyloceanibacter;s__Methyloceanibacter_caenitepidi
NCBI1385591	0	0	0	0	0	0	7	0	0	k__Bacteria;p__Proteobacteria;c__Betaproteobacteria;o__Burkholderiales;f__Burkholderiaceae;g__Burkholderia;s__Burkholderia_mayonis
NCBI1385625	0	0	5	0	0	0	0	0	0	k__Bacteria;p__Proteobacteria;c__Gammaproteobacteria;o__Chromatiales;f__Chromatiaceae;g__Thiohalocapsa;s__Thiohalocapsa_sp._PB-PSB1
NCBI1385663	0	8	0	17	9	25	10	7	8	k__Bacteria;p__Bacteroidetes;c__Cytophagia;o__Cytophagales;f__Hymenobacteraceae;g__Hymenobacter;s__Hymenobacter_sp._DG25A
NCBI1385664	6	28	0	4	3	0	11	0	0	k__Bacteria;p__Bacteroidetes;c__Cytophagia;o__Cytophagales;f__Hymenobacteraceae;g__Hymenobacter;s__Hymenobacter_sp._DG25B
NCBI1385715	0	0	0	120	91	103	158	114	100	k__Bacteria;p__Bacteroidetes;c__Cytophagia;o__Cytophagales;f__Hymenobacteraceae;g__Hymenobacter;s__Hymenobacter_qilianensis
NCBI1385984	0	0	0	0	0	0	0	6	0	k__Bacteria;p__Firmicutes;c__Bacilli;o__Bacillales;f__;g__Exiguobacterium;s__Exiguobacterium_chiriqhucha
NCBI138711	0	0	0	2	3	0	1	0	0	k__Bacteria;p__;c__;o__;f__;g__;s__unidentified_bacterium_CPA49
NCBI138714	1	0	0	0	1	0	0	0	0	k__Bacteria;p__;c__;o__;f__;g__;s__unidentified_bacterium_CPA56
NCBI138719	0	0	1	0	0	1	0	0	0	k__Bacteria;p__;c__;o__;f__;g__;s__unidentified_bacterium_CPA63
NCBI1387353	507	331	273	571	462	429	285	546	493	k__Bacteria;p__Planctomycetes;c__Planctomycetia;o__Isosphaerales;f__Isosphaeraceae;g__Paludisphaera;s__Paludisphaera_borealis
NCBI1389011	32	0	0	0	0	0	0	0	0	k__Bacteria;p__Proteobacteria;c__Alphaproteobacteria;o__Rhodobacterales;f__Roseobacteraceae;g__Sulfitobacter;s__Sulfitobacter_sp._SK025
NCBI1389192	0	0	0	102	0	0	0	0	0	k__Bacteria;p__Proteobacteria;c__Betaproteobacteria;o__Burkholderiales;f__Burkholderiaceae;g__Cupriavidus;s__Cupriavidus_sp._USMAHM13
NCBI1389713	563	547	350	105	112	97	248	385	440	k__Bacteria;p__Actinobacteria;c__Actinomycetia;o__Corynebacteriales;f__Mycobacteriaceae;g__Mycobacterium;s__Mycobacterium_paragordonae
NCBI1389922	0	0	0	0	0	0	0	0	9	k__Bacteria;p__Proteobacteria;c__Betaproteobacteria;o__Burkholderiales;f__Alcaligenaceae;g__Achromobacter;s__Achromobacter_mucicolens
NCBI1390	0	0	0	48	0	0	0	0	59	k__Bacteria;p__Firmicutes;c__Bacilli;o__Bacillales;f__Bacillaceae;g__Bacillus;s__Bacillus_amyloliquefaciens
NCBI139021	0	13	0	32	0	53	74	47	21	k__Bacteria;p__Actinobacteria;c__Actinomycetia;o__Corynebacteriales;f__Dietziaceae;g__Dietzia;s__Dietzia_psychralcaliphila
NCBI1390395	0	0	0	32	29	62	19	17	18	k__Bacteria;p__Proteobacteria;c__Alphaproteobacteria;o__Sphingomonadales;f__Sphingomonadaceae;g__Sphingomonas;s__Sphingomonas_sp._LK11
NCBI1391653	3	1	3	0	7	1	2	0	0	k__Bacteria;p__Proteobacteria;c__Deltaproteobacteria;o__Myxococcales;f__Vulgatibacteraceae;g__Vulgatibacter;s__Vulgatibacter_incomptus
NCBI1391654	105	72	61	28	45	16	90	64	45	k__Bacteria;p__Proteobacteria;c__Deltaproteobacteria;o__Myxococcales;f__Labilitrichaceae;g__Labilithrix;s__Labilithrix_luteola
NCBI139208	0	0	0	15	10	0	0	15	0	k__Bacteria;p__Actinobacteria;c__Actinomycetia;o__Micrococcales;f__Promicromonosporaceae;g__Isoptericola;s__Isoptericola_variabilis
NCBI1392877	0	0	0	0	0	5	0	0	0	k__Bacteria;p__Proteobacteria;c__Gammaproteobacteria;o__Pseudomonadales;f__Pseudomonadaceae;g__Pseudomonas;s__Pseudomonas_oryzae
NCBI1393643	0	0	0	0	15	7	0	0	0	k__Bacteria;p__;c__;o__;f__;g__;s__uncultured_bacterium_Contigcl_10-cl
NCBI1394711	0	0	0	0	0	0	3	0	0	k__Bacteria;p__Candidatus_Saccharibacteria;c__;o__;f__;g__;s__Candidatus_Saccharibacteria_bacterium_RAAC3_TM7_1
NCBI1395920	0	0	51	116	60	0	0	0	0	k__Bacteria;p__Bacteroidetes;c__Sphingobacteriia;o__Sphingobacteriales;f__Sphingobacteriaceae;g__Pedobacter;s__Pedobacter_sp._PTJR-2
NCBI1396	85	0	66	55	46	121	0	98	0	k__Bacteria;p__Firmicutes;c__Bacilli;o__Bacillales;f__Bacillaceae;g__Bacillus;s__Bacillus_cereus
NCBI1397	0	0	0	4	2	7	5	2	2	k__Bacteria;p__Firmicutes;c__Bacilli;o__Bacillales;f__Bacillaceae;g__Niallia;s__Niallia_circulans
NCBI1398	53	23	31	101	86	52	34	60	45	k__Bacteria;p__Firmicutes;c__Bacilli;o__Bacillales;f__Bacillaceae;g__Weizmannia;s__Weizmannia_coagulans
NCBI1400387	0	0	1	3	0	1	0	0	0	k__Bacteria;p__Planctomycetes;c__Planctomycetia;o__Pirellulales;f__Lacipirellulaceae;g__Bythopirellula;s__Bythopirellula_goksoeyrii
NCBI140098	4	7	4	0	7	49	62	68	87	k__Bacteria;p__Proteobacteria;c__Betaproteobacteria;o__Burkholderiales;f__Burkholderiaceae;g__Burkholderia;s__Burkholderia_sp._NK8
NCBI1401	0	0	0	0	0	0	7	0	9	k__Bacteria;p__Firmicutes;c__Bacilli;o__Bacillales;f__Paenibacillaceae;g__Paenibacillus;s__Paenibacillus_lautus
NCBI1402861	0	0	2	2	0	0	2	0	0	k__Bacteria;p__Firmicutes;c__Bacilli;o__Bacillales;f__Bacillaceae;g__Priestia;s__Priestia_filamentosa
NCBI1403001	0	1	0	1	2	4	0	9	0	k__Bacteria;p__;c__;o__;f__;g__;s__uncultured_bacterium_Lac36W
NCBI1403002	0	1	0	0	0	0	0	0	0	k__Bacteria;p__;c__;o__;f__;g__;s__uncultured_bacterium_Lac161
NCBI1404	725	699	761	676	701	408	434	663	362	k__Bacteria;p__Firmicutes;c__Bacilli;o__Bacillales;f__Bacillaceae;g__Priestia;s__Priestia_megaterium
NCBI1404367	259	255	185	125	185	224	849	1354	878	k__Bacteria;p__Proteobacteria;c__Alphaproteobacteria;o__Hyphomicrobiales;f__Nitrobacteraceae;g__Bradyrhizobium;s__Bradyrhizobium_symbiodeficiens
NCBI1404443	103	62	134	124	153	89	166	199	172	k__Bacteria;p__Proteobacteria;c__Alphaproteobacteria;o__Hyphomicrobiales;f__Nitrobacteraceae;g__Bradyrhizobium;s__Bradyrhizobium_sp._41S5
NCBI1404741	696	883	618	106	82	51	307	39	47	k__Bacteria;p__Proteobacteria;c__Alphaproteobacteria;o__Hyphomicrobiales;f__Nitrobacteraceae;g__Tardiphaga;s__Tardiphaga_sp._37S4
NCBI1404768	32	12	47	11	48	12	43	9	17	k__Bacteria;p__Proteobacteria;c__Alphaproteobacteria;o__Hyphomicrobiales;f__Nitrobacteraceae;g__Bradyrhizobium;s__Bradyrhizobium_amphicarpaeae
NCBI1404864	67	118	103	54	80	72	75	43	71	k__Bacteria;p__Proteobacteria;c__Alphaproteobacteria;o__Hyphomicrobiales;f__Nitrobacteraceae;g__Bradyrhizobium;s__Bradyrhizobium_cosmicum
NCBI1404888	35	21	39	21	73	42	42	70	21	k__Bacteria;p__Proteobacteria;c__Alphaproteobacteria;o__Hyphomicrobiales;f__Nitrobacteraceae;g__Bradyrhizobium;s__Bradyrhizobium_sp._1(2017)
NCBI1405	511	323	459	602	720	572	861	914	598	k__Bacteria;p__Firmicutes;c__Bacilli;o__Bacillales;f__Bacillaceae;g__Bacillus;s__Bacillus_mycoides
NCBI1406	0	0	0	0	0	0	0	12	28	k__Bacteria;p__Firmicutes;c__Bacilli;o__Bacillales;f__Paenibacillaceae;g__Paenibacillus;s__Paenibacillus_polymyxa
NCBI1407	227	155	197	156	136	117	127	399	281	k__Bacteria;p__Firmicutes;c__Bacilli;o__Bacillales;f__Bacillaceae;g__Peribacillus;s__Peribacillus_psychrosaccharolyticus
NCBI1408	0	0	0	13	14	26	0	0	0	k__Bacteria;p__Firmicutes;c__Bacilli;o__Bacillales;f__Bacillaceae;g__Bacillus;s__Bacillus_pumilus
NCBI1408191	0	0	0	0	0	0	18	0	0	k__Bacteria;p__Actinobacteria;c__Actinomycetia;o__Corynebacteriales;f__Corynebacteriaceae;g__Corynebacterium;s__Corynebacterium_deserti
NCBI1411117	155	75	118	498	405	384	69	69	95	k__Bacteria;p__Actinobacteria;c__Actinomycetia;o__Streptosporangiales;f__Thermomonosporaceae;g__Thermomonospora;s__Thermomonospora_amylolytica
NCBI1411621	23	67	20	25	23	11	20	9	7	k__Bacteria;p__Bacteroidetes;c__Cytophagia;o__Cytophagales;f__Hymenobacteraceae;g__Hymenobacter;s__Hymenobacter_sedentarius
NCBI1413221	32	9	0	6	6	11	15	7	24	k__Bacteria;p__Actinobacteria;c__Actinomycetia;o__Streptomycetales;f__Streptomycetaceae;g__Streptomyces;s__Streptomyces_ferrugineus
NCBI1415541	0	2	1	0	0	1	0	1	1	k__Bacteria;p__Actinobacteria;c__Actinomycetia;o__Micromonosporales;f__Micromonosporaceae;g__Micromonospora;s__Micromonospora_sp._NRRL_B-16802
NCBI1415547	0	0	0	0	0	0	0	2	0	k__Bacteria;p__Actinobacteria;c__Actinomycetia;o__Streptomycetales;f__Streptomycetaceae;g__Streptomyces;s__Streptomyces_sp._MMG1612
NCBI1415549	0	0	0	2	0	0	0	0	0	k__Bacteria;p__Actinobacteria;c__Actinomycetia;o__Streptomycetales;f__Streptomycetaceae;g__Streptomyces;s__Streptomyces_sp._NRRL_B-1140
NCBI1415551	0	0	0	1	2	4	1	0	0	k__Bacteria;p__Actinobacteria;c__Actinomycetia;o__Streptomycetales;f__Streptomycetaceae;g__Streptomyces;s__Streptomyces_sp._WM4235
NCBI1415561	0	0	0	0	0	2	0	0	0	k__Bacteria;p__Actinobacteria;c__Actinomycetia;o__Streptomycetales;f__Streptomycetaceae;g__Streptomyces;s__Streptomyces_sp._XY332
NCBI1415568	0	0	0	0	1	0	0	0	0	k__Bacteria;p__Proteobacteria;c__Gammaproteobacteria;o__Pseudomonadales;f__Marinobacteraceae;g__Marinobacter;s__Marinobacter_sp._LV10R510-11A
NCBI1416614	1	0	0	0	0	0	0	0	0	k__Bacteria;p__Cyanobacteria;c__Gloeobacteria;o__Gloeobacterales;f__Gloeobacteraceae;g__Gloeobacter;s__Gloeobacter_kilaueensis
NCBI1416803	0	0	0	0	0	192	0	0	0	k__Bacteria;p__Proteobacteria;c__Betaproteobacteria;o__Burkholderiales;f__Alcaligenaceae;g__Bordetella;s__Bordetella_genomosp._9
NCBI1416806	0	3	0	0	0	0	4	0	0	k__Bacteria;p__Proteobacteria;c__Betaproteobacteria;o__Burkholderiales;f__Alcaligenaceae;g__Bordetella;s__Bordetella_genomosp._8
NCBI1420888	0	0	1971	0	0	0	0	0	0	k__Bacteria;p__Actinobacteria;c__Actinomycetia;o__Micromonosporales;f__Micromonosporaceae;g__Micromonospora;s__Micromonospora_sp._DS3003
NCBI1421	0	0	0	0	0	0	4	0	16	k__Bacteria;p__Firmicutes;c__Bacilli;o__Bacillales;f__Bacillaceae;g__Lysinibacillus;s__Lysinibacillus_sphaericus
NCBI1421430	8	0	0	0	0	9	0	10	0	k__Bacteria;p__Proteobacteria;c__Gammaproteobacteria;o__Pseudomonadales;f__Pseudomonadaceae;g__Pseudomonas;s__Pseudomonas_granadensis
NCBI1422	0	0	0	95	75	0	23	20	0	k__Bacteria;p__Firmicutes;c__Bacilli;o__Bacillales;f__Bacillaceae;g__Geobacillus;s__Geobacillus_stearothermophilus
NCBI1423	52	0	45	39	0	38	44	0	0	k__Bacteria;p__Firmicutes;c__Bacilli;o__Bacillales;f__Bacillaceae;g__Bacillus;s__Bacillus_subtilis
NCBI1424294	4	0	0	2	3	4	2	2	2	k__Bacteria;p__Firmicutes;c__Clostridia;o__Eubacteriales;f__Clostridiaceae;g__Geosporobacter;s__Geosporobacter_ferrireducens
NCBI1424782	1	0	0	0	0	0	0	0	0	k__Bacteria;p__;c__;o__;f__;g__;s__uncultured_bacterium_ctg7180000000728
NCBI1424786	15	16	18	82	47	68	125	191	126	k__Bacteria;p__;c__;o__;f__;g__;s__uncultured_bacterium_ctg7180000000732
NCBI1424788	0	1	1	1	0	0	0	3	0	k__Bacteria;p__;c__;o__;f__;g__;s__uncultured_bacterium_ctg7180000000734
NCBI1424790	0	0	2	1	0	0	1	3	2	k__Bacteria;p__;c__;o__;f__;g__;s__uncultured_bacterium_ctg7180000000736
NCBI1424791	3	1	2	1	0	3	3	2	3	k__Bacteria;p__;c__;o__;f__;g__;s__uncultured_bacterium_ctg7180000000737
NCBI1424794	0	0	0	0	0	0	1	0	0	k__Bacteria;p__;c__;o__;f__;g__;s__uncultured_bacterium_ctg7180000000740
NCBI1424796	0	0	0	1	0	0	0	1	0	k__Bacteria;p__;c__;o__;f__;g__;s__uncultured_bacterium_ctg7180000000742
NCBI1424798	0	0	0	0	0	0	1	1	0	k__Bacteria;p__;c__;o__;f__;g__;s__uncultured_bacterium_ctg7180000000744
NCBI1424804	0	0	1	0	0	0	0	0	0	k__Bacteria;p__;c__;o__;f__;g__;s__uncultured_bacterium_ctg7180000000750
NCBI1424808	1	1	0	0	0	1	0	0	0	k__Bacteria;p__;c__;o__;f__;g__;s__uncultured_bacterium_ctg7180000000754
NCBI1424809	2	0	0	0	0	0	0	0	0	k__Bacteria;p__;c__;o__;f__;g__;s__uncultured_bacterium_ctg7180000000755
NCBI1424810	1	1	0	2	0	0	0	1	0	k__Bacteria;p__;c__;o__;f__;g__;s__uncultured_bacterium_ctg7180000000757
NCBI1424811	0	0	0	1	0	0	2	0	2	k__Bacteria;p__;c__;o__;f__;g__;s__uncultured_bacterium_ctg7180000000758
NCBI1424823	0	0	0	0	0	0	0	0	1	k__Bacteria;p__;c__;o__;f__;g__;s__uncultured_bacterium_ctg7180000000771
NCBI1424834	0	0	0	0	0	0	1	0	0	k__Bacteria;p__;c__;o__;f__;g__;s__uncultured_bacterium_ctg7180000000783
NCBI1424835	0	0	0	0	0	3	0	0	0	k__Bacteria;p__;c__;o__;f__;g__;s__uncultured_bacterium_ctg7180000000784
NCBI1424836	1	1	0	0	0	0	0	1	1	k__Bacteria;p__;c__;o__;f__;g__;s__uncultured_bacterium_ctg7180000000785
NCBI1424838	1	0	0	0	1	0	0	0	0	k__Bacteria;p__;c__;o__;f__;g__;s__uncultured_bacterium_ctg7180000000787
NCBI1424840	0	0	0	0	0	0	0	1	0	k__Bacteria;p__;c__;o__;f__;g__;s__uncultured_bacterium_ctg7180000000789
NCBI1424842	0	0	0	1	0	0	0	2	2	k__Bacteria;p__;c__;o__;f__;g__;s__uncultured_bacterium_ctg7180000000791
NCBI1424843	2	1	0	1	0	1	1	4	1	k__Bacteria;p__;c__;o__;f__;g__;s__uncultured_bacterium_ctg7180000000792
NCBI1424847	0	0	0	0	0	0	0	0	1	k__Bacteria;p__;c__;o__;f__;g__;s__uncultured_bacterium_ctg7180000000796
NCBI1424853	0	2	0	2	0	0	0	0	0	k__Bacteria;p__;c__;o__;f__;g__;s__uncultured_bacterium_ctg7180000000803
NCBI1424854	0	0	0	0	0	1	0	0	2	k__Bacteria;p__;c__;o__;f__;g__;s__uncultured_bacterium_ctg7180000000804
NCBI1424855	0	2	2	0	0	0	0	3	0	k__Bacteria;p__;c__;o__;f__;g__;s__uncultured_bacterium_ctg7180000000805
NCBI1424857	0	0	0	0	0	0	0	1	0	k__Bacteria;p__;c__;o__;f__;g__;s__uncultured_bacterium_ctg7180000000807
NCBI1424860	5	0	0	4	0	0	3	1	0	k__Bacteria;p__;c__;o__;f__;g__;s__uncultured_bacterium_ctg7180000000810
NCBI1424862	0	0	0	0	0	0	0	0	1	k__Bacteria;p__;c__;o__;f__;g__;s__uncultured_bacterium_ctg7180000000812
NCBI1424864	0	0	0	0	0	0	1	0	0	k__Bacteria;p__;c__;o__;f__;g__;s__uncultured_bacterium_ctg7180000000814
NCBI1424868	3	1	0	0	0	2	1	3	3	k__Bacteria;p__;c__;o__;f__;g__;s__uncultured_bacterium_ctg7180000000818
NCBI1424879	0	0	0	0	0	0	0	0	1	k__Bacteria;p__;c__;o__;f__;g__;s__uncultured_bacterium_ctg7180000000829
NCBI1424891	0	0	0	0	0	1	0	0	0	k__Bacteria;p__;c__;o__;f__;g__;s__uncultured_bacterium_ctg7180000000841
NCBI1424892	0	2	0	0	0	0	0	0	0	k__Bacteria;p__;c__;o__;f__;g__;s__uncultured_bacterium_ctg7180000000842
NCBI1424894	0	4	3	0	2	0	4	11	2	k__Bacteria;p__;c__;o__;f__;g__;s__uncultured_bacterium_ctg7180000000844
NCBI1424897	0	1	0	0	0	0	2	0	0	k__Bacteria;p__;c__;o__;f__;g__;s__uncultured_bacterium_ctg7180000000847
NCBI1424902	1	0	1	0	0	0	0	0	0	k__Bacteria;p__;c__;o__;f__;g__;s__uncultured_bacterium_ctg7180000000852
NCBI1424912	0	0	0	0	0	0	1	0	0	k__Bacteria;p__;c__;o__;f__;g__;s__uncultured_bacterium_ctg7180000000863
NCBI1424913	4	0	0	1	0	0	4	2	2	k__Bacteria;p__;c__;o__;f__;g__;s__uncultured_bacterium_ctg7180000000864
NCBI1424929	4	0	1	0	3	0	1	1	1	k__Bacteria;p__;c__;o__;f__;g__;s__uncultured_bacterium_ctg7180000000880
NCBI1424940	1	1	3	0	1	1	1	3	3	k__Bacteria;p__;c__;o__;f__;g__;s__uncultured_bacterium_ctg7180000000891
NCBI1424946	0	2	0	0	0	0	0	1	2	k__Bacteria;p__;c__;o__;f__;g__;s__uncultured_bacterium_ctg7180000000897
NCBI1424947	0	2	0	0	0	0	0	1	0	k__Bacteria;p__;c__;o__;f__;g__;s__uncultured_bacterium_ctg7180000000898
NCBI1424952	0	0	0	0	0	0	1	0	0	k__Bacteria;p__;c__;o__;f__;g__;s__uncultured_bacterium_ctg7180000000903
NCBI1424956	0	2	0	0	0	0	0	3	0	k__Bacteria;p__;c__;o__;f__;g__;s__uncultured_bacterium_ctg7180000000907
NCBI1424958	0	0	0	0	0	0	61	28	0	k__Bacteria;p__;c__;o__;f__;g__;s__uncultured_bacterium_ctg7180000000909
NCBI1424961	1	0	0	0	0	0	0	0	0	k__Bacteria;p__;c__;o__;f__;g__;s__uncultured_bacterium_ctg7180000000912
NCBI1424974	0	0	0	0	0	0	0	0	1	k__Bacteria;p__;c__;o__;f__;g__;s__uncultured_bacterium_ctg7180000000926
NCBI1424975	4	1	0	1	6	0	1	0	4	k__Bacteria;p__;c__;o__;f__;g__;s__uncultured_bacterium_ctg7180000000927
NCBI1424977	2	3	0	0	0	0	0	3	3	k__Bacteria;p__;c__;o__;f__;g__;s__uncultured_bacterium_ctg7180000000929
NCBI1424981	0	0	0	0	0	0	2	6	0	k__Bacteria;p__;c__;o__;f__;g__;s__uncultured_bacterium_ctg7180000000933
NCBI1424987	0	0	0	0	0	0	1	0	0	k__Bacteria;p__;c__;o__;f__;g__;s__uncultured_bacterium_ctg7180000000939
NCBI1424996	1	2	0	0	0	0	0	1	0	k__Bacteria;p__;c__;o__;f__;g__;s__uncultured_bacterium_ctg7180000000948
NCBI1425001	1	0	0	0	0	0	1	0	1	k__Bacteria;p__;c__;o__;f__;g__;s__uncultured_bacterium_ctg7180000000953
NCBI1425021	0	0	0	1	0	1	0	5	3	k__Bacteria;p__;c__;o__;f__;g__;s__uncultured_bacterium_ctg7180000000973
NCBI1425034	0	0	1	0	1	10	0	6	6	k__Bacteria;p__;c__;o__;f__;g__;s__uncultured_bacterium_ctg7180000000987
NCBI1425036	0	1	0	0	0	0	0	0	1	k__Bacteria;p__;c__;o__;f__;g__;s__uncultured_bacterium_ctg7180000000989
NCBI1425044	2	3	1	0	0	0	0	0	1	k__Bacteria;p__;c__;o__;f__;g__;s__uncultured_bacterium_ctg7180000000997
NCBI1425055	0	0	0	0	0	0	0	1	1	k__Bacteria;p__;c__;o__;f__;g__;s__uncultured_bacterium_ctg7180000001009
NCBI1425057	0	0	0	1	2	0	0	0	0	k__Bacteria;p__;c__;o__;f__;g__;s__uncultured_bacterium_ctg7180000001011
NCBI1425065	0	0	0	0	0	0	1	0	0	k__Bacteria;p__;c__;o__;f__;g__;s__uncultured_bacterium_ctg7180000001019
NCBI1425068	2	10	11	10	2	5	0	7	7	k__Bacteria;p__;c__;o__;f__;g__;s__uncultured_bacterium_ctg7180000001022
NCBI1425074	0	0	1	0	0	0	0	0	0	k__Bacteria;p__;c__;o__;f__;g__;s__uncultured_bacterium_ctg7180000001028
NCBI1425094	0	3	0	0	0	0	0	0	0	k__Bacteria;p__;c__;o__;f__;g__;s__uncultured_bacterium_ctg7180000001051
NCBI1425097	0	0	0	0	0	0	1	0	0	k__Bacteria;p__;c__;o__;f__;g__;s__uncultured_bacterium_ctg7180000001054
NCBI1425098	0	0	0	0	0	0	0	2	0	k__Bacteria;p__;c__;o__;f__;g__;s__uncultured_bacterium_ctg7180000001055
NCBI1425114	0	0	0	0	0	0	0	0	1	k__Bacteria;p__;c__;o__;f__;g__;s__uncultured_bacterium_ctg7180000001078
NCBI1425117	0	0	0	0	0	0	1	0	0	k__Bacteria;p__;c__;o__;f__;g__;s__uncultured_bacterium_ctg7180000001084
NCBI1425124	14	8	3	9	5	4	4	10	9	k__Bacteria;p__;c__;o__;f__;g__;s__uncultured_bacterium_ctg7180000001094
NCBI1425130	0	0	0	0	0	0	0	0	1	k__Bacteria;p__;c__;o__;f__;g__;s__uncultured_bacterium_ctg7180000001122
NCBI1425143	0	0	0	0	0	0	0	0	1	k__Bacteria;p__;c__;o__;f__;g__;s__uncultured_bacterium_ctg7180000001427
NCBI1425145	1	1	0	0	0	2	0	1	1	k__Bacteria;p__;c__;o__;f__;g__;s__uncultured_bacterium_ctg7180000001429
NCBI1425147	0	0	0	0	0	1	0	0	0	k__Bacteria;p__;c__;o__;f__;g__;s__uncultured_bacterium_ctg7180000001431
NCBI1425148	0	0	0	0	1	0	0	0	0	k__Bacteria;p__;c__;o__;f__;g__;s__uncultured_bacterium_ctg7180000001432
NCBI1425150	0	1	3	0	0	0	6	0	4	k__Bacteria;p__;c__;o__;f__;g__;s__uncultured_bacterium_ctg7180000001434
NCBI1425151	3	1	1	0	3	1	7	2	6	k__Bacteria;p__;c__;o__;f__;g__;s__uncultured_bacterium_ctg7180000001435
NCBI1425152	0	0	0	0	0	0	0	1	0	k__Bacteria;p__;c__;o__;f__;g__;s__uncultured_bacterium_ctg7180000001436
NCBI1425159	0	0	0	0	0	0	0	0	1	k__Bacteria;p__;c__;o__;f__;g__;s__uncultured_bacterium_ctg7180000001443
NCBI1425161	0	0	2	0	2	0	3	0	0	k__Bacteria;p__;c__;o__;f__;g__;s__uncultured_bacterium_ctg7180000001446
NCBI1425163	32	35	0	229	79	38	235	121	178	k__Bacteria;p__;c__;o__;f__;g__;s__uncultured_bacterium_ctg7180000001448
NCBI1425168	5	0	1	2	2	0	3	0	1	k__Bacteria;p__;c__;o__;f__;g__;s__uncultured_bacterium_ctg7180000001454
NCBI1426	0	3	0	15	18	5	1	0	1	k__Bacteria;p__Firmicutes;c__Bacilli;o__Bacillales;f__Bacillaceae;g__Parageobacillus;s__Parageobacillus_thermoglucosidasius
NCBI1427356	3	0	1	8	15	15	0	0	2	k__Bacteria;p__Proteobacteria;c__Alphaproteobacteria;o__Hyphomicrobiales;f__Hyphomicrobiaceae;g__Hyphomicrobium;s__Hyphomicrobium_nitrativorans
NCBI1427364	0	0	0	0	1	1	0	0	0	k__Bacteria;p__Proteobacteria;c__Gammaproteobacteria;o__;f__;g__Candidatus_Pseudothioglobus;s__Candidatus_Pseudothioglobus_singularis
NCBI1428	2689	0	0	0	94	45	73	0	70	k__Bacteria;p__Firmicutes;c__Bacilli;o__Bacillales;f__Bacillaceae;g__Bacillus;s__Bacillus_thuringiensis
NCBI142864	46	11	38	17	9	1	2	4	0	k__Bacteria;p__Cyanobacteria;c__;o__Nostocales;f__Nostocaceae;g__Cylindrospermum;s__Cylindrospermum_stagnale
NCBI1428684	0	0	0	0	0	2	0	0	0	k__Bacteria;p__Firmicutes;c__Bacilli;o__Bacillales;f__;g__Exiguobacterium;s__Exiguobacterium_alkaliphilum
NCBI142877	1	0	5	0	6	0	1	9	3	k__Bacteria;p__Firmicutes;c__Clostridia;o__Eubacteriales;f__Desulfitobacteriaceae;g__Desulfitobacterium;s__Desulfitobacterium_metallireducens
NCBI1430130	16	62	26	0	0	0	23	15	0	k__Bacteria;p__Actinobacteria;c__Actinomycetia;o__Streptosporangiales;f__Thermomonosporaceae;g__Actinomadura;s__Actinomadura_sp._XM-4-3
NCBI1430884	0	4	0	0	2	0	0	0	0	k__Bacteria;p__Proteobacteria;c__Betaproteobacteria;o__Burkholderiales;f__;g__Methylibium;s__Methylibium_sp._T29
NCBI1431246	6	5	6	0	0	6	0	6	0	k__Bacteria;p__Actinobacteria;c__Actinomycetia;o__Corynebacteriales;f__Mycobacteriaceae;g__Mycolicibacterium;s__Mycolicibacterium_anyangense
NCBI1432792	420	957	297	22173	23314	14372	464	382	391	k__Bacteria;p__Proteobacteria;c__Gammaproteobacteria;o__Methylococcales;f__Methylococcaceae;g__Methylocaldum;s__Methylocaldum_marinum
NCBI1435607	0	0	0	45	71	0	0	0	0	k__Bacteria;p__Proteobacteria;c__Alphaproteobacteria;o__Hyphomicrobiales;f__Rhizobiaceae;g__Rhizobium;s__Rhizobium_sp._Khangiran2
NCBI1436085	0	0	19	7	46	7	6	4	44	k__Bacteria;p__Actinobacteria;c__Actinomycetia;o__Streptomycetales;f__Streptomycetaceae;g__Streptomyces;s__Streptomyces_sp._F8
NCBI1437009	0	6	0	14	12	25	7	27	22	k__Bacteria;p__Proteobacteria;c__Alphaproteobacteria;o__Hyphomicrobiales;f__Methylocystaceae;g__Chenggangzhangella;s__Chenggangzhangella_methanolivorans
NCBI1437360	3714	3230	3173	4592	3856	3099	4986	5528	4431	k__Bacteria;p__Proteobacteria;c__Alphaproteobacteria;o__Hyphomicrobiales;f__Nitrobacteraceae;g__Bradyrhizobium;s__Bradyrhizobium_erythrophlei
NCBI1437453	42	0	0	12	0	0	27	11	0	k__Bacteria;p__Actinobacteria;c__Actinomycetia;o__Streptomycetales;f__Streptomycetaceae;g__Streptomyces;s__Streptomyces_leeuwenhoekii
NCBI143813	135	103	184	174	161	187	67	67	65	k__Bacteria;p__Proteobacteria;c__Gammaproteobacteria;o__Pseudomonadales;f__Pseudomonadaceae;g__Pseudomonas;s__Pseudomonas_sp._LAB-08
NCBI1442032	0	8	0	5	5	4	6	12	13	k__Bacteria;p__Actinobacteria;c__Actinomycetia;o__Streptomycetales;f__Streptomycetaceae;g__Streptomyces;s__Streptomyces_dangxiongensis
NCBI1442159	0	0	0	0	0	1	0	2	3	k__Bacteria;p__Actinobacteria;c__Actinomycetia;o__Streptomycetales;f__Streptomycetaceae;g__Streptomyces;s__Streptomyces_sp._14R-10
NCBI1444684	81	0	57	21	51	0	79	33	0	k__Bacteria;p__Proteobacteria;c__Betaproteobacteria;o__Nitrosomonadales;f__Nitrosomonadaceae;g__Nitrosomonas;s__Nitrosomonas_stercoris
NCBI1446467	0	0	2	0	1	0	0	2	0	k__Bacteria;p__Bacteroidetes;c__Cytophagia;o__Cytophagales;f__Hymenobacteraceae;g__Hymenobacter;s__Hymenobacter_swuensis
NCBI1446794	9	49	0	151	234	220	0	5	0	k__Bacteria;p__Actinobacteria;c__Actinomycetia;o__Micrococcales;f__Microbacteriaceae;g__Frondihabitans;s__Frondihabitans_sp._762G35
NCBI1447233	1	0	0	0	0	1	0	0	0	k__Bacteria;p__;c__;o__;f__;g__;s__uncultured_bacterium_12AC_lac13
NCBI1447235	0	0	0	1	0	0	1	0	1	k__Bacteria;p__;c__;o__;f__;g__;s__uncultured_bacterium_lac111
NCBI1447236	4	4	18	1	3	4	0	0	1	k__Bacteria;p__;c__;o__;f__;g__;s__uncultured_bacterium_lac121
NCBI1447237	0	0	0	0	1	0	0	0	0	k__Bacteria;p__;c__;o__;f__;g__;s__uncultured_bacterium_lac127
NCBI1447238	0	2	0	0	0	0	0	0	0	k__Bacteria;p__;c__;o__;f__;g__;s__uncultured_bacterium_lac146
NCBI1447239	19	11	14	48	63	61	42	29	46	k__Bacteria;p__;c__;o__;f__;g__;s__uncultured_bacterium_lac153
NCBI1447241	0	0	0	0	0	3	0	1	0	k__Bacteria;p__;c__;o__;f__;g__;s__uncultured_bacterium_lac160
NCBI1447247	3	5	3	165	146	165	29	3	8	k__Bacteria;p__;c__;o__;f__;g__;s__uncultured_bacterium_lac82
NCBI1447248	0	1	0	0	0	0	0	0	0	k__Bacteria;p__;c__;o__;f__;g__;s__uncultured_bacterium_lac84
NCBI1447705	0	5	0	0	0	0	0	0	4	k__Bacteria;p__Actinobacteria;c__Actinomycetia;o__Pseudonocardiales;f__Pseudonocardiaceae;g__Amycolatopsis;s__Amycolatopsis_sp._Poz14
NCBI1449	35	7	30	9	28	6	15	10	2	k__Bacteria;p__Firmicutes;c__Bacilli;o__Bacillales;f__Bacillaceae;g__Amphibacillus;s__Amphibacillus_xylanus
NCBI1450165	0	0	0	0	0	0	6	7	7	k__Bacteria;p__Proteobacteria;c__Deltaproteobacteria;o__Myxococcales;f__Myxococcaceae;g__Aggregicoccus;s__Aggregicoccus_edonensis
NCBI1450761	0	0	0	0	8	0	0	0	0	k__Bacteria;p__Firmicutes;c__Bacilli;o__Bacillales;f__Paenibacillaceae;g__Aneurinibacillus;s__Aneurinibacillus_sp._XH2
NCBI1453352	0	0	0	0	2	0	0	0	0	k__Bacteria;p__Bacteroidetes;c__Flavobacteriia;o__Flavobacteriales;f__Flavobacteriaceae;g__Sediminicola;s__Sediminicola_sp._YIK13
NCBI1454112	0	0	0	0	0	0	0	0	10	k__Bacteria;p__Actinobacteria;c__Actinomycetia;o__Streptomycetales;f__Streptomycetaceae;g__Streptomyces;s__Streptomyces_sp._FXJ1.235
NCBI1455	2	6	3	6	3	2	0	0	0	k__Bacteria;p__Firmicutes;c__Bacilli;o__Bacillales;f__Bacillaceae;g__Bacillus;s__Bacillus_badius
NCBI1458425	0	0	0	15	0	20	0	0	0	k__Bacteria;p__Proteobacteria;c__Betaproteobacteria;o__Burkholderiales;f__Comamonadaceae;g__Serpentinimonas;s__Serpentinimonas_raichei
NCBI1458426	0	0	0	0	8	0	0	0	11	k__Bacteria;p__Proteobacteria;c__Betaproteobacteria;o__Burkholderiales;f__Comamonadaceae;g__Serpentinimonas;s__Serpentinimonas_maccroryi
NCBI1459	0	0	0	0	0	0	0	0	154	k__Bacteria;p__Firmicutes;c__Bacilli;o__Bacillales;f__Planococcaceae;g__Sporosarcina;s__Sporosarcina_globispora
NCBI146017	0	0	114	0	28	27	0	0	0	k__Bacteria;p__Actinobacteria;c__Actinomycetia;o__Corynebacteriales;f__Mycobacteriaceae;g__Mycolicibacterium;s__Mycolicibacterium_boenickei
NCBI1461	0	0	0	145	0	0	0	0	0	k__Bacteria;p__Firmicutes;c__Bacilli;o__Bacillales;f__Bacillaceae;g__Psychrobacillus;s__Psychrobacillus_insolitus
NCBI1461581	0	0	0	12	0	3	0	0	0	k__Bacteria;p__Proteobacteria;c__Gammaproteobacteria;o__Pseudomonadales;f__Pseudomonadaceae;g__Pseudomonas;s__Pseudomonas_saudimassiliensis
NCBI1461582	0	1	0	0	0	0	0	0	0	k__Bacteria;p__Firmicutes;c__Bacilli;o__Bacillales;f__Staphylococcaceae;g__Jeotgalicoccus;s__Jeotgalicoccus_saudimassiliensis
NCBI1461584	0	0	0	0	0	0	0	4	0	k__Bacteria;p__Actinobacteria;c__Actinomycetia;o__Micrococcales;f__Micrococcaceae;g__Arthrobacter;s__Arthrobacter_saudimassiliensis
NCBI1461694	0	0	0	0	0	0	5	0	0	k__Bacteria;p__Proteobacteria;c__Alphaproteobacteria;o__Rhodobacterales;f__Rhodobacteraceae;g__Pseudooceanicola;s__Pseudooceanicola_atlanticus
NCBI1462	0	0	0	37	0	0	0	0	0	k__Bacteria;p__Firmicutes;c__Bacilli;o__Bacillales;f__Bacillaceae;g__Geobacillus;s__Geobacillus_kaustophilus
NCBI1462558	0	0	0	0	0	0	0	0	1	k__Bacteria;p__Actinobacteria;c__Actinomycetia;o__Streptomycetales;f__Streptomycetaceae;g__Streptomyces;s__Streptomyces_sp._B9173
NCBI1463158	30	66	67	120	83	136	1813	8800	259	k__Bacteria;p__Proteobacteria;c__Gammaproteobacteria;o__Xanthomonadales;f__Xanthomonadaceae;g__Thermomonas;s__Thermomonas_carbonis
NCBI1463899	0	0	0	0	0	0	3	0	5	k__Bacteria;p__Actinobacteria;c__Actinomycetia;o__Streptomycetales;f__Streptomycetaceae;g__Streptomyces;s__Streptomyces_sp._NRRL_S-325
NCBI1464	0	0	0	0	44	0	0	0	0	k__Bacteria;p__Firmicutes;c__Bacilli;o__Bacillales;f__Paenibacillaceae;g__Paenibacillus;s__Paenibacillus_larvae
NCBI1465	0	0	0	55	0	0	0	160	0	k__Bacteria;p__Firmicutes;c__Bacilli;o__Bacillales;f__Paenibacillaceae;g__Brevibacillus;s__Brevibacillus_laterosporus
NCBI1467	0	0	0	0	1	1	0	0	1	k__Bacteria;p__Firmicutes;c__Bacilli;o__Bacillales;f__Bacillaceae;g__Lederbergia;s__Lederbergia_lenta
NCBI146922	0	0	0	0	0	132	255	0	141	k__Bacteria;p__Actinobacteria;c__Actinomycetia;o__Streptomycetales;f__Streptomycetaceae;g__Streptomyces;s__Streptomyces_griseofuscus
NCBI146923	0	0	20	0	0	0	36	0	0	k__Bacteria;p__Actinobacteria;c__Actinomycetia;o__Streptomycetales;f__Streptomycetaceae;g__Streptomyces;s__Streptomyces_parvulus
NCBI147	41	33	0	35	0	12	0	0	0	k__Bacteria;p__Spirochaetes;c__Spirochaetia;o__Spirochaetales;f__Spirochaetaceae;g__Spirochaeta;s__Spirochaeta_aurantia
NCBI1470176	0	0	0	0	0	0	4	0	3	k__Bacteria;p__Actinobacteria;c__Actinomycetia;o__Pseudonocardiales;f__Pseudonocardiaceae;g__Actinoalloteichus;s__Actinoalloteichus_hoggarensis
NCBI1471	3	0	0	3	3	3	2	4	0	k__Bacteria;p__Firmicutes;c__Bacilli;o__Bacillales;f__Bacillaceae;g__Bacillus;s__Bacillus_methanolicus
NCBI1471761	341	183	224	201	311	125	378	458	306	k__Bacteria;p__Firmicutes;c__Bacilli;o__Bacillales;f__Thermoactinomycetaceae;g__Novibacillus;s__Novibacillus_thermophilus
NCBI147212	85	36	37	0	0	36	0	0	0	k__Bacteria;p__Proteobacteria;c__Gammaproteobacteria;o__Pseudomonadales;f__Pseudomonadaceae;g__Pseudomonas;s__Pseudomonas_sp._SW-3
NCBI1472767	1	2	0	1	3	2	0	0	0	k__Bacteria;p__Firmicutes;c__Bacilli;o__Bacillales;f__Bacillaceae;g__Lentibacillus;s__Lentibacillus_amyloliquefaciens
NCBI1473	17	31	18	9	28	4	13	25	0	k__Bacteria;p__Firmicutes;c__Bacilli;o__Bacillales;f__Bacillaceae;g__Virgibacillus;s__Virgibacillus_pantothenticus
NCBI1473112	2	0	0	6	0	1	0	3	2	k__Bacteria;p__Firmicutes;c__Bacilli;o__Bacillales;f__Paenibacillaceae;g__Paenibacillus;s__Paenibacillus_guangzhouensis
NCBI1473598	22	21	21	8	9	6	16	9	7	k__Bacteria;p__Acidobacteria;c__Acidobacteriia;o__Bryobacterales;f__Bryobacteraceae;g__Paludibaculum;s__Paludibaculum_fermentans
NCBI1476	78	54	58	28	113	44	19	52	39	k__Bacteria;p__Firmicutes;c__Bacilli;o__Bacillales;f__Planococcaceae;g__Sporosarcina;s__Sporosarcina_psychrophila
NCBI1476025	1	0	0	0	0	0	0	2	0	k__Bacteria;p__Firmicutes;c__Bacilli;o__Bacillales;f__Bacillaceae;g__Heyndrickxia;s__Heyndrickxia_vini
NCBI147645	103	0	0	468	415	0	0	108	454	k__Bacteria;p__Proteobacteria;c__Alphaproteobacteria;o__Rhodobacterales;f__Rhodobacteraceae;g__Paracoccus;s__Paracoccus_yeei
NCBI1476754	0	0	0	0	0	0	0	265	0	k__Bacteria;p__Actinobacteria;c__Actinomycetia;o__Streptomycetales;f__Streptomycetaceae;g__Streptomyces;s__Streptomyces_sp._604F
NCBI1477518	619	657	620	664	373	278	578	433	174	k__Bacteria;p__Actinobacteria;c__Actinomycetia;o__Micrococcales;f__Micrococcaceae;g__Arthrobacter;s__Arthrobacter_sp._D5-1
NCBI1478	570	339	492	225	224	210	744	460	515	k__Bacteria;p__Firmicutes;c__Bacilli;o__Bacillales;f__Bacillaceae;g__Peribacillus;s__Peribacillus_simplex
NCBI1478019	85	27	88	80	50	0	116	55	18	k__Bacteria;p__Proteobacteria;c__Betaproteobacteria;o__Burkholderiales;f__Burkholderiaceae;g__Cupriavidus;s__Cupriavidus_sp._KK10
NCBI1478045	0	0	1	0	6	0	0	0	1	k__Bacteria;p__;c__;o__;f__;g__;s__uncultured_bacterium_pBIO2154
NCBI1479	2	3	6	76	92	47	27	34	6	k__Bacteria;p__Firmicutes;c__Bacilli;o__Bacillales;f__Bacillaceae;g__Bacillus;s__Bacillus_smithii
NCBI1479019	0	62	80	85	0	0	0	0	0	k__Bacteria;p__Proteobacteria;c__Alphaproteobacteria;o__Hyphomicrobiales;f__Methylobacteriaceae;g__Methylobacterium;s__Methylobacterium_sp._C1
NCBI1482	26	2	24	17	27	4	32	56	25	k__Bacteria;p__Firmicutes;c__Bacilli;o__Bacillales;f__Bacillaceae;g__Virgibacillus;s__Virgibacillus_halodenitrificans
NCBI1482074	4	0	0	0	0	6	0	4	0	k__Bacteria;p__Proteobacteria;c__Alphaproteobacteria;o__Hyphomicrobiales;f__Pleomorphomonadaceae;g__Hartmannibacter;s__Hartmannibacter_diazotrophicus
NCBI1484109	2	0	2	0	0	0	0	0	0	k__Bacteria;p__Proteobacteria;c__Alphaproteobacteria;o__Rhodospirillales;f__Acetobacteraceae;g__Lichenicola;s__Lichenicola_cladoniae
NCBI1484118	0	33	0	0	0	0	0	0	0	k__Bacteria;p__Bacteroidetes;c__Cytophagia;o__Cytophagales;f__Hymenobacteraceae;g__Hymenobacter;s__Hymenobacter_sp._PAMC_26628
NCBI148447	0	0	3	0	0	0	0	5	11	k__Bacteria;p__Proteobacteria;c__Betaproteobacteria;o__Burkholderiales;f__Burkholderiaceae;g__Paraburkholderia;s__Paraburkholderia_phymatum
NCBI1484693	0	11	9	0	0	0	0	0	0	k__Bacteria;p__Proteobacteria;c__Betaproteobacteria;o__Burkholderiales;f__Comamonadaceae;g__Rhodoferax;s__Rhodoferax_saidenbachensis
NCBI1488356	43	19	0	0	5	0	7	0	0	k__Bacteria;p__Actinobacteria;c__Actinomycetia;o__Streptomycetales;f__Streptomycetaceae;g__Streptomyces;s__Streptomyces_sp._MBT27
NCBI1490	0	0	0	0	0	2	2	2	0	k__Bacteria;p__Firmicutes;c__Clostridia;o__Eubacteriales;f__Clostridiaceae;g__Paraclostridium;s__Paraclostridium_bifermentans
NCBI1491	28	9	21	42	30	20	34	21	9	k__Bacteria;p__Firmicutes;c__Clostridia;o__Eubacteriales;f__Clostridiaceae;g__Clostridium;s__Clostridium_botulinum
NCBI1492	0	0	2	3	0	0	0	3	0	k__Bacteria;p__Firmicutes;c__Clostridia;o__Eubacteriales;f__Clostridiaceae;g__Clostridium;s__Clostridium_butyricum
NCBI1492737	8	18	12	8	20	25	16	4	0	k__Bacteria;p__Bacteroidetes;c__Flavobacteriia;o__Flavobacteriales;f__Flavobacteriaceae;g__Flavobacterium;s__Flavobacterium_gilvum
NCBI1492898	8	0	2	4	3	5	0	0	6	k__Bacteria;p__Bacteroidetes;c__Chitinophagia;o__Chitinophagales;f__Chitinophagaceae;g__Flavisolibacter;s__Flavisolibacter_tropicus
NCBI1493872	0	0	0	0	0	0	22	0	0	k__Bacteria;p__Bacteroidetes;c__Flavobacteriia;o__Flavobacteriales;f__Weeksellaceae;g__Chryseobacterium;s__Chryseobacterium_shandongense
NCBI1494	4	2	0	0	10	2	0	0	2	k__Bacteria;p__Firmicutes;c__Clostridia;o__Eubacteriales;f__Clostridiaceae;g__Clostridium;s__Clostridium_cochlearium
NCBI149401	0	0	0	1	0	0	0	0	0	k__Bacteria;p__;c__;o__;f__;g__;s__uncultured_bacterium_Dr1
NCBI1494608	3	4	3	7	2	4	2	0	0	k__Bacteria;p__Actinobacteria;c__Actinomycetia;o__Micrococcales;f__Micrococcaceae;g__Arthrobacter;s__Arthrobacter_sp._PAMC_25486
NCBI1495638	0	0	0	0	0	0	119	0	0	k__Bacteria;p__Actinobacteria;c__Actinomycetia;o__Streptomycetales;f__Streptomycetaceae;g__Streptomyces;s__Streptomyces_sp._M56
NCBI149589	10	7	0	0	0	0	0	28	0	k__Bacteria;p__Planctomycetes;c__Planctomycetia;o__Planctomycetales;f__Planctomycetaceae;g__;s__planctomycete_str._639
NCBI1496	11	0	0	7	0	0	0	0	0	k__Bacteria;p__Firmicutes;c__Clostridia;o__Eubacteriales;f__Peptostreptococcaceae;g__Clostridioides;s__Clostridioides_difficile
NCBI1496690	0	0	0	0	0	0	0	0	102	k__Bacteria;p__Proteobacteria;c__Alphaproteobacteria;o__Hyphomicrobiales;f__Rhizobiaceae;g__Pseudorhizobium;s__Pseudorhizobium_marinum
NCBI1499664	0	0	0	0	0	27	0	0	18	k__Bacteria;p__Proteobacteria;c__Gammaproteobacteria;o__Pseudomonadales;f__Pseudomonadaceae;g__Pseudomonas;s__Pseudomonas_sp._DS1
NCBI1499686	0	0	0	10	0	4	39	0	0	k__Bacteria;p__Proteobacteria;c__Gammaproteobacteria;o__Pseudomonadales;f__Pseudomonadaceae;g__Pseudomonas;s__Pseudomonas_saudiphocaensis
NCBI1499687	0	0	0	51	64	32	15	18	4	k__Bacteria;p__Firmicutes;c__Bacilli;o__Bacillales;f__Planococcaceae;g__Planococcus;s__Planococcus_massiliensis
NCBI1500254	0	0	0	0	2	2	0	0	0	k__Bacteria;p__Firmicutes;c__Bacilli;o__Bacillales;f__Paenibacillaceae;g__Aneurinibacillus;s__Aneurinibacillus_soli
NCBI150026	151	423	180	14	28	25	90	139	121	k__Bacteria;p__Actinobacteria;c__Actinomycetia;o__Micrococcales;f__Microbacteriaceae;g__Leifsonia;s__Leifsonia_shinshuensis
NCBI1500412	0	0	0	0	43	0	0	0	0	k__Bacteria;p__;c__;o__;f__;g__;s__uncultured_bacterium_183_29_M04
NCBI1501	1	1	2	0	0	0	0	2	3	k__Bacteria;p__Firmicutes;c__Clostridia;o__Eubacteriales;f__Clostridiaceae;g__Clostridium;s__Clostridium_pasteurianum
NCBI150123	0	0	0	99	89	47	5	5	11	k__Bacteria;p__Actinobacteria;c__Actinomycetia;o__Micrococcales;f__Microbacteriaceae;g__Plantibacter;s__Plantibacter_flavus
NCBI1501662	4	0	0	0	4	4	0	0	0	k__Bacteria;p__Firmicutes;c__Bacilli;o__Lactobacillales;f__Streptococcaceae;g__Streptococcus;s__Streptococcus_parasuis
NCBI1502	0	17	0	54	93	67	0	0	0	k__Bacteria;p__Firmicutes;c__Clostridia;o__Eubacteriales;f__Clostridiaceae;g__Clostridium;s__Clostridium_perfringens
NCBI150395	0	0	0	0	1434	0	4599	0	0	k__Bacteria;p__Actinobacteria;c__Actinomycetia;o__Micrococcales;f__Intrasporangiaceae;g__Terrabacter;s__Terrabacter_sp._DBF63
NCBI1505	0	0	0	0	2	0	0	0	0	k__Bacteria;p__Firmicutes;c__Clostridia;o__Eubacteriales;f__Peptostreptococcaceae;g__Paeniclostridium;s__Paeniclostridium_sordellii
NCBI1507512	0	0	0	0	2	2	0	0	0	k__Bacteria;p__Firmicutes;c__Clostridia;o__Eubacteriales;f__Peptostreptococcaceae;g__Romboutsia;s__Romboutsia_hominis
NCBI1509	0	0	55	0	0	0	0	44	0	k__Bacteria;p__Firmicutes;c__Clostridia;o__Eubacteriales;f__Clostridiaceae;g__Clostridium;s__Clostridium_sporogenes
NCBI1510	0	6	0	22	31	40	9	8	14	k__Bacteria;p__Firmicutes;c__Clostridia;o__Eubacteriales;f__Oscillospiraceae;g__Thermoclostridium;s__Thermoclostridium_stercorarium
NCBI1510468	0	0	0	0	0	0	14	5	10	k__Bacteria;p__Firmicutes;c__Bacilli;o__Bacillales;f__Bacillaceae;g__Bacillus;s__Bacillus_haikouensis
NCBI1510570	0	0	0	0	0	0	8	0	0	k__Bacteria;p__Proteobacteria;c__Gammaproteobacteria;o__Enterobacterales;f__Yersiniaceae;g__Rahnella;s__Rahnella_victoriana
NCBI151276	0	0	0	0	1	0	0	0	0	k__Bacteria;p__Bacteroidetes;c__Bacteroidia;o__Bacteroidales;f__Bacteroidaceae;g__Bacteroides;s__Bacteroides_coprosuis
NCBI1513	2	3	0	0	0	0	0	0	0	k__Bacteria;p__Firmicutes;c__Clostridia;o__Eubacteriales;f__Clostridiaceae;g__Clostridium;s__Clostridium_tetani
NCBI1513297	0	0	0	0	1	0	0	0	0	k__Bacteria;p__Spirochaetes;c__Spirochaetia;o__Leptospirales;f__Leptospiraceae;g__Leptospira;s__Leptospira_sp._GIMC2001:Bairam-Ali
NCBI1514105	2	0	0	0	0	0	0	0	0	k__Bacteria;p__Firmicutes;c__Erysipelotrichia;o__Erysipelotrichales;f__Erysipelotrichaceae;g__Erysipelothrix;s__Erysipelothrix_larvae
NCBI1515	17	70	257	420	377	164	18	80	52	k__Bacteria;p__Firmicutes;c__Clostridia;o__Eubacteriales;f__Oscillospiraceae;g__Acetivibrio;s__Acetivibrio_thermocellus
NCBI1515612	2030	1516	606	1840	2951	4052	3178	23743	1278	k__Bacteria;p__Proteobacteria;c__Alphaproteobacteria;o__Sphingomonadales;f__Sphingomonadaceae;g__Sphingopyxis;s__Sphingopyxis_fribergensis
NCBI1517	2	0	4	11	3	0	0	5	3	k__Bacteria;p__Firmicutes;c__Clostridia;o__Thermoanaerobacterales;f__Thermoanaerobacterales_Family_III._Incertae_Sedis;g__Thermoanaerobacterium;s__Thermoanaerobacterium_thermosaccharolyticum
NCBI1517551	0	18	0	0	0	5	0	3	0	k__Bacteria;p__Proteobacteria;c__Alphaproteobacteria;o__Sphingomonadales;f__Sphingomonadaceae;g__Sphingomonas;s__Sphingomonas_sp._HMP6
NCBI1517554	14	40	37	122	161	143	7	19	17	k__Bacteria;p__Proteobacteria;c__Alphaproteobacteria;o__Sphingomonadales;f__Sphingomonadaceae;g__Sphingomonas;s__Sphingomonas_sp._HMP9
NCBI151783	0	0	0	0	0	0	106	0	0	k__Bacteria;p__Proteobacteria;c__Betaproteobacteria;o__Burkholderiales;f__Burkholderiaceae;g__Cupriavidus;s__Cupriavidus_campinensis
NCBI1519	0	0	0	0	0	0	0	0	1	k__Bacteria;p__Firmicutes;c__Clostridia;o__Eubacteriales;f__Clostridiaceae;g__Clostridium;s__Clostridium_tyrobutyricum
NCBI1519377	0	0	0	0	13	0	19	0	0	k__Bacteria;p__Firmicutes;c__Bacilli;o__Bacillales;f__Bacillaceae;g__Geobacillus;s__Geobacillus_sp._LC300
NCBI1519471	0	1	0	0	0	1	0	0	1	k__Bacteria;p__Actinobacteria;c__Actinomycetia;o__Streptomycetales;f__Streptomycetaceae;g__Streptomyces;s__Streptomyces_sp._NRRL_S-4
NCBI151985	0	0	109	0	0	0	0	0	0	k__Bacteria;p__Proteobacteria;c__Betaproteobacteria;o__Rhodocyclales;f__Rhodocyclaceae;g__;s__uncultured_Rhodocyclaceae_bacterium
NCBI1520	44	42	12	54	40	40	18	13	59	k__Bacteria;p__Firmicutes;c__Clostridia;o__Eubacteriales;f__Clostridiaceae;g__Clostridium;s__Clostridium_beijerinckii
NCBI1520670	105	112	0	0	0	0	6	17	0	k__Bacteria;p__Actinobacteria;c__Actinomycetia;o__Corynebacteriales;f__Mycobacteriaceae;g__Mycobacteroides;s__[Mycobacterium]_stephanolepidis
NCBI1521	0	0	0	6	1	0	0	1	0	k__Bacteria;p__Firmicutes;c__Clostridia;o__Eubacteriales;f__Oscillospiraceae;g__Ruminiclostridium;s__Ruminiclostridium_cellulolyticum
NCBI1521117	30	25	0	25	46	34	91	25	14	k__Bacteria;p__Proteobacteria;c__Deltaproteobacteria;o__Myxococcales;f__Myxococcaceae;g__Corallococcus;s__Corallococcus_sp._EGB
NCBI152142	881	881	594	8640	16700	16697	108	101	105	k__Bacteria;p__Actinobacteria;c__Actinomycetia;o__Corynebacteriales;f__Mycobacteriaceae;g__Mycobacterium;s__Mycobacterium_holsaticum
NCBI152268	0	0	4	0	2	0	0	4	0	k__Bacteria;p__Firmicutes;c__Bacilli;o__Bacillales;f__Bacillaceae;g__Metabacillus;s__Metabacillus_litoralis
NCBI1522758	65	59	179	72	137	136	57	45	70	k__Bacteria;p__Actinobacteria;c__Actinomycetia;o__Streptomycetales;f__Streptomycetaceae;g__Streptomyces;s__Streptomyces_sp._ADI95-16
NCBI1523415	111	75	119	258	353	301	18	73	159	k__Bacteria;p__Proteobacteria;c__Alphaproteobacteria;o__Sphingomonadales;f__Sphingomonadaceae;g__Sphingomonas;s__Sphingomonas_sp._AAP5
NCBI152507	13063	8862	8136	13938	16427	5761	27923	19977	16153	k__Bacteria;p__Actinobacteria;c__Actinomycetia;o__;f__;g__;s__uncultured_actinobacterium
NCBI1526412	5	0	0	0	0	0	0	0	0	k__Bacteria;p__Actinobacteria;c__Actinomycetia;o__Micrococcales;f__Microbacteriaceae;g__Microbacterium;s__Microbacterium_endophyticum
NCBI1526658	64	30	37	109	231	126	47	223	94	k__Bacteria;p__Proteobacteria;c__Alphaproteobacteria;o__Hyphomicrobiales;f__Boseaceae;g__Bosea;s__Bosea_vaviloviae
NCBI152682	391	0	0	919	795	871	1564	484	2737	k__Bacteria;p__Proteobacteria;c__Alphaproteobacteria;o__Sphingomonadales;f__Sphingomonadaceae;g__Sphingomonas;s__Sphingomonas_melonis
NCBI152794	0	0	0	8	20	2	0	0	4	k__Bacteria;p__Actinobacteria;c__Actinomycetia;o__Corynebacteriales;f__Corynebacteriaceae;g__Corynebacterium;s__Corynebacterium_efficiens
NCBI1528693	0	0	0	0	0	0	0	0	8	k__Bacteria;p__Proteobacteria;c__Betaproteobacteria;o__Burkholderiales;f__Burkholderiaceae;g__Burkholderia;s__Burkholderia_sp._AD24
NCBI1529	0	0	0	0	7	0	0	0	0	k__Bacteria;p__Firmicutes;c__Clostridia;o__Eubacteriales;f__Clostridiaceae;g__Clostridium;s__Clostridium_cadaveris
NCBI153151	44	0	0	17	76	0	0	0	72	k__Bacteria;p__Firmicutes;c__Bacilli;o__Bacillales;f__Bacillaceae;g__Parageobacillus;s__Parageobacillus_toebii
NCBI1532023	0	6	4	82	38	57	193	93	87	k__Bacteria;p__Proteobacteria;c__Alphaproteobacteria;o__Sphingomonadales;f__Erythrobacteraceae;g__Qipengyuania;s__Qipengyuania_sediminis
NCBI1532555	0	0	147	0	164	0	0	146	0	k__Bacteria;p__Proteobacteria;c__Alphaproteobacteria;o__Caulobacterales;f__Caulobacteraceae;g__Brevundimonas;s__Brevundimonas_sp._DS20
NCBI153376	0	0	0	390	203	352	0	0	0	k__Bacteria;p__Actinobacteria;c__Actinomycetia;o__Pseudonocardiales;f__Pseudonocardiaceae;g__Pseudonocardia;s__Pseudonocardia_zijingensis
NCBI1534	1	1	2	3	3	3	3	3	6	k__Bacteria;p__Firmicutes;c__Clostridia;o__Eubacteriales;f__Clostridiaceae;g__Clostridium;s__Clostridium_kluyveri
NCBI1534110	11	0	24	9	0	0	10	11	0	k__Bacteria;p__Proteobacteria;c__Gammaproteobacteria;o__Pseudomonadales;f__Pseudomonadaceae;g__Pseudomonas;s__Pseudomonas_sp._DR_5-09
NCBI1534348	68	95	60	39	41	41	21	42	15	k__Bacteria;p__Actinobacteria;c__Actinomycetia;o__Corynebacteriales;f__Mycobacteriaceae;g__Mycolicibacterium;s__Mycolicibacterium_sarraceniae
NCBI1534349	104	76	77	48	60	77	29	53	52	k__Bacteria;p__Actinobacteria;c__Actinomycetia;o__Corynebacteriales;f__Mycobacteriaceae;g__Mycolicibacterium;s__Mycolicibacterium_helvum
NCBI1535304	0	0	0	0	275	0	228	302	251	k__Bacteria;p__Actinobacteria;c__Actinomycetia;o__Streptomycetales;f__Streptomycetaceae;g__Streptomyces;s__Streptomyces_sp._OUCMDZ-3434
NCBI1535768	59	45	16	14	32	17	24	70	51	k__Bacteria;p__Actinobacteria;c__Actinomycetia;o__Streptomycetales;f__Streptomycetaceae;g__Streptomyces;s__Streptomyces_lunaelactis
NCBI1536769	28	25	21	9	4	0	2	15	11	k__Bacteria;p__Firmicutes;c__Bacilli;o__Bacillales;f__Paenibacillaceae;g__Paenibacillus;s__Paenibacillus_sp._FSL_P4-0081
NCBI1536770	8	0	2	2	15	9	2	5	5	k__Bacteria;p__Firmicutes;c__Bacilli;o__Bacillales;f__Paenibacillaceae;g__Paenibacillus;s__Paenibacillus_sp._FSL_R5-0345
NCBI1536771	15	6	0	0	0	0	0	1	7	k__Bacteria;p__Firmicutes;c__Bacilli;o__Bacillales;f__Paenibacillaceae;g__Paenibacillus;s__Paenibacillus_sp._FSL_R5-0912
NCBI1536772	0	0	0	0	0	0	2	0	0	k__Bacteria;p__Firmicutes;c__Bacilli;o__Bacillales;f__Paenibacillaceae;g__Paenibacillus;s__Paenibacillus_sp._FSL_R7-0273
NCBI1536773	2	1	0	0	0	0	0	4	0	k__Bacteria;p__Firmicutes;c__Bacilli;o__Bacillales;f__Paenibacillaceae;g__Paenibacillus;s__Paenibacillus_sp._FSL_R7-0331
NCBI1536774	71	44	32	1	5	1	4	1	4	k__Bacteria;p__Firmicutes;c__Bacilli;o__Bacillales;f__Paenibacillaceae;g__Paenibacillus;s__Paenibacillus_sp._FSL_H7-0357
NCBI1536775	20	1	23	45	19	7	33	21	31	k__Bacteria;p__Firmicutes;c__Bacilli;o__Bacillales;f__Paenibacillaceae;g__Paenibacillus;s__Paenibacillus_sp._FSL_H7-0737
NCBI1537274	0	0	0	0	8	0	0	0	0	k__Bacteria;p__Proteobacteria;c__Betaproteobacteria;o__Burkholderiales;f__Oxalobacteraceae;g__Janthinobacterium;s__Janthinobacterium_sp._HH102
NCBI153731	0	0	0	0	0	0	0	776	0	k__Bacteria;p__Actinobacteria;c__Actinomycetia;o__Micrococcales;f__Microbacteriaceae;g__Microbacterium;s__Microbacterium_aerolatum
NCBI153809	1250	0	603	4903	3999	2505	1120	954	4301	k__Bacteria;p__Proteobacteria;c__;o__;f__;g__;s__uncultured_proteobacterium
NCBI1538159	0	0	0	14	15	0	0	14	15	k__Bacteria;p__Proteobacteria;c__Alphaproteobacteria;o__Hyphomicrobiales;f__Rhizobiaceae;g__Rhizobium;s__Rhizobium_hidalgonense
NCBI1538644	0	0	0	0	0	12	0	0	6	k__Bacteria;p__Bacteroidetes;c__Sphingobacteriia;o__Sphingobacteriales;f__Sphingobacteriaceae;g__Sphingobacterium;s__Sphingobacterium_sp._ML3W
NCBI153939	0	6	0	6	0	0	0	0	0	k__Bacteria;p__;c__;o__;f__;g__;s__uncultured_sulfate-reducing_bacterium
NCBI1542730	41	29	35	11	0	23	42	19	33	k__Bacteria;p__Proteobacteria;c__Gammaproteobacteria;o__Xanthomonadales;f__Rhodanobacteraceae;g__Frateuria;s__Frateuria_sp._5GH9-11
NCBI154288	2	0	1	12	33	12	2	0	0	k__Bacteria;p__Firmicutes;c__Erysipelotrichia;o__Erysipelotrichales;f__Turicibacteraceae;g__Turicibacter;s__Turicibacter_sanguinis
NCBI1544730	850	680	470	945	534	794	2217	1360	2235	k__Bacteria;p__Actinobacteria;c__Actinomycetia;o__Propionibacteriales;f__Kribbellaceae;g__Kribbella;s__Kribbella_qitaiheensis
NCBI1545044	0	0	0	19	0	23	0	0	0	k__Bacteria;p__Proteobacteria;c__Alphaproteobacteria;o__Rhodobacterales;f__Rhodobacteraceae;g__Paracoccus;s__Paracoccus_sanguinis
NCBI1545728	160	123	70	13	58	26	38	50	13	k__Bacteria;p__Actinobacteria;c__Actinomycetia;o__Corynebacteriales;f__Mycobacteriaceae;g__Mycobacterium;s__Mycobacterium_sp._EPa45
NCBI1547487	433	683	430	107	401	337	74	120	114	k__Bacteria;p__Actinobacteria;c__Actinomycetia;o__Corynebacteriales;f__Mycobacteriaceae;g__Mycobacterium;s__Mycobacterium_sp._ELW1
NCBI1548	0	6	0	0	0	0	0	0	0	k__Bacteria;p__Firmicutes;c__Clostridia;o__Eubacteriales;f__Clostridiaceae;g__Clostridium;s__Clostridium_scatologenes
NCBI1548194	0	4	17	0	0	0	0	0	0	k__Bacteria;p__Proteobacteria;c__Gammaproteobacteria;o__Pseudomonadales;f__Pseudomonadaceae;g__Pseudomonas;s__Pseudomonas_sp._SBV1
NCBI1548548	0	0	0	2	6	0	0	0	0	k__Bacteria;p__Proteobacteria;c__Deltaproteobacteria;o__Bradymonadales;f__Bradymonadaceae;g__Bradymonas;s__Bradymonas_sediminis
NCBI1549850	0	0	0	3	0	0	2	0	0	k__Bacteria;p__Proteobacteria;c__Alphaproteobacteria;o__Rhodobacterales;f__Rhodobacteraceae;g__Thioclava;s__Thioclava_electrotropha
NCBI1549858	0	0	21	168	170	103	0	11	61	k__Bacteria;p__Proteobacteria;c__Alphaproteobacteria;o__Sphingomonadales;f__Sphingomonadaceae;g__Sphingomonas;s__Sphingomonas_taxi
NCBI1549949	24	11	41	50	33	33	56	39	19	k__Bacteria;p__Proteobacteria;c__Alphaproteobacteria;o__Hyphomicrobiales;f__Nitrobacteraceae;g__Bradyrhizobium;s__Bradyrhizobium_vignae
NCBI1550024	0	0	0	0	0	8	0	0	0	k__Bacteria;p__Firmicutes;c__Clostridia;o__Eubacteriales;f__Oscillospiraceae;g__Ruthenibacterium;s__Ruthenibacterium_lactatiformans
NCBI1550579	1	1	1	0	0	3	0	0	3	k__Bacteria;p__Bacteroidetes;c__Sphingobacteriia;o__Sphingobacteriales;f__Sphingobacteriaceae;g__Mucilaginibacter;s__Mucilaginibacter_gotjawali
NCBI1550728	0	0	0	0	0	0	84	72	197	k__Bacteria;p__Proteobacteria;c__Alphaproteobacteria;o__Sphingomonadales;f__Sphingomonadaceae;g__Blastomonas;s__Blastomonas_fulva
NCBI1550733	0	1	1	0	2	0	0	0	2	k__Bacteria;p__Proteobacteria;c__Alphaproteobacteria;o__Sphingomonadales;f__Sphingomonadaceae;g__Aquisediminimonas;s__Aquisediminimonas_profunda
NCBI155077	12	0	0	0	0	3	0	0	0	k__Bacteria;p__Proteobacteria;c__Gammaproteobacteria;o__Cellvibrionales;f__Cellvibrionaceae;g__Cellvibrio;s__Cellvibrio_japonicus
NCBI155177	0	0	0	0	0	23	0	0	0	k__Bacteria;p__Actinobacteria;c__Actinomycetia;o__Streptomycetales;f__Streptomycetaceae;g__Streptomyces;s__Streptomyces_yatensis
NCBI1552130	0	0	0	0	0	0	1	0	0	k__Bacteria;p__;c__;o__;f__;g__;s__uncultured_bacterium_SM321_p
NCBI1552137	0	0	0	0	9	0	0	0	0	k__Bacteria;p__;c__;o__;f__;g__;s__uncultured_bacterium_TB306_p
NCBI1552144	0	0	0	0	0	1	0	0	0	k__Bacteria;p__;c__;o__;f__;g__;s__uncultured_bacterium_TB321_p
NCBI1552759	0	0	0	11	0	9	0	15	6	k__Bacteria;p__Actinobacteria;c__Actinomycetia;o__Corynebacteriales;f__Mycobacteriaceae;g__Mycobacterium;s__Mycobacterium_grossiae
NCBI1553431	7	8	7	10	0	6	13	8	15	k__Bacteria;p__Proteobacteria;c__Betaproteobacteria;o__Burkholderiales;f__Burkholderiaceae;g__Mycoavidus;s__Mycoavidus_cysteinexigens
NCBI1555112	0	0	0	0	1	1	0	0	1	k__Bacteria;p__Firmicutes;c__Limnochordia;o__Limnochordales;f__Limnochordaceae;g__Limnochorda;s__Limnochorda_pilosa
NCBI155892	27	22	0	41	0	0	13	0	0	k__Bacteria;p__Proteobacteria;c__Alphaproteobacteria;o__Caulobacterales;f__Caulobacteraceae;g__Caulobacter;s__Caulobacter_vibrioides
NCBI155925	1896	3043	1620	2900	2014	2116	807	584	1306	k__Bacteria;p__Proteobacteria;c__Betaproteobacteria;o__Nitrosomonadales;f__Nitrosomonadaceae;g__Nitrosospira;s__Nitrosospira_sp._NRS527
NCBI1560345	0	0	0	5	19	18	0	3	5	k__Bacteria;p__Proteobacteria;c__Alphaproteobacteria;o__Sphingomonadales;f__Sphingomonadaceae;g__Sphingomonas;s__Sphingomonas_panacis
NCBI1561	0	0	0	0	4	0	5	0	0	k__Bacteria;p__Firmicutes;c__Clostridia;o__Eubacteriales;f__Clostridiaceae;g__Clostridium;s__Clostridium_baratii
NCBI1561022	0	0	0	0	9	16	32	0	35	k__Bacteria;p__Actinobacteria;c__Actinomycetia;o__Streptomycetales;f__Streptomycetaceae;g__Streptomyces;s__Streptomyces_sp._CCM_MD2014
NCBI1562970	5	2	4	626	538	255	1	0	0	k__Bacteria;p__Bacteroidetes;c__Bacteroidia;o__Bacteroidales;f__Dysgonomonadaceae;g__Fermentimonas;s__Fermentimonas_caenicola
NCBI1562974	0	3	3	0	0	0	0	0	0	k__Bacteria;p__Proteobacteria;c__Betaproteobacteria;o__Burkholderiales;f__Comamonadaceae;g__Comamonas;s__Comamonas_piscis
NCBI1563	0	0	0	0	0	0	3	2	2	k__Bacteria;p__Firmicutes;c__Clostridia;o__Eubacteriales;f__Desulfitobacteriaceae;g__Desulfosporosinus;s__Desulfosporosinus_orientis
NCBI1564	0	0	0	1	0	0	0	1	0	k__Bacteria;p__Firmicutes;c__Clostridia;o__Eubacteriales;f__Peptococcaceae;g__Desulforamulus;s__Desulforamulus_ruminis
NCBI1564114	0	0	13	6	2	14	13	13	19	k__Bacteria;p__Actinobacteria;c__Actinomycetia;o__Corynebacteriales;f__Nocardiaceae;g__Rhodococcus;s__Rhodococcus_sp._B7740
NCBI156425	533	288	532	0	1330	0	1684	718	0	k__Bacteria;p__Proteobacteria;c__Betaproteobacteria;o__Nitrosomonadales;f__Nitrosomonadaceae;g__Nitrosospira;s__uncultured_Nitrosospira_sp.
NCBI1565	0	0	0	2	2	4	0	0	0	k__Bacteria;p__Firmicutes;c__Clostridia;o__Eubacteriales;f__Desulfotomaculaceae;g__Desulfotomaculum;s__Desulfotomaculum_nigrificans
NCBI1565605	0	14	0	36	18	35	0	0	0	k__Bacteria;p__Proteobacteria;c__Betaproteobacteria;o__Rhodocyclales;f__Rhodocyclaceae;g__Rugosibacter;s__Rugosibacter_aromaticivorans
NCBI156588	1479	1618	1997	2513	2416	2318	1452	645	1212	k__Bacteria;p__Verrucomicrobia;c__;o__;f__;g__;s__uncultured_Verrucomicrobia_bacterium
NCBI1565991	9	8	5	20	39	24	0	4	2	k__Bacteria;p__Firmicutes;c__Bacilli;o__Bacillales;f__Bacillaceae;g__Bacillus;s__Bacillus_sp._X1(2014)
NCBI1566358	27	14	17	11	25	4	32	16	15	k__Bacteria;p__Firmicutes;c__Bacilli;o__Bacillales;f__Paenibacillaceae;g__Paenibacillus;s__Paenibacillus_sp._IHBB_10380
NCBI1567088	0	0	208	0	0	0	0	0	0	k__Bacteria;p__Bacteroidetes;c__Sphingobacteriia;o__Sphingobacteriales;f__Sphingobacteriaceae;g__Pedobacter;s__Pedobacter_sp._MSI4
NCBI156977	0	0	0	0	0	4	6	0	0	k__Bacteria;p__Actinobacteria;c__Actinomycetia;o__Micrococcales;f__Microbacteriaceae;g__Microbacterium;s__Microbacterium_resistens
NCBI1570939	0	0	0	0	37	0	0	34	0	k__Bacteria;p__Actinobacteria;c__Actinomycetia;o__Corynebacteriales;f__Nocardiaceae;g__Rhodococcus;s__Rhodococcus_sp._2G
NCBI1571	5	3	0	5	3	5	0	0	0	k__Bacteria;p__Firmicutes;c__Bacilli;o__Bacillales;f__Planococcaceae;g__Sporosarcina;s__Sporosarcina_ureae
NCBI1571470	3	0	3	0	4	9	0	0	0	k__Bacteria;p__Proteobacteria;c__Alphaproteobacteria;o__Hyphomicrobiales;f__Rhizobiaceae;g__Rhizobium;s__Rhizobium_sp._ACO-34A
NCBI157176	1128	1294	1091	123	528	327	345	262	443	k__Bacteria;p__Nitrospirae;c__Nitrospira;o__Nitrospirales;f__Nitrospiraceae;g__Nitrospira;s__uncultured_Nitrospira_sp.
NCBI1571833	0	17	0	18	9	15	0	0	0	k__Bacteria;p__Actinobacteria;c__Actinomycetia;o__Micrococcales;f__Micrococcaceae;g__Arthrobacter;s__Arthrobacter_sp._MN05-02
NCBI1573704	0	0	23	0	0	0	0	0	0	k__Bacteria;p__Proteobacteria;c__Gammaproteobacteria;o__Pseudomonadales;f__Pseudomonadaceae;g__Pseudomonas;s__Pseudomonas_sp._R32
NCBI1573711	0	5	0	0	5	0	0	0	0	k__Bacteria;p__Proteobacteria;c__Gammaproteobacteria;o__Pseudomonadales;f__Pseudomonadaceae;g__Pseudomonas;s__Pseudomonas_sp._R76
NCBI1573712	7	0	0	20	7	33	0	9	0	k__Bacteria;p__Proteobacteria;c__Gammaproteobacteria;o__Pseudomonadales;f__Pseudomonadaceae;g__Pseudomonas;s__Pseudomonas_sp._R84
NCBI1573718	26463	37350	23509	3108	5270	6735	238	124	274	k__Bacteria;p__Proteobacteria;c__Gammaproteobacteria;o__Pseudomonadales;f__Pseudomonadaceae;g__Pseudomonas;s__Pseudomonas_sp._S34
NCBI1573719	15	0	5	5	18	19	0	7	0	k__Bacteria;p__Proteobacteria;c__Gammaproteobacteria;o__Pseudomonadales;f__Pseudomonadaceae;g__Pseudomonas;s__Pseudomonas_sp._S35
NCBI1573720	0	0	0	30	17	0	0	0	0	k__Bacteria;p__Proteobacteria;c__Gammaproteobacteria;o__Pseudomonadales;f__Pseudomonadaceae;g__Pseudomonas;s__Pseudomonas_sp._S49
NCBI1575	0	97	0	0	10	6	0	102	8	k__Bacteria;p__Actinobacteria;c__Actinomycetia;o__Micrococcales;f__Microbacteriaceae;g__Leifsonia;s__Leifsonia_xyli
NCBI1577075	0	0	0	0	0	0	0	0	26	k__Bacteria;p__Actinobacteria;c__Actinomycetia;o__Streptomycetales;f__Streptomycetaceae;g__Streptomyces;s__Streptomyces_sp._PBH53
NCBI1579979	0	0	0	0	0	0	0	0	2	k__Bacteria;p__Proteobacteria;c__Gammaproteobacteria;o__Chromatiales;f__Wenzhouxiangellaceae;g__Wenzhouxiangella;s__Wenzhouxiangella_marina
NCBI1581038	1	7	1	1	3	3	2	5	13	k__Bacteria;p__Firmicutes;c__Bacilli;o__Bacillales;f__Bacillaceae;g__Bacillus;s__Bacillus_sp._FJAT-22090
NCBI1581557	0	0	0	0	3	0	0	0	0	k__Bacteria;p__Proteobacteria;c__Betaproteobacteria;o__Nitrosomonadales;f__Methylophilaceae;g__Candidatus_Methylopumilus;s__Candidatus_Methylopumilus_planktonicus
NCBI1582259	0	0	0	0	1	0	0	1	2	k__Bacteria;p__Firmicutes;c__Tissierellia;o__Tissierellales;f__Tissierellaceae;g__Gudongella;s__Gudongella_oleilytica
NCBI158500	106	381	146	926	1690	1170	79	149	450	k__Bacteria;p__Proteobacteria;c__Alphaproteobacteria;o__Sphingomonadales;f__Sphingomonadaceae;g__Novosphingobium;s__Novosphingobium_resinovorum
NCBI158627	0	0	0	51	0	0	20	9	10	k__Bacteria;p__Proteobacteria;c__Gammaproteobacteria;o__Pseudomonadales;f__Pseudomonadaceae;g__Pseudomonas;s__Pseudomonas_graminis
NCBI1586287	705	502	445	532	530	388	4881	2829	3245	k__Bacteria;p__Actinobacteria;c__Actinomycetia;o__Pseudonocardiales;f__Pseudonocardiaceae;g__Lentzea;s__Lentzea_guizhouensis
NCBI1588021	5	22	36	105	96	49	41	73	67	k__Bacteria;p__Actinobacteria;c__Actinomycetia;o__Micrococcales;f__Micrococcaceae;g__Arthrobacter;s__Arthrobacter_sp._Hiyo4
NCBI1588023	1032	899	903	350	398	391	780	776	727	k__Bacteria;p__Actinobacteria;c__Actinomycetia;o__Micrococcales;f__Micrococcaceae;g__Arthrobacter;s__Arthrobacter_sp._Hiyo8
NCBI158897	0	0	0	0	0	2843	0	0	0	k__Bacteria;p__Actinobacteria;c__Actinomycetia;o__Micrococcales;f__Micrococcaceae;g__Pseudarthrobacter;s__Pseudarthrobacter_scleromae
NCBI158899	82	37	59	0	0	15	19	5	8	k__Bacteria;p__Proteobacteria;c__Betaproteobacteria;o__Burkholderiales;f__Oxalobacteraceae;g__Collimonas;s__Collimonas_fungivorans
NCBI1592106	13	9	15	0	10	8	13	13	4	k__Bacteria;p__Acidobacteria;c__Acidobacteriia;o__Acidobacteriales;f__Acidobacteriaceae;g__Terriglobus;s__Terriglobus_albidus
NCBI1592790	0	0	0	296	0	125	0	0	0	k__Bacteria;p__Proteobacteria;c__Alphaproteobacteria;o__Sphingomonadales;f__Sphingomonadaceae;g__Sphingobium;s__Sphingobium_phenoxybenzoativorans
NCBI1593482	0	8	0	0	0	0	17	22	0	k__Bacteria;p__Proteobacteria;c__Betaproteobacteria;o__Burkholderiales;f__Oxalobacteraceae;g__Massilia;s__Massilia_sp._YMA4
NCBI159449	0	304	0	0	0	0	0	231	249	k__Bacteria;p__Actinobacteria;c__Actinomycetia;o__Streptomycetales;f__Streptomycetaceae;g__Embleya;s__Embleya_scabrispora
NCBI159743	0	0	0	3	0	0	0	5	0	k__Bacteria;p__Firmicutes;c__Bacilli;o__Bacillales;f__Paenibacillaceae;g__Paenibacillus;s__Paenibacillus_terrae
NCBI1603606	7	0	0	0	0	0	5	14	0	k__Bacteria;p__Proteobacteria;c__Deltaproteobacteria;o__Desulfuromonadales;f__Desulfuromonadaceae;g__Desulfuromonas;s__Desulfuromonas_soudanensis
NCBI160386	0	0	0	145	0	0	0	0	0	k__Bacteria;p__Actinobacteria;c__Actinomycetia;o__Corynebacteriales;f__Corynebacteriaceae;g__Corynebacterium;s__Corynebacterium_casei
NCBI1605891	0	4	0	14	7	8	18	0	0	k__Bacteria;p__Proteobacteria;c__Gammaproteobacteria;o__Xanthomonadales;f__Xanthomonadaceae;g__Lysobacter;s__Lysobacter_maris
NCBI1606421	202	0	0	0	0	0	0	0	0	k__Bacteria;p__Proteobacteria;c__Alphaproteobacteria;o__Hyphomicrobiales;f__Nitrobacteraceae;g__Bradyrhizobium;s__Bradyrhizobium_sp._12LoS4_2
NCBI160791	402	1460	584	2030	112	977	511	1650	708	k__Bacteria;p__Proteobacteria;c__Alphaproteobacteria;o__Sphingomonadales;f__Sphingomonadaceae;g__Rhizorhabdus;s__Rhizorhabdus_wittichii
NCBI160799	2	5	1	0	8	0	0	2	0	k__Bacteria;p__Firmicutes;c__Bacilli;o__Bacillales;f__Paenibacillaceae;g__Paenibacillus;s__Paenibacillus_borealis
NCBI160808	0	0	0	1	0	0	0	0	0	k__Bacteria;p__Proteobacteria;c__Acidithiobacillia;o__Acidithiobacillales;f__Acidithiobacillaceae;g__Acidithiobacillus;s__Acidithiobacillus_ferrivorans
NCBI160825	0	7	8	0	0	0	0	0	0	k__Bacteria;p__Proteobacteria;c__Betaproteobacteria;o__Burkholderiales;f__Comamonadaceae;g__Comamonas;s__Comamonas_koreensis
NCBI160826	361	216	206	4640	3380	3842	18817	27227	21523	k__Bacteria;p__Actinobacteria;c__Actinomycetia;o__Propionibacteriales;f__Nocardioidaceae;g__Nocardioides;s__Nocardioides_aquaticus
NCBI1608628	1	0	0	3	11	9	0	0	3	k__Bacteria;p__Proteobacteria;c__Alphaproteobacteria;o__Hyphomicrobiales;f__Hyphomicrobiaceae;g__Filomicrobium;s__Candidatus_Filomicrobium_marinum
NCBI1608957	0	0	0	3	0	0	0	2	0	k__Bacteria;p__Actinobacteria;c__Nitriliruptoria;o__Euzebyales;f__Euzebyaceae;g__Euzebya;s__Euzebya_pacifica
NCBI1609546	0	0	0	0	0	0	0	1	0	k__Bacteria;p__Tenericutes;c__Mollicutes;o__Mycoplasmatales;f__;g__;s__endosymbiont_DhMRE_of_Dentiscutata_heterogama
NCBI1609758	3	6	0	0	18	0	5	3	0	k__Bacteria;p__Proteobacteria;c__Alphaproteobacteria;o__Sphingomonadales;f__Sphingomonadaceae;g__Novosphingobium;s__Novosphingobium_sp._P6W
NCBI1609966	0	0	0	0	0	43	0	0	0	k__Bacteria;p__Proteobacteria;c__Alphaproteobacteria;o__Rhodobacterales;f__Roseobacteraceae;g__Actibacterium;s__Actibacterium_sp._EMB200-NS6
NCBI1609977	9	0	0	3	4	8	6	7	3	k__Bacteria;p__Proteobacteria;c__Alphaproteobacteria;o__Sphingomonadales;f__Sphingomonadaceae;g__Sphingomonas;s__Sphingomonas_hengshuiensis
NCBI1610493	0	0	0	32	22	20	0	10	0	k__Bacteria;p__Actinobacteria;c__Actinomycetia;o__Propionibacteriales;f__Propionibacteriaceae;g__Tessaracoccus;s__Tessaracoccus_flavus
NCBI161360	0	0	0	4	10	4	2	0	0	k__Bacteria;p__Firmicutes;c__Bacilli;o__Bacillales;f__Planococcaceae;g__Planococcus;s__Planococcus_antarcticus
NCBI161493	0	0	39	93	80	0	92	100	0	k__Bacteria;p__Proteobacteria;c__Deltaproteobacteria;o__Myxococcales;f__Anaeromyxobacteraceae;g__Anaeromyxobacter;s__Anaeromyxobacter_dehalogenans
NCBI1617283	26	12	3276	0	22	70	0	0	0	k__Bacteria;p__Bacteroidetes;c__Flavobacteriia;o__Flavobacteriales;f__Flavobacteriaceae;g__Flavobacterium;s__Flavobacterium_nitrogenifigens
NCBI1617967	0	13	2	0	5	0	6	3	0	k__Bacteria;p__Acidobacteria;c__Acidobacteriia;o__Acidobacteriales;f__Acidobacteriaceae;g__Granulicella;s__Granulicella_sp._5B5
NCBI1618022	0	1	2	7	1	1	0	2	0	k__Bacteria;p__Cyanobacteria;c__;o__Nostocales;f__Nostocaceae;g__Nostoc;s__Nostoc_sp._'Lobaria_pulmonaria_(5183)_cyanobiont'
NCBI1618207	0	2	0	0	6	0	0	0	0	k__Bacteria;p__Actinobacteria;c__Actinomycetia;o__Micrococcales;f__Micrococcaceae;g__Psychromicrobium;s__Psychromicrobium_lacuslunae
NCBI1618600	2	0	1	0	0	5	0	0	0	k__Bacteria;p__Candidatus_Woesebacteria;c__;o__;f__;g__;s__Candidatus_Woesebacteria_bacterium_GW2011_GWF1_31_35
NCBI1619077	0	0	0	0	5	5	0	0	0	k__Bacteria;p__;c__;o__;f__;g__;s__candidate_division_TM6_bacterium_GW2011_GWF2_28_16
NCBI1619153	0	0	0	0	0	0	0	5	0	k__Bacteria;p__Firmicutes;c__Bacilli;o__Bacillales;f__Paenibacillaceae;g__Cohnella;s__Cohnella_sp._LGH
NCBI1620215	3	0	4	0	0	0	0	0	2	k__Bacteria;p__Proteobacteria;c__Gammaproteobacteria;o__Acidiferrobacterales;f__Acidiferrobacteraceae;g__Sulfuricaulis;s__Sulfuricaulis_limicola
NCBI1620223	1	0	0	0	0	0	0	0	0	k__Bacteria;p__Bacteroidetes;c__Sphingobacteriia;o__Sphingobacteriales;f__Sphingobacteriaceae;g__Pedobacter;s__Pedobacter_sp._Stok-3
NCBI1620421	0	0	0	2	0	0	0	0	0	k__Bacteria;p__Proteobacteria;c__Alphaproteobacteria;o__Hyphomicrobiales;f__Phyllobacteriaceae;g__Hoeflea;s__Hoeflea_sp._IMCC20628
NCBI1621539	0	44	0	96	0	49	0	0	46	k__Bacteria;p__Bacteroidetes;c__Cytophagia;o__Cytophagales;f__Fulvivirgaceae;g__Chryseolinea;s__uncultured_Chryseolinea_sp.
NCBI1622	0	0	0	0	0	0	0	3	0	k__Bacteria;p__Firmicutes;c__Bacilli;o__Lactobacillales;f__Lactobacillaceae;g__Ligilactobacillus;s__Ligilactobacillus_murinus
NCBI162209	8	0	0	0	0	0	0	3	0	k__Bacteria;p__Firmicutes;c__Bacilli;o__Bacillales;f__Paenibacillaceae;g__Paenibacillus;s__Paenibacillus_naphthalenovorans
NCBI1623722	62	0	79	107	91	0	0	244	0	k__Bacteria;p__;c__;o__;f__;g__;s__uncultured_bacterium_BD_contig00033
NCBI1623793	0	0	0	0	0	48	0	0	0	k__Bacteria;p__;c__;o__;f__;g__;s__uncultured_bacterium_BD_contig00104
NCBI1623833	0	75	0	0	0	0	0	0	0	k__Bacteria;p__;c__;o__;f__;g__;s__uncultured_bacterium_BD_contig00144
NCBI1623872	0	1	0	0	0	0	0	0	0	k__Bacteria;p__;c__;o__;f__;g__;s__uncultured_bacterium_BD_contig00183
NCBI1623899	0	0	0	1	0	1	0	0	0	k__Bacteria;p__;c__;o__;f__;g__;s__uncultured_bacterium_BD_contig00210
NCBI1624005	1	0	0	1	0	0	2	2	0	k__Bacteria;p__;c__;o__;f__;g__;s__uncultured_bacterium_BD_contig00316
NCBI1624018	9	0	0	14	6	0	0	0	8	k__Bacteria;p__;c__;o__;f__;g__;s__uncultured_bacterium_BD_contig00329
NCBI1624103	0	0	0	0	0	0	0	1	0	k__Bacteria;p__;c__;o__;f__;g__;s__uncultured_bacterium_BD_contig00414
NCBI1624110	0	0	1	2	3	0	0	0	0	k__Bacteria;p__;c__;o__;f__;g__;s__uncultured_bacterium_BD_contig00421
NCBI1624112	0	0	0	0	0	1	0	0	0	k__Bacteria;p__;c__;o__;f__;g__;s__uncultured_bacterium_BD_contig00423
NCBI1624160	0	0	1	0	3	0	0	0	0	k__Bacteria;p__;c__;o__;f__;g__;s__uncultured_bacterium_BD_contig00471
NCBI1624173	0	0	0	0	0	0	0	0	1	k__Bacteria;p__;c__;o__;f__;g__;s__uncultured_bacterium_BD_contig00484
NCBI1624191	8	3	3	0	14	14	0	0	0	k__Bacteria;p__;c__;o__;f__;g__;s__uncultured_bacterium_BD_contig00502
NCBI1624216	55	0	0	0	0	0	0	0	0	k__Bacteria;p__;c__;o__;f__;g__;s__uncultured_bacterium_BD_contig00527
NCBI1624232	0	0	0	1	1	0	0	0	0	k__Bacteria;p__;c__;o__;f__;g__;s__uncultured_bacterium_BD_contig00543
NCBI1624246	0	0	0	0	0	406	0	0	0	k__Bacteria;p__;c__;o__;f__;g__;s__uncultured_bacterium_BD_contig00557
NCBI1624258	0	0	0	3	0	2	0	0	0	k__Bacteria;p__;c__;o__;f__;g__;s__uncultured_bacterium_BD_contig00569
NCBI162426	148	182	325	144	281	330	116	290	0	k__Bacteria;p__Actinobacteria;c__Actinomycetia;o__Micrococcales;f__Microbacteriaceae;g__Microbacterium;s__Microbacterium_hominis
NCBI1624364	0	0	0	1	0	0	0	0	0	k__Bacteria;p__;c__;o__;f__;g__;s__uncultured_bacterium_BD_contig00675
NCBI1624375	0	0	0	1	0	2	2	1	2	k__Bacteria;p__;c__;o__;f__;g__;s__uncultured_bacterium_BD_contig00686
NCBI1624430	0	0	0	2	1	1	0	0	0	k__Bacteria;p__;c__;o__;f__;g__;s__uncultured_bacterium_BD_contig00741
NCBI1624447	0	0	0	0	1	0	0	0	0	k__Bacteria;p__;c__;o__;f__;g__;s__uncultured_bacterium_BD_contig00758
NCBI1624539	0	0	0	1	0	0	0	0	0	k__Bacteria;p__;c__;o__;f__;g__;s__uncultured_bacterium_BD_contig00850
NCBI1624549	0	0	0	0	1	0	0	0	0	k__Bacteria;p__;c__;o__;f__;g__;s__uncultured_bacterium_BD_contig00860
NCBI1624567	0	0	2	0	0	0	0	0	0	k__Bacteria;p__;c__;o__;f__;g__;s__uncultured_bacterium_BD_contig00878
NCBI1624572	0	0	153	0	58	120	0	0	0	k__Bacteria;p__;c__;o__;f__;g__;s__uncultured_bacterium_BD_contig00883
NCBI1624628	0	0	0	0	6	0	0	0	0	k__Bacteria;p__;c__;o__;f__;g__;s__uncultured_bacterium_BD_contig00939
NCBI1624672	0	0	0	0	6	6	0	0	0	k__Bacteria;p__;c__;o__;f__;g__;s__uncultured_bacterium_BD_contig00983
NCBI1624681	0	1	0	0	0	0	0	0	0	k__Bacteria;p__;c__;o__;f__;g__;s__uncultured_bacterium_BD_contig00992
NCBI1624784	0	0	0	0	34	0	0	0	0	k__Bacteria;p__;c__;o__;f__;g__;s__uncultured_bacterium_BD_contig01095
NCBI1624796	0	0	0	0	0	2	0	0	0	k__Bacteria;p__;c__;o__;f__;g__;s__uncultured_bacterium_BD_contig01107
NCBI1624798	0	0	0	0	1	0	0	0	0	k__Bacteria;p__;c__;o__;f__;g__;s__uncultured_bacterium_BD_contig01109
NCBI1624854	0	1	2	1	2	1	0	0	0	k__Bacteria;p__;c__;o__;f__;g__;s__uncultured_bacterium_BD_contig01165
NCBI1624947	0	0	0	2	3	0	0	0	0	k__Bacteria;p__;c__;o__;f__;g__;s__uncultured_bacterium_BD_contig01258
NCBI162496	0	0	0	0	0	0	0	3	0	k__Bacteria;p__Actinobacteria;c__Actinomycetia;o__Micrococcales;f__Micrococcaceae;g__Glutamicibacter;s__Glutamicibacter_creatinolyticus
NCBI1624969	0	0	1	0	0	0	0	0	0	k__Bacteria;p__;c__;o__;f__;g__;s__uncultured_bacterium_BD_contig01280
NCBI1624975	1	0	0	0	0	0	0	2	0	k__Bacteria;p__;c__;o__;f__;g__;s__uncultured_bacterium_BD_contig01286
NCBI1625036	0	0	1	0	0	0	0	0	0	k__Bacteria;p__;c__;o__;f__;g__;s__uncultured_bacterium_BD_contig01347
NCBI1625050	2	0	0	1	0	0	0	0	3	k__Bacteria;p__;c__;o__;f__;g__;s__uncultured_bacterium_BD_contig01361
NCBI1625143	0	0	0	0	0	0	0	0	1	k__Bacteria;p__;c__;o__;f__;g__;s__uncultured_bacterium_BD_contig01454
NCBI1625145	0	0	1	0	0	0	0	0	0	k__Bacteria;p__;c__;o__;f__;g__;s__uncultured_bacterium_BD_contig01456
NCBI1625153	1	0	0	0	1	0	1	0	0	k__Bacteria;p__;c__;o__;f__;g__;s__uncultured_bacterium_BD_contig01464
NCBI1625161	0	1	0	1	0	0	1	0	0	k__Bacteria;p__;c__;o__;f__;g__;s__uncultured_bacterium_BD_contig01472
NCBI1625177	0	1	0	0	0	0	0	0	0	k__Bacteria;p__;c__;o__;f__;g__;s__uncultured_bacterium_BD_contig01488
NCBI1625308	0	0	0	0	0	0	0	1	0	k__Bacteria;p__;c__;o__;f__;g__;s__uncultured_bacterium_BD_contig01619
NCBI1625361	2	0	0	0	0	2	0	0	0	k__Bacteria;p__;c__;o__;f__;g__;s__uncultured_bacterium_BD_contig01672
NCBI1625521	0	0	0	0	0	0	0	0	1	k__Bacteria;p__;c__;o__;f__;g__;s__uncultured_bacterium_BD_contig01832
NCBI1625539	0	0	2	3	0	1	0	0	0	k__Bacteria;p__;c__;o__;f__;g__;s__uncultured_bacterium_BD_contig01850
NCBI1625627	0	0	0	0	1	0	0	0	0	k__Bacteria;p__;c__;o__;f__;g__;s__uncultured_bacterium_BD_contig01938
NCBI1625681	0	0	0	1	0	0	0	0	0	k__Bacteria;p__;c__;o__;f__;g__;s__uncultured_bacterium_BD_contig01992
NCBI1625751	0	0	0	0	1	0	0	0	0	k__Bacteria;p__;c__;o__;f__;g__;s__uncultured_bacterium_BD_contig02062
NCBI1625779	0	0	0	0	0	0	1	0	0	k__Bacteria;p__;c__;o__;f__;g__;s__uncultured_bacterium_BD_contig02090
NCBI1625791	0	0	0	0	0	0	2	0	0	k__Bacteria;p__;c__;o__;f__;g__;s__uncultured_bacterium_BD_contig02102
NCBI1625868	0	0	0	0	1	0	0	0	0	k__Bacteria;p__;c__;o__;f__;g__;s__uncultured_bacterium_BD_contig02179
NCBI1626164	0	0	0	0	1	0	0	0	0	k__Bacteria;p__;c__;o__;f__;g__;s__uncultured_bacterium_BD_contig02475
NCBI1626297	1	0	1	3	2	1	0	0	0	k__Bacteria;p__;c__;o__;f__;g__;s__uncultured_bacterium_BD_contig02608
NCBI1626334	0	0	0	0	0	1	0	0	0	k__Bacteria;p__;c__;o__;f__;g__;s__uncultured_bacterium_BD_contig02645
NCBI1626416	0	0	0	0	1	1	0	0	0	k__Bacteria;p__;c__;o__;f__;g__;s__uncultured_bacterium_BD_contig02727
NCBI1626486	0	0	0	0	1	0	0	0	0	k__Bacteria;p__;c__;o__;f__;g__;s__uncultured_bacterium_BD_contig02797
NCBI1626499	0	0	0	0	2	1	0	0	0	k__Bacteria;p__;c__;o__;f__;g__;s__uncultured_bacterium_BD_contig02810
NCBI1626618	0	0	0	0	0	0	2	0	0	k__Bacteria;p__;c__;o__;f__;g__;s__uncultured_bacterium_BD_contig02929
NCBI1626684	0	0	0	0	0	1	0	0	0	k__Bacteria;p__;c__;o__;f__;g__;s__uncultured_bacterium_BD_contig02995
NCBI1626887	0	0	0	1	0	0	0	0	0	k__Bacteria;p__;c__;o__;f__;g__;s__uncultured_bacterium_BD_contig03198
NCBI1626929	0	0	0	0	1	0	0	0	0	k__Bacteria;p__;c__;o__;f__;g__;s__uncultured_bacterium_BD_contig03240
NCBI1626951	1	0	0	0	0	0	0	0	0	k__Bacteria;p__;c__;o__;f__;g__;s__uncultured_bacterium_BD_contig03262
NCBI1626954	0	0	0	0	1	0	0	0	0	k__Bacteria;p__;c__;o__;f__;g__;s__uncultured_bacterium_BD_contig03265
NCBI1627044	0	0	0	0	0	1	0	0	0	k__Bacteria;p__;c__;o__;f__;g__;s__uncultured_bacterium_BD_contig03355
NCBI1627071	0	0	0	0	0	1	0	0	0	k__Bacteria;p__;c__;o__;f__;g__;s__uncultured_bacterium_BD_contig03382
NCBI1627077	0	0	1	0	0	0	0	0	0	k__Bacteria;p__;c__;o__;f__;g__;s__uncultured_bacterium_BD_contig03388
NCBI1627297	0	0	0	1	0	0	0	0	0	k__Bacteria;p__;c__;o__;f__;g__;s__uncultured_bacterium_BD_contig03608
NCBI1627342	0	0	0	1	0	0	0	0	0	k__Bacteria;p__;c__;o__;f__;g__;s__uncultured_bacterium_BD_contig03653
NCBI1627394	0	0	0	0	0	1	0	0	0	k__Bacteria;p__;c__;o__;f__;g__;s__uncultured_bacterium_BD_contig03705
NCBI1627422	0	0	0	0	1	0	0	1	0	k__Bacteria;p__;c__;o__;f__;g__;s__uncultured_bacterium_BD_contig03733
NCBI1627466	0	0	0	0	0	0	0	1	0	k__Bacteria;p__;c__;o__;f__;g__;s__uncultured_bacterium_BD_contig03777
NCBI1627485	0	0	0	1	0	0	0	0	0	k__Bacteria;p__;c__;o__;f__;g__;s__uncultured_bacterium_BD_contig03796
NCBI1627538	0	0	0	0	3	0	0	0	0	k__Bacteria;p__;c__;o__;f__;g__;s__uncultured_bacterium_BD_contig03849
NCBI1627542	0	0	0	0	0	1	0	0	0	k__Bacteria;p__;c__;o__;f__;g__;s__uncultured_bacterium_BD_contig03853
NCBI1627550	0	0	0	0	0	34	0	0	0	k__Bacteria;p__;c__;o__;f__;g__;s__uncultured_bacterium_BD_contig03861
NCBI1627586	0	0	0	0	0	0	0	0	1	k__Bacteria;p__;c__;o__;f__;g__;s__uncultured_bacterium_BD_contig03898
NCBI1627644	3	0	0	0	0	0	0	0	0	k__Bacteria;p__;c__;o__;f__;g__;s__uncultured_bacterium_BD_contig03972
NCBI1627671	0	0	0	1	0	0	0	0	0	k__Bacteria;p__;c__;o__;f__;g__;s__uncultured_bacterium_Contig13228
NCBI1627818	0	0	0	0	30	0	13	0	0	k__Bacteria;p__;c__;o__;f__;g__;s__uncultured_bacterium_FC10F
NCBI1627819	0	0	0	0	24	47	0	0	0	k__Bacteria;p__;c__;o__;f__;g__;s__uncultured_bacterium_FC10R
NCBI1627825	0	0	0	3	2	0	0	0	0	k__Bacteria;p__;c__;o__;f__;g__;s__uncultured_bacterium_FC7
NCBI1628086	12	0	0	0	0	0	0	0	0	k__Bacteria;p__Proteobacteria;c__Gammaproteobacteria;o__Pseudomonadales;f__Pseudomonadaceae;g__Pseudomonas;s__Pseudomonas_kribbensis
NCBI1629723	0	0	0	0	11	0	0	0	0	k__Bacteria;p__Firmicutes;c__Bacilli;o__Bacillales;f__Bacillaceae;g__Geobacillus;s__Geobacillus_sp._12AMOR1
NCBI163011	11	67	31	11	12	6	0	0	0	k__Bacteria;p__Proteobacteria;c__Gammaproteobacteria;o__Pseudomonadales;f__Pseudomonadaceae;g__Pseudomonas;s__Pseudomonas_lini
NCBI1630693	9	34	25	23	0	10	14	22	36	k__Bacteria;p__Planctomycetes;c__Planctomycetia;o__Gemmatales;f__Gemmataceae;g__Gemmata;s__Gemmata_sp._SH-PL17
NCBI1632864	2	1	2	6	0	0	0	0	1	k__Bacteria;p__Planctomycetes;c__Planctomycetia;o__Planctomycetales;f__Planctomycetaceae;g__Planctomyces;s__Planctomyces_sp._SH-PL14
NCBI1632865	0	1	0	6	10	2	7	17	7	k__Bacteria;p__Planctomycetes;c__Planctomycetia;o__Pirellulales;f__Pirellulaceae;g__Pirellula;s__Pirellula_sp._SH-Sr6A
NCBI1634516	0	0	0	0	0	0	0	258	0	k__Bacteria;p__Proteobacteria;c__Alphaproteobacteria;o__Sphingomonadales;f__Sphingomonadaceae;g__Citromicrobium;s__Citromicrobium_sp._JL477
NCBI1636152	10	12	14	65	65	33	50	131	151	k__Bacteria;p__Planctomycetes;c__Planctomycetia;o__Planctomycetales;f__Planctomycetaceae;g__Planctomyces;s__Planctomyces_sp._SH-PL62
NCBI1636606	0	0	0	0	0	762	0	0	0	k__Bacteria;p__Proteobacteria;c__Gammaproteobacteria;o__Aeromonadales;f__Aeromonadaceae;g__Aeromonas;s__Aeromonas_sp._ASNIH1
NCBI1636720	0	0	0	0	3	2	0	0	0	k__Bacteria;p__Firmicutes;c__Bacilli;o__Bacillales;f__Bacillaceae;g__Anoxybacillus;s__Anoxybacillus_sp._PDR2
NCBI1637837	0	0	0	0	0	0	0	24	0	k__Bacteria;p__Proteobacteria;c__Betaproteobacteria;o__Burkholderiales;f__Burkholderiaceae;g__Burkholderia;s__Burkholderia_savannae
NCBI1637999	1	2	2	0	0	3	1	0	0	k__Bacteria;p__Verrucomicrobia;c__;o__;f__;g__;s__Verrucomicrobia_bacterium_IMCC26134
NCBI1638161	0	68	0	0	0	0	0	0	42	k__Bacteria;p__Proteobacteria;c__Alphaproteobacteria;o__Hyphomicrobiales;f__Aurantimonadaceae;g__Aureimonas;s__Aureimonas_sp._AU12
NCBI1639	307	138	255	205	184	97	81	166	102	k__Bacteria;p__Firmicutes;c__Bacilli;o__Bacillales;f__Listeriaceae;g__Listeria;s__Listeria_monocytogenes
NCBI1639348	0	9	0	0	0	0	0	0	0	k__Bacteria;p__Proteobacteria;c__Alphaproteobacteria;o__Rhodospirillales;f__Rhodospirillaceae;g__Magnetospirillum;s__Magnetospirillum_sp._ME-1
NCBI1641402	11	0	0	20	0	8	0	0	0	k__Bacteria;p__Actinobacteria;c__Actinomycetia;o__Pseudonocardiales;f__Pseudonocardiaceae;g__Pseudonocardia;s__Pseudonocardia_sp._HH130629-09
NCBI1642	7	0	0	0	9	0	0	0	0	k__Bacteria;p__Firmicutes;c__Bacilli;o__Bacillales;f__Listeriaceae;g__Listeria;s__Listeria_innocua
NCBI1642299	0	179	459	521	819	831	471	370	522	k__Bacteria;p__Actinobacteria;c__Actinomycetia;o__Streptomycetales;f__Streptomycetaceae;g__Streptomyces;s__Streptomyces_alfalfae
NCBI1642646	1	0	0	32	51	11	1	0	0	k__Bacteria;p__Bacteroidetes;c__Bacteroidia;o__Bacteroidales;f__Dysgonomonadaceae;g__Petrimonas;s__Petrimonas_mucosa
NCBI1642647	0	0	0	8	27	12	1	0	0	k__Bacteria;p__Bacteroidetes;c__Bacteroidia;o__Bacteroidales;f__Dysgonomonadaceae;g__Proteiniphilum;s__Proteiniphilum_saccharofermentans
NCBI1643322	2197	1843	1808	2104	1726	1611	7114	13572	8974	k__Bacteria;p__Actinobacteria;c__Actinomycetia;o__Propionibacteriales;f__Nocardioidaceae;g__Nocardioides;s__Nocardioides_ungokensis
NCBI1643554	0	0	0	0	7	7	0	0	0	k__Bacteria;p__Firmicutes;c__;o__;f__;g__;s__uncultured_firmicutes_bacterium_contig_31
NCBI1643555	0	1	0	1	0	0	0	0	0	k__Bacteria;p__Firmicutes;c__;o__;f__;g__;s__uncultured_firmicutes_bacterium_contig_61
NCBI1644131	0	15	0	0	0	0	0	0	0	k__Bacteria;p__Proteobacteria;c__Betaproteobacteria;o__Burkholderiales;f__Oxalobacteraceae;g__Janthinobacterium;s__Janthinobacterium_sp._1_2014MBL_MicDiv
NCBI164546	17	9	27	0	0	18	106	0	0	k__Bacteria;p__Proteobacteria;c__Betaproteobacteria;o__Burkholderiales;f__Burkholderiaceae;g__Cupriavidus;s__Cupriavidus_taiwanensis
NCBI164608	165	294	0	0	0	242	0	0	0	k__Bacteria;p__Proteobacteria;c__Alphaproteobacteria;o__Sphingomonadales;f__Sphingomonadaceae;g__Novosphingobium;s__Novosphingobium_sp._KA1
NCBI1648404	0	0	0	137	112	287	291	409	0	k__Bacteria;p__Proteobacteria;c__Alphaproteobacteria;o__Sphingomonadales;f__Erythrobacteraceae;g__Aurantiacibacter;s__Aurantiacibacter_atlanticus
NCBI164851	7690	9440	7343	8349	10070	5193	8427	8289	10206	k__Bacteria;p__;c__;o__;f__;g__;s__uncultured_soil_bacterium
NCBI1648923	0	0	5	6	15	8	0	0	4	k__Bacteria;p__Firmicutes;c__Bacilli;o__Bacillales;f__Bacillaceae;g__Bacillus;s__Bacillus_paralicheniformis
NCBI1649184	0	0	0	0	0	77	75	54	0	k__Bacteria;p__Actinobacteria;c__Actinomycetia;o__Streptomycetales;f__Streptomycetaceae;g__Streptomyces;s__Streptomyces_sp._CFMR_7
NCBI1650658	5	3	2	4	2	3	6	7	5	k__Bacteria;p__Actinobacteria;c__Actinomycetia;o__;f__;g__;s__Actinobacteria_bacterium_IMCC26256
NCBI165179	0	120	10	0	0	0	82	12	14	k__Bacteria;p__Bacteroidetes;c__Bacteroidia;o__Bacteroidales;f__Prevotellaceae;g__Prevotella;s__Prevotella_copri
NCBI1652545	38	0	0	329	0	697	133	0	0	k__Bacteria;p__Actinobacteria;c__Actinomycetia;o__Micrococcales;f__Micrococcaceae;g__Arthrobacter;s__Arthrobacter_sp._YC-RL1
NCBI1653480	43	19	34	4	7	3	5	16	28	k__Bacteria;p__Actinobacteria;c__Actinomycetia;o__Pseudonocardiales;f__Pseudonocardiaceae;g__Alloactinosynnema;s__Alloactinosynnema_sp._L-07
NCBI165437	0	0	0	3165	0	0	0	0	0	k__Bacteria;p__Proteobacteria;c__Betaproteobacteria;o__Burkholderiales;f__Comamonadaceae;g__;s__uncultured_Comamonadaceae_bacterium
NCBI165438	722	0	0	0	0	920	0	0	0	k__Bacteria;p__Proteobacteria;c__Gammaproteobacteria;o__Xanthomonadales;f__Xanthomonadaceae;g__Stenotrophomonas;s__uncultured_Stenotrophomonas_sp.
NCBI1655	0	0	0	0	0	21	0	0	0	k__Bacteria;p__Actinobacteria;c__Actinomycetia;o__Actinomycetales;f__Actinomycetaceae;g__Actinomyces;s__Actinomyces_naeslundii
NCBI1658665	101	29	26	0	11	38	0	14	0	k__Bacteria;p__Proteobacteria;c__Betaproteobacteria;o__Burkholderiales;f__;g__Mitsuaria;s__Mitsuaria_sp._7
NCBI1658671	82	229	21	163	105	65	534	567	461	k__Bacteria;p__Actinobacteria;c__Actinomycetia;o__Micrococcales;f__Intrasporangiaceae;g__Arsenicicoccus;s__Arsenicicoccus_sp._oral_taxon_190
NCBI1659	0	0	0	28	0	0	0	0	0	k__Bacteria;p__Actinobacteria;c__Actinomycetia;o__Actinomycetales;f__Actinomycetaceae;g__Actinomyces;s__Actinomyces_israelii
NCBI1659194	35	239	122	29	16	0	0	0	15	k__Bacteria;p__Proteobacteria;c__Gammaproteobacteria;o__Pseudomonadales;f__Pseudomonadaceae;g__Pseudomonas;s__Pseudomonas_sp._GR_6-02
NCBI1660	14	0	0	0	0	0	0	0	0	k__Bacteria;p__Actinobacteria;c__Actinomycetia;o__Actinomycetales;f__Actinomycetaceae;g__Schaalia;s__Schaalia_odontolytica
NCBI1660251	0	0	0	0	0	2	0	0	0	k__Bacteria;p__Acidobacteria;c__;o__;f__;g__;s__Acidobacteria_bacterium_Mor1
NCBI1661694	49	20	0	0	16	0	48	41	17	k__Bacteria;p__Actinobacteria;c__Actinomycetia;o__Streptomycetales;f__Streptomycetaceae;g__Streptomyces;s__Streptomyces_sp._Tue_6075
NCBI1664069	0	0	0	0	0	0	0	4	0	k__Bacteria;p__Firmicutes;c__Bacilli;o__Bacillales;f__Bacillaceae;g__Bacillus;s__Bacillus_glycinifermentans
NCBI166486	0	0	0	0	24	0	0	0	0	k__Bacteria;p__Firmicutes;c__Clostridia;o__Eubacteriales;f__Lachnospiraceae;g__Roseburia;s__Roseburia_intestinalis
NCBI1665	0	0	0	0	0	220	0	0	0	k__Bacteria;p__Actinobacteria;c__Actinomycetia;o__Micrococcales;f__Micrococcaceae;g__Arthrobacter;s__Arthrobacter_globiformis
NCBI166501	0	0	0	8	0	0	0	0	0	k__Bacteria;p__Chloroflexi;c__;o__;f__;g__Thermobaculum;s__Thermobaculum_terrenum
NCBI1665078	0	0	0	0	0	3	0	0	0	k__Bacteria;p__Chloroflexi;c__;o__;f__;g__;s__uncultured_Chloroflexi_bacterium_Rifle_16ft_4_minimus_6101
NCBI1665086	0	0	0	0	1	0	0	0	0	k__Bacteria;p__Acidobacteria;c__;o__;f__;g__;s__uncultured_Acidobacteria_bacterium_Rifle_16ft_4_minimus_33681
NCBI1665097	2	1	0	0	2	3	0	5	0	k__Bacteria;p__Gemmatimonadetes;c__;o__;f__;g__;s__uncultured_Gemmatimonadetes_bacterium_Rifle_16ft_4_minimus_37772
NCBI1665123	19	30	26	6	1	1	2	0	3	k__Bacteria;p__Nitrospirae;c__;o__;f__;g__;s__uncultured_Nitrospirae_bacterium_Rifle_16ft_4_minimus_10340
NCBI1665145	0	1	0	0	0	0	0	0	0	k__Bacteria;p__Actinobacteria;c__Actinomycetia;o__;f__;g__;s__uncultured_actinobacterium_Rifle_16ft_4_minimus_15811
NCBI1665148	2	1	10	5	6	0	2	1	1	k__Bacteria;p__Actinobacteria;c__Actinomycetia;o__;f__;g__;s__uncultured_actinobacterium_Rifle_16ft_4_minimus_38826
NCBI1665154	0	0	1	0	0	0	0	0	0	k__Bacteria;p__;c__;o__;f__;g__;s__uncultured_bacterium_Rifle_16ft_4_minimus_19379
NCBI1665157	0	1	2	1	1	1	0	0	0	k__Bacteria;p__;c__;o__;f__;g__;s__uncultured_bacterium_Rifle_16ft_4_minimus_37862
NCBI1665163	5	0	5	0	0	2	0	0	0	k__Bacteria;p__;c__;o__;f__;g__;s__uncultured_bacterium_Rifle_16ft_4_minimus_752
NCBI1665201	0	0	0	1	0	0	0	0	0	k__Bacteria;p__Proteobacteria;c__Gammaproteobacteria;o__;f__;g__;s__uncultured_gamma_proteobacterium_Rifle_16ft_4_minimus_5046
NCBI166587	0	0	196	0	0	0	0	143	0	k__Bacteria;p__Chloroflexi;c__;o__;f__;g__;s__uncultured_Chloroflexi_bacterium
NCBI1667	763	0	386	652	650	0	677	1295	0	k__Bacteria;p__Actinobacteria;c__Actinomycetia;o__Micrococcales;f__Micrococcaceae;g__Arthrobacter;s__Arthrobacter_sp.
NCBI1667168	136	0	0	66	0	111	94	0	102	k__Bacteria;p__Actinobacteria;c__Actinomycetia;o__Micrococcales;f__Dermabacteraceae;g__Dermabacter;s__Dermabacter_jinjuensis
NCBI1670	3	0	0	0	0	0	5	0	0	k__Bacteria;p__Actinobacteria;c__Actinomycetia;o__Micrococcales;f__Micrococcaceae;g__Arthrobacter;s__Arthrobacter_citreus
NCBI1670641	17	2	0	0	0	0	3	4	0	k__Bacteria;p__Firmicutes;c__Bacilli;o__Bacillales;f__Bacillaceae;g__Cytobacillus;s__Cytobacillus_ciccensis
NCBI1670800	7	0	29	93	76	0	17	16	19	k__Bacteria;p__Proteobacteria;c__Alphaproteobacteria;o__Hyphomicrobiales;f__Phyllobacteriaceae;g__Aquibium;s__Aquibium_oceanicum
NCBI1670830	0	0	0	1	6	0	0	0	0	k__Bacteria;p__Actinobacteria;c__Nitriliruptoria;o__Egicoccales;f__Egicoccaceae;g__Egicoccus;s__Egicoccus_halophilus
NCBI1670831	0	1	1	0	0	1	0	1	1	k__Bacteria;p__Actinobacteria;c__Nitriliruptoria;o__Egibacterales;f__Egibacteraceae;g__Egibacter;s__Egibacter_rhizosphaerae
NCBI1671	0	0	0	2350	1207	1783	0	0	0	k__Bacteria;p__Actinobacteria;c__Actinomycetia;o__Micrococcales;f__Micrococcaceae;g__Pseudarthrobacter;s__Pseudarthrobacter_oxydans
NCBI1675686	1	1	0	4	4	1	1	0	2	k__Bacteria;p__Proteobacteria;c__Gammaproteobacteria;o__Acidiferrobacterales;f__Acidiferrobacteraceae;g__Sulfurifustis;s__Sulfurifustis_variabilis
NCBI1677857	50	42	67	64	244	82	37	59	34	k__Bacteria;p__Firmicutes;c__Clostridia;o__Eubacteriales;f__Oscillospiraceae;g__Acetivibrio;s__Acetivibrio_saccincola
NCBI1678028	0	0	0	0	0	12	0	0	0	k__Bacteria;p__Proteobacteria;c__Betaproteobacteria;o__Burkholderiales;f__Oxalobacteraceae;g__Massilia;s__Massilia_sp._NR_4-1
NCBI1678308	0	1	0	0	0	0	0	0	0	k__Bacteria;p__Cyanobacteria;c__Oscillatoriophycideae;o__Oscillatoriales;f__Microcoleaceae;g__Planktothrix;s__Planktothrix_paucivesiculata
NCBI1678678	0	0	49	60	0	136	254	345	190	k__Bacteria;p__Proteobacteria;c__Betaproteobacteria;o__Burkholderiales;f__Burkholderiaceae;g__Burkholderia;s__Burkholderia_sp._HB1
NCBI1678728	6	0	0	0	0	4	13	21	0	k__Bacteria;p__Bacteroidetes;c__Flavobacteriia;o__Flavobacteriales;f__Flavobacteriaceae;g__Flavobacterium;s__Flavobacterium_kingsejongi
NCBI1679497	0	0	0	26	17	0	9	28	16	k__Bacteria;p__Proteobacteria;c__Alphaproteobacteria;o__Caulobacterales;f__Caulobacteraceae;g__Caulobacter;s__Caulobacter_flavus
NCBI1679721	53	13	26	201	150	101	45	91	66	k__Bacteria;p__Firmicutes;c__Clostridia;o__Eubacteriales;f__Lachnospiraceae;g__Herbinix;s__Herbinix_luporum
NCBI1682113	352	82	50	49	359	131	74	122	65	k__Bacteria;p__Actinobacteria;c__Actinomycetia;o__Corynebacteriales;f__Mycobacteriaceae;g__Mycobacterium;s__Mycobacterium_sp._YC-RL4
NCBI1682490	10	13	3	3	22	3	15	20	6	k__Bacteria;p__Proteobacteria;c__Betaproteobacteria;o__Nitrosomonadales;f__Gallionellaceae;g__Ferrigenium;s__Ferrigenium_kumadai
NCBI168471	0	0	0	0	0	47	0	0	0	k__Bacteria;p__Proteobacteria;c__Betaproteobacteria;o__Neisseriales;f__Chromobacteriaceae;g__Laribacter;s__Laribacter_hongkongensis
NCBI1685010	0	13	0	0	0	0	0	0	0	k__Bacteria;p__Bacteroidetes;c__Flavobacteriia;o__Flavobacteriales;f__Weeksellaceae;g__Chryseobacterium;s__Chryseobacterium_glaciei
NCBI168695	0	0	0	3	22	22	0	0	0	k__Bacteria;p__Actinobacteria;c__Actinomycetia;o__Micromonosporales;f__Micromonosporaceae;g__Salinispora;s__Salinispora_tropica
NCBI1690220	8	0	8	0	5	0	0	44	48	k__Bacteria;p__Actinobacteria;c__Actinomycetia;o__Micrococcales;f__Intrasporangiaceae;g__Phycicoccus;s__Phycicoccus_endophyticus
NCBI1690221	11	31	22	13	18	17	0	7	17	k__Bacteria;p__Actinobacteria;c__Actinomycetia;o__Streptomycetales;f__Streptomycetaceae;g__Streptomyces;s__Streptomyces_spongiicola
NCBI1690248	0	0	0	178	0	189	143	285	142	k__Bacteria;p__Actinobacteria;c__Actinomycetia;o__Micrococcales;f__Micrococcaceae;g__Arthrobacter;s__Arthrobacter_sp._LS16
NCBI1690483	1	7	10	6	12	9	9	6	10	k__Bacteria;p__Bacteroidetes;c__;o__;f__;g__;s__Bacteroidetes_bacterium_UKL13-3
NCBI1690485	1	0	0	0	0	0	0	0	0	k__Bacteria;p__Proteobacteria;c__Betaproteobacteria;o__;f__;g__;s__Betaproteobacteria_bacterium_UKL13-2
NCBI1690815	0	0	0	0	11	0	0	0	0	k__Bacteria;p__Actinobacteria;c__Actinomycetia;o__Pseudonocardiales;f__Pseudonocardiaceae;g__Pseudonocardia;s__Pseudonocardia_sp._HH130630-07
NCBI169176	530	1180	494	1737	1060	384	854	1256	996	k__Bacteria;p__Proteobacteria;c__Alphaproteobacteria;o__Hyphomicrobiales;f__Hyphomicrobiaceae;g__Caenibius;s__Caenibius_tardaugens
NCBI169402	0	1	0	0	4	0	0	1	0	k__Bacteria;p__Proteobacteria;c__Alphaproteobacteria;o__Rickettsiales;f__Anaplasmataceae;g__Wolbachia;s__Wolbachia_endosymbiont_of_Folsomia_candida
NCBI169427	0	0	8	0	0	0	0	26	41	k__Bacteria;p__Proteobacteria;c__Betaproteobacteria;o__Burkholderiales;f__Burkholderiaceae;g__Paraburkholderia;s__Paraburkholderia_terricola
NCBI169430	5507	6052	7505	645	772	715	3793	1304	1419	k__Bacteria;p__Proteobacteria;c__Betaproteobacteria;o__Burkholderiales;f__Burkholderiaceae;g__Paraburkholderia;s__Paraburkholderia_hospita
NCBI1695218	1	1	0	2	0	3	0	0	1	k__Bacteria;p__Firmicutes;c__Bacilli;o__Bacillales;f__Paenibacillaceae;g__Paenibacillus;s__Paenibacillus_sp._32O-W
NCBI1696072	48	80	35	50	103	0	15	178	123	k__Bacteria;p__Actinobacteria;c__Actinomycetia;o__Micrococcales;f__Microbacteriaceae;g__Microbacterium;s__Microbacterium_sp._CGR1
NCBI169669	0	23	0	0	0	0	0	0	0	k__Bacteria;p__Proteobacteria;c__Gammaproteobacteria;o__Pseudomonadales;f__Pseudomonadaceae;g__Pseudomonas;s__Pseudomonas_extremorientalis
NCBI169679	0	0	0	0	0	0	2	1	0	k__Bacteria;p__Firmicutes;c__Clostridia;o__Eubacteriales;f__Clostridiaceae;g__Clostridium;s__Clostridium_saccharobutylicum
NCBI1697043	0	0	0	0	0	0	3	0	0	k__Bacteria;p__Proteobacteria;c__Betaproteobacteria;o__Burkholderiales;f__Alcaligenaceae;g__Bordetella;s__Bordetella_sp._H567
NCBI1697053	3	0	0	0	0	0	0	0	0	k__Bacteria;p__Proteobacteria;c__Gammaproteobacteria;o__Pseudomonadales;f__Pseudomonadaceae;g__Thiopseudomonas;s__Thiopseudomonas_alkaliphila
NCBI169760	0	2	0	0	0	0	0	0	0	k__Bacteria;p__Firmicutes;c__Bacilli;o__Bacillales;f__Paenibacillaceae;g__Paenibacillus;s__Paenibacillus_stellifer
NCBI169765	3	0	0	1	1	1	5	1	1	k__Bacteria;p__Actinobacteria;c__Actinomycetia;o__Corynebacteriales;f__Mycobacteriaceae;g__Mycobacterium;s__Mycobacterium_lacus
NCBI1699621	0	0	0	0	0	1	0	0	0	k__Bacteria;p__Proteobacteria;c__Gammaproteobacteria;o__Moraxellales;f__Moraxellaceae;g__Psychrobacter;s__Psychrobacter_sp._P11F6
NCBI169976	758	0	0	0	0	0	0	0	0	k__Bacteria;p__Proteobacteria;c__Alphaproteobacteria;o__Sphingomonadales;f__Sphingomonadaceae;g__;s__uncultured_Sphingomonadaceae_bacterium
NCBI1701324	0	0	0	0	0	0	2	2	2	k__Bacteria;p__;c__;o__;f__;g__;s__uncultured_bacterium_5E7
NCBI1701325	116	73	71	57	30	35	122	149	197	k__Bacteria;p__;c__;o__;f__;g__;s__uncultured_bacterium_5G12
NCBI1701326	18	16	7	8	2	14	21	20	11	k__Bacteria;p__;c__;o__;f__;g__;s__uncultured_bacterium_5G4
NCBI1701327	0	0	0	0	0	6	0	0	0	k__Bacteria;p__;c__;o__;f__;g__;s__uncultured_bacterium_5H7
NCBI1701758	0	0	0	0	5	5	0	10	0	k__Bacteria;p__Proteobacteria;c__Alphaproteobacteria;o__Hyphomicrobiales;f__Aurantimonadaceae;g__Aureimonas;s__Aureimonas_populi
NCBI1702238	0	0	0	0	52	0	0	0	0	k__Bacteria;p__Firmicutes;c__Clostridia;o__Eubacteriales;f__Clostridiaceae;g__Clostridium;s__Clostridium_sp._MF28
NCBI1702250	0	0	5	0	0	0	0	0	0	k__Bacteria;p__Proteobacteria;c__Gammaproteobacteria;o__Pseudomonadales;f__Pseudomonadaceae;g__Pseudomonas;s__Pseudomonas_sp._IB20
NCBI1702287	0	0	0	0	0	0	3	0	0	k__Bacteria;p__Firmicutes;c__Negativicutes;o__Veillonellales;f__Veillonellaceae;g__Negativicoccus;s__Negativicoccus_massiliensis
NCBI1702325	0	0	0	18	0	18	0	0	0	k__Bacteria;p__Proteobacteria;c__Alphaproteobacteria;o__Hyphomicrobiales;f__Chelatococcaceae;g__Chelatococcus;s__Chelatococcus_sp._CO-6
NCBI1703338	0	0	0	0	0	0	859	784	0	k__Bacteria;p__Proteobacteria;c__Alphaproteobacteria;o__Sphingomonadales;f__Erythrobacteraceae;g__Croceicoccus;s__Croceicoccus_sp._Ery15
NCBI1703340	0	0	0	0	444	0	691	0	411	k__Bacteria;p__Proteobacteria;c__Alphaproteobacteria;o__Sphingomonadales;f__Erythrobacteraceae;g__Croceicoccus;s__Croceicoccus_sp._Ery5
NCBI1703433	0	0	0	0	0	0	0	0	4	k__Bacteria;p__Actinobacteria;c__Actinomycetia;o__Micromonosporales;f__Micromonosporaceae;g__Micromonospora;s__Micromonospora_sp._RL09-050-HVF-A
NCBI1703943	0	22	0	0	0	0	0	0	18	k__Bacteria;p__Actinobacteria;c__Actinomycetia;o__Streptomycetales;f__Streptomycetaceae;g__Streptomyces;s__Streptomyces_sp._CB01883
NCBI1704044	0	0	15	0	0	0	0	0	21	k__Bacteria;p__Actinobacteria;c__Actinomycetia;o__Micrococcales;f__Micrococcaceae;g__Arthrobacter;s__Arthrobacter_sp._ERGS1:01
NCBI1705566	3	1	1	0	0	0	2	0	0	k__Bacteria;p__Firmicutes;c__Bacilli;o__Bacillales;f__Bacillaceae;g__Bacillus;s__Bacillus_sp._FJAT-18017
NCBI1706038	0	0	0	41	123	31	0	0	0	k__Bacteria;p__Gemmatimonadetes;c__Gemmatimonadetes;o__Gemmatimonadales;f__Gemmatimonadaceae;g__Gemmatirosa;s__uncultured_Gemmatirosa_sp.
NCBI1707785	349	238	176	585	943	811	2142	2260	3209	k__Bacteria;p__Proteobacteria;c__Betaproteobacteria;o__Burkholderiales;f__Oxalobacteraceae;g__Massilia;s__Massilia_sp._WG5
NCBI1708	0	28	0	0	0	0	0	0	17	k__Bacteria;p__Actinobacteria;c__Actinomycetia;o__Micrococcales;f__Cellulomonadaceae;g__Cellulomonas;s__Cellulomonas_fimi
NCBI170969	0	100	0	0	0	110	0	0	0	k__Bacteria;p__Nitrospirae;c__;o__;f__;g__;s__uncultured_Nitrospirae_bacterium
NCBI1710	56	77	0	99	99	45	365	386	411	k__Bacteria;p__Actinobacteria;c__Actinomycetia;o__Micrococcales;f__Promicromonosporaceae;g__Cellulosimicrobium;s__Cellulosimicrobium_cellulans
NCBI1711	0	0	0	15	33	36	0	0	14	k__Bacteria;p__Actinobacteria;c__Actinomycetia;o__Micrococcales;f__Cellulomonadaceae;g__Cellulomonas;s__Cellulomonas_flavigena
NCBI1712261	0	0	0	0	0	12	0	0	0	k__Bacteria;p__Proteobacteria;c__Alphaproteobacteria;o__Hyphomicrobiales;f__Parvibaculaceae;g__Pyruvatibacter;s__Pyruvatibacter_mobilis
NCBI1712516	8	2	7	6	5	4	22	4	7	k__Bacteria;p__Firmicutes;c__Bacilli;o__Bacillales;f__Paenibacillaceae;g__Paenibacillus;s__Paenibacillus_baekrokdamisoli
NCBI1712675	1036	450	770	768	1620	878	844	1109	592	k__Bacteria;p__Firmicutes;c__Erysipelotrichia;o__Erysipelotrichales;f__Turicibacteraceae;g__Turicibacter;s__Turicibacter_sp._H121
NCBI171292	0	0	0	604	0	0	1264	0	0	k__Bacteria;p__Actinobacteria;c__Actinomycetia;o__Corynebacteriales;f__Mycobacteriaceae;g__Mycobacterium;s__uncultured_Mycobacterium_sp.
NCBI171404	0	0	0	0	0	4	5	0	0	k__Bacteria;p__Firmicutes;c__Bacilli;o__Bacillales;f__Paenibacillaceae;g__Paenibacillus;s__Paenibacillus_agaridevorans
NCBI171437	166	0	159	91	0	115	170	0	0	k__Bacteria;p__Proteobacteria;c__Alphaproteobacteria;o__Rhodospirillales;f__Rhodospirillaceae;g__Tistrella;s__Tistrella_mobilis
NCBI1714373	0	0	0	0	21	0	0	0	57	k__Bacteria;p__Actinobacteria;c__Actinomycetia;o__Micrococcales;f__Microbacteriaceae;g__Microbacterium;s__Microbacterium_sp._No._7
NCBI1715989	2	4	4	11	10	15	4	1	0	k__Bacteria;p__Nitrospirae;c__Nitrospira;o__Nitrospirales;f__Nitrospiraceae;g__Nitrospira;s__Candidatus_Nitrospira_inopinata
NCBI1716143	0	0	0	0	0	0	0	0	1	k__Bacteria;p__Proteobacteria;c__Deltaproteobacteria;o__Desulfovibrionales;f__Desulfovibrionaceae;g__Pseudodesulfovibrio;s__Pseudodesulfovibrio_indicus
NCBI1716543	0	5	0	7	1	0	1	1	0	k__Bacteria;p__Firmicutes;c__Clostridia;o__Eubacteriales;f__Clostridiaceae;g__Clostridium;s__Clostridium_thermarum
NCBI1718	0	0	0	0	116	0	0	0	0	k__Bacteria;p__Actinobacteria;c__Actinomycetia;o__Corynebacteriales;f__Corynebacteriaceae;g__Corynebacterium;s__Corynebacterium_glutamicum
NCBI171865	0	26	10	13	0	5	0	8	24	k__Bacteria;p__Proteobacteria;c__Betaproteobacteria;o__Nitrosomonadales;f__Sulfuricellaceae;g__Sulfuriferula;s__Sulfuriferula_plumbiphila
NCBI1718953	0	0	0	0	0	0	6688	0	0	k__Bacteria;p__Actinobacteria;c__Actinomycetia;o__Streptomycetales;f__Streptomycetaceae;g__Streptomyces;s__Streptomyces_sp._CB00225
NCBI1719132	0	1	0	1	0	0	1	0	0	k__Bacteria;p__Actinobacteria;c__Actinomycetia;o__Corynebacteriales;f__Mycobacteriaceae;g__Mycobacterium;s__Mycobacterium_vicinigordonae
NCBI171953	16272	13970	10669	5978	4683	3321	9533	7668	5924	k__Bacteria;p__Acidobacteria;c__;o__;f__;g__;s__uncultured_Acidobacteria_bacterium
NCBI172	0	0	0	47	73	48	0	0	0	k__Bacteria;p__Spirochaetes;c__Spirochaetia;o__Leptospirales;f__Leptospiraceae;g__Leptospira;s__Leptospira_biflexa
NCBI172043	188	0	0	0	0	0	0	778	265	k__Bacteria;p__Proteobacteria;c__Alphaproteobacteria;o__Caulobacterales;f__Caulobacteraceae;g__Brevundimonas;s__Brevundimonas_nasdae
NCBI1723645	0	193	220	0	126	66	501	711	226	k__Bacteria;p__Actinobacteria;c__Actinomycetia;o__Corynebacteriales;f__Nocardiaceae;g__Rhodococcus;s__Rhodococcus_sp._008
NCBI1725	27	0	0	14	36	12	19	0	0	k__Bacteria;p__Actinobacteria;c__Actinomycetia;o__Corynebacteriales;f__Corynebacteriaceae;g__Corynebacterium;s__Corynebacterium_xerosis
NCBI1725411	26	31	59	5	15	0	609	514	456	k__Bacteria;p__Actinobacteria;c__Actinomycetia;o__Streptomycetales;f__Streptomycetaceae;g__Streptomyces;s__Streptomyces_sp._CdTB01
NCBI1727145	0	0	0	1	0	0	0	0	0	k__Bacteria;p__Firmicutes;c__Clostridia;o__Eubacteriales;f__Lachnospiraceae;g__Anaerocolumna;s__Anaerocolumna_chitinilytica
NCBI1727163	1	0	0	5	10	5	2	0	0	k__Bacteria;p__Bacteroidetes;c__Cytophagia;o__Cytophagales;f__Cyclobacteriaceae;g__Algoriphagus;s__Algoriphagus_sanaruensis
NCBI1727164	4	4	3	5	0	8	11	2	0	k__Bacteria;p__Bacteroidetes;c__Sphingobacteriia;o__Sphingobacteriales;f__Sphingobacteriaceae;g__Pedobacter;s__Pedobacter_sp._PACM_27299
NCBI1727196	0	0	0	9	4	0	0	0	0	k__Bacteria;p__Proteobacteria;c__Gammaproteobacteria;o__Methylococcales;f__Methylococcaceae;g__Methylomonas;s__Methylomonas_sp._DH-1
NCBI1727214	54	46	0	0	22	0	429	289	369	k__Bacteria;p__Actinobacteria;c__Actinomycetia;o__Corynebacteriales;f__Nocardiaceae;g__Rhodococcus;s__Rhodococcus_sp._H-CA8f
NCBI1729720	0	0	0	64	0	0	0	0	0	k__Bacteria;p__Bacteroidetes;c__Flavobacteriia;o__Flavobacteriales;f__Flavobacteriaceae;g__Salegentibacter;s__Salegentibacter_sp._T436
NCBI1731	0	0	0	0	4	0	0	0	0	k__Bacteria;p__Firmicutes;c__Clostridia;o__Eubacteriales;f__Peptostreptococcaceae;g__Peptoclostridium;s__Peptoclostridium_acidaminophilum
NCBI173366	28	29	14	213	222	235	6	9	11	k__Bacteria;p__Proteobacteria;c__Alphaproteobacteria;o__Hyphomicrobiales;f__Methylocystaceae;g__Methylocystis;s__Methylocystis_rosea
NCBI173480	19	11	23	6	11	10	25	15	23	k__Bacteria;p__Gemmatimonadetes;c__Gemmatimonadetes;o__Gemmatimonadales;f__Gemmatimonadaceae;g__Gemmatimonas;s__Gemmatimonas_aurantiaca
NCBI1735162	0	0	0	1	0	2	1	0	0	k__Bacteria;p__Candidatus_Peregrinibacteria;c__Candidatus_Peribacteria;o__Candidatus_Peribacterales;f__;g__Candidatus_Peribacter;s__Candidatus_Peribacter_riflensis
NCBI173560	0	0	0	11	0	0	0	31	0	k__Bacteria;p__Actinobacteria;c__Actinomycetia;o__Pseudonocardiales;f__Pseudonocardiaceae;g__Saccharothrix;s__Saccharothrix_algeriensis
NCBI1736046	10	9	30	81	22	42	37	29	159	k__Bacteria;p__Actinobacteria;c__Actinomycetia;o__Streptomycetales;f__Streptomycetaceae;g__Streptomyces;s__Streptomyces_sp._SM18
NCBI1736674	0	0	0	0	9	0	0	0	0	k__Bacteria;p__Bacteroidetes;c__Flavobacteriia;o__Flavobacteriales;f__Flavobacteriaceae;g__Algibacter;s__Algibacter_alginicilyticus
NCBI1736675	822	1102	879	1983	2227	1912	932	637	940	k__Bacteria;p__Proteobacteria;c__Alphaproteobacteria;o__Hyphomicrobiales;f__Devosiaceae;g__Devosia;s__Devosia_sp._A16
NCBI1736691	47	27	0	0	15	11	3882	3403	2857	k__Bacteria;p__Actinobacteria;c__Actinomycetia;o__Propionibacteriales;f__Nocardioidaceae;g__Aeromicrobium;s__Aeromicrobium_choanae
NCBI1737359	0	0	0	0	0	0	13	20	42	k__Bacteria;p__Actinobacteria;c__Actinomycetia;o__Corynebacteriales;f__Gordoniaceae;g__Gordonia;s__Gordonia_sp._1D
NCBI1737425	4	0	0	0	0	0	0	0	0	k__Bacteria;p__Actinobacteria;c__Actinomycetia;o__Corynebacteriales;f__Corynebacteriaceae;g__Corynebacterium;s__Corynebacterium_provencense
NCBI173860	0	0	0	0	0	0	9	0	0	k__Bacteria;p__Actinobacteria;c__Actinomycetia;o__Streptomycetales;f__Streptomycetaceae;g__Streptomyces;s__Streptomyces_rectiverticillatus
NCBI1738770	0	10	0	0	11	0	0	0	0	k__Bacteria;p__Proteobacteria;c__Gammaproteobacteria;o__Alteromonadales;f__Shewanellaceae;g__Shewanella;s__Shewanella_inventionis
NCBI173971	0	0	610	0	0	0	0	0	0	k__Bacteria;p__Proteobacteria;c__Gammaproteobacteria;o__Oceanospirillales;f__Halomonadaceae;g__Halomonas;s__uncultured_Halomonas_sp.
NCBI1740163	0	0	0	0	0	0	0	0	6	k__Bacteria;p__Proteobacteria;c__Betaproteobacteria;o__Burkholderiales;f__Burkholderiaceae;g__Burkholderia;s__Burkholderia_sp._Bp7605
NCBI1740721	6	3	6	1	6	1	1	9	9	k__Bacteria;p__Firmicutes;c__Bacilli;o__Bacillales;f__Bacillaceae;g__Neobacillus;s__Neobacillus_cucumis
NCBI1742359	5	7	5	27	0	13	26	31	13	k__Bacteria;p__Firmicutes;c__Bacilli;o__Bacillales;f__Bacillaceae;g__Bacillus;s__Bacillus_dafuensis
NCBI174324	0	0	0	31	0	0	0	0	0	k__Bacteria;p__Chlamydiae;c__Chlamydiia;o__Chlamydiales;f__;g__;s__uncultured_Chlamydiales_bacterium
NCBI1744	0	0	0	210	100	128	51	53	66	k__Bacteria;p__Actinobacteria;c__Actinomycetia;o__Propionibacteriales;f__Propionibacteriaceae;g__Propionibacterium;s__Propionibacterium_freudenreichii
NCBI174440	0	0	0	0	0	0	0	0	83	k__Bacteria;p__Proteobacteria;c__Alphaproteobacteria;o__Hyphomicrobiales;f__Nitrobacteraceae;g__Nitrobacter;s__Nitrobacter_sp._PJN1
NCBI1745854	3	0	0	10	0	5	0	0	0	k__Bacteria;p__Proteobacteria;c__Alphaproteobacteria;o__Hyphomicrobiales;f__Xanthobacteraceae;g__Ancylobacter;s__Ancylobacter_pratisalsi
NCBI1746199	0	2	0	0	3	0	0	0	0	k__Bacteria;p__Proteobacteria;c__Betaproteobacteria;o__Burkholderiales;f__Alcaligenaceae;g__Bordetella;s__Bordetella_sp._N
NCBI1747	76	26	153	23	29	14	68	0	49	k__Bacteria;p__Actinobacteria;c__Actinomycetia;o__Propionibacteriales;f__Propionibacteriaceae;g__Cutibacterium;s__Cutibacterium_acnes
NCBI1748	0	0	0	0	0	21	0	0	0	k__Bacteria;p__Actinobacteria;c__Actinomycetia;o__Propionibacteriales;f__Propionibacteriaceae;g__Acidipropionibacterium;s__Acidipropionibacterium_acidipropionici
NCBI1748271	1	0	2	0	1	2	0	0	0	k__Bacteria;p__;c__;o__;f__;g__;s__uncultured_bacterium_21
NCBI1748277	0	0	0	2	2	2	0	0	0	k__Bacteria;p__;c__;o__;f__;g__;s__uncultured_bacterium_5
NCBI1749	0	0	0	119	0	0	59	0	0	k__Bacteria;p__Actinobacteria;c__Actinomycetia;o__Propionibacteriales;f__Propionibacteriaceae;g__Acidipropionibacterium;s__Acidipropionibacterium_jensenii
NCBI1749259	0	0	0	0	22	0	0	0	0	k__Bacteria;p__Proteobacteria;c__Gammaproteobacteria;o__Pseudomonadales;f__Marinobacteraceae;g__Marinobacter;s__Marinobacter_sp._LQ44
NCBI174926	0	0	0	0	0	29	0	0	0	k__Bacteria;p__Proteobacteria;c__Betaproteobacteria;o__Nitrosomonadales;f__Nitrosomonadaceae;g__Nitrosospira;s__Nitrosospira_sp._AF
NCBI174927	0	0	0	0	0	78	0	0	35	k__Bacteria;p__Proteobacteria;c__Betaproteobacteria;o__Nitrosomonadales;f__Nitrosomonadaceae;g__Nitrosospira;s__Nitrosospira_sp._III2
NCBI174932	493	0	0	1165	0	0	0	0	0	k__Bacteria;p__Proteobacteria;c__Betaproteobacteria;o__Nitrosomonadales;f__Nitrosomonadaceae;g__Nitrosospira;s__Nitrosospira_sp._III7
NCBI174933	0	13	0	62	0	49	0	11	36	k__Bacteria;p__Proteobacteria;c__Betaproteobacteria;o__Nitrosomonadales;f__Nitrosomonadaceae;g__Nitrosospira;s__Nitrosospira_sp._40KI
NCBI1750	0	0	7	0	0	0	0	0	0	k__Bacteria;p__Actinobacteria;c__Actinomycetia;o__Propionibacteriales;f__Propionibacteriaceae;g__Arachnia;s__Arachnia_propionica
NCBI1751056	0	0	0	0	0	0	0	0	72	k__Bacteria;p__Bacteroidetes;c__Flavobacteriia;o__Flavobacteriales;f__Flavobacteriaceae;g__Flavobacterium;s__Flavobacterium_sp._SHINM13
NCBI1751095	0	0	0	0	0	0	9	0	0	k__Bacteria;p__Bacteroidetes;c__Flavobacteriia;o__Flavobacteriales;f__Flavobacteriaceae;g__Flavobacterium;s__Flavobacterium_sp._GENT5
NCBI1751294	47	13	14	7199	8398	6482	173	144	222	k__Bacteria;p__Actinobacteria;c__Actinomycetia;o__Streptomycetales;f__Streptomycetaceae;g__Streptomyces;s__Streptomyces_sp._4F
NCBI1752063	0	11	0	0	0	0	0	0	0	k__Bacteria;p__Cyanobacteria;c__;o__Nostocales;f__Hapalosiphonaceae;g__Fischerella;s__Fischerella_sp._NIES-3754
NCBI1752398	16	0	7	0	11	0	0	4	17	k__Bacteria;p__Proteobacteria;c__Alphaproteobacteria;o__Hyphomicrobiales;f__Rhizobiaceae;g__Ensifer;s__Ensifer_alkalisoli
NCBI1755504	0	0	0	0	5	0	0	0	0	k__Bacteria;p__Proteobacteria;c__Gammaproteobacteria;o__Pseudomonadales;f__Pseudomonadaceae;g__Pseudomonas;s__Pseudomonas_sp._DY-1
NCBI1756463	0	0	0	0	0	1	0	0	0	k__Bacteria;p__Actinobacteria;c__Actinomycetia;o__Streptomycetales;f__Streptomycetaceae;g__Streptomyces;s__Streptomyces_sp._NCIB_11649
NCBI1756988	0	0	0	0	4	0	0	3	4	k__Bacteria;p__Proteobacteria;c__Alphaproteobacteria;o__Hyphomicrobiales;f__Phyllobacteriaceae;g__Nitratireductor;s__Nitratireductor_sp._OM-1
NCBI1758179	0	0	0	3156	0	0	0	0	0	k__Bacteria;p__Proteobacteria;c__Gammaproteobacteria;o__Aeromonadales;f__Aeromonadaceae;g__Aeromonas;s__Aeromonas_sp._ASNIH5
NCBI1758194	0	0	0	0	0	253	370	0	0	k__Bacteria;p__Proteobacteria;c__Betaproteobacteria;o__Burkholderiales;f__Alcaligenaceae;g__Achromobacter;s__Achromobacter_sp._AONIH1
NCBI1758689	10	0	21	0	0	10	12	0	0	k__Bacteria;p__Actinobacteria;c__Actinomycetia;o__Micrococcales;f__Ornithinimicrobiaceae;g__Serinicoccus;s__Serinicoccus_hydrothermalis
NCBI1758730	318	263	150	123	881	363	84	141	84	k__Bacteria;p__Proteobacteria;c__Gammaproteobacteria;o__Pseudomonadales;f__Pseudomonadaceae;g__Pseudomonas;s__Pseudomonas_sp._BIOMIG1BAC
NCBI1759059	69	58	51	14	20	45	16	13	26	k__Bacteria;p__Proteobacteria;c__Alphaproteobacteria;o__Hyphomonadales;f__Hyphomonadaceae;g__Candidatus_Viadribacter;s__Candidatus_Viadribacter_manganicus
NCBI1761012	0	0	0	2	1	0	0	0	0	k__Bacteria;p__Firmicutes;c__Clostridia;o__Eubacteriales;f__Peptococcaceae;g__Candidatus_Formimonas;s__Candidatus_Formimonas_warabiya
NCBI1761016	11	0	45	0	0	0	13	6	20	k__Bacteria;p__Proteobacteria;c__Betaproteobacteria;o__Burkholderiales;f__Burkholderiaceae;g__Paraburkholderia;s__Paraburkholderia_caffeinilytica
NCBI1763534	0	0	7	0	0	8	0	0	0	k__Bacteria;p__Bacteroidetes;c__Flavobacteriia;o__Flavobacteriales;f__Flavobacteriaceae;g__Flavobacterium;s__Flavobacterium_crassostreae
NCBI1763535	0	2	3	0	0	0	0	3	0	k__Bacteria;p__Proteobacteria;c__Betaproteobacteria;o__Burkholderiales;f__Comamonadaceae;g__Hydrogenophaga;s__Hydrogenophaga_crassostreae
NCBI1763538	9	6	10	5	4	2	1	8	3	k__Bacteria;p__Firmicutes;c__Bacilli;o__Bacillales;f__Paenibacillaceae;g__Paenibacillus;s__Paenibacillus_crassostreae
NCBI1763998	0	0	0	0	0	0	0	3	0	k__Bacteria;p__Proteobacteria;c__Gammaproteobacteria;o__Chromatiales;f__Chromatiaceae;g__Rheinheimera;s__Rheinheimera_sp._F8
NCBI1764	499	416	394	32	170	170	426	312	309	k__Bacteria;p__Actinobacteria;c__Actinomycetia;o__Corynebacteriales;f__Mycobacteriaceae;g__Mycobacterium;s__Mycobacterium_avium
NCBI1766	0	0	0	16	0	0	0	0	0	k__Bacteria;p__Actinobacteria;c__Actinomycetia;o__Corynebacteriales;f__Mycobacteriaceae;g__Mycolicibacterium;s__Mycolicibacterium_fortuitum
NCBI1767	448	403	410	548	463	514	1160	2409	1902	k__Bacteria;p__Actinobacteria;c__Actinomycetia;o__Corynebacteriales;f__Mycobacteriaceae;g__Mycobacterium;s__Mycobacterium_intracellulare
NCBI1768	0	6	6	1	3	3	0	10	18	k__Bacteria;p__Actinobacteria;c__Actinomycetia;o__Corynebacteriales;f__Mycobacteriaceae;g__Mycobacterium;s__Mycobacterium_kansasii
NCBI1768108	0	0	1	0	0	0	1	0	0	k__Bacteria;p__Deinococcus-Thermus;c__Deinococci;o__Deinococcales;f__Deinococcaceae;g__Deinococcus;s__Deinococcus_actinosclerus
NCBI1768242	0	0	0	0	0	17	10	11	0	k__Bacteria;p__Proteobacteria;c__Betaproteobacteria;o__Burkholderiales;f__;g__Paucibacter;s__Paucibacter_sp._KCTC_42545
NCBI1769566	0	3	0	0	0	0	0	0	0	k__Bacteria;p__Actinobacteria;c__Actinomycetia;o__Streptomycetales;f__Streptomycetaceae;g__Kitasatospora;s__Kitasatospora_sp._152608
NCBI1771	0	0	0	26157	0	0	0	0	0	k__Bacteria;p__Actinobacteria;c__Actinomycetia;o__Corynebacteriales;f__Mycobacteriaceae;g__Mycolicibacterium;s__Mycolicibacterium_phlei
NCBI1771959	0	0	0	0	0	0	756	0	0	k__Bacteria;p__Actinobacteria;c__Actinomycetia;o__Micrococcales;f__Micrococcaceae;g__Arthrobacter;s__Arthrobacter_sp._ATCC_21022
NCBI1772	0	0	0	376	679	1162	33	6	7	k__Bacteria;p__Actinobacteria;c__Actinomycetia;o__Corynebacteriales;f__Mycobacteriaceae;g__Mycolicibacterium;s__Mycolicibacterium_smegmatis
NCBI1774	0	1500	1892	0	0	786	110	0	138	k__Bacteria;p__Actinobacteria;c__Actinomycetia;o__Corynebacteriales;f__Mycobacteriaceae;g__Mycobacteroides;s__Mycobacteroides_chelonae
NCBI1774216	42	0	117	314	135	133	625	599	796	k__Bacteria;p__Actinobacteria;c__Actinomycetia;o__Propionibacteriales;f__Nocardioidaceae;g__Nocardioides;s__Nocardioides_rotundus
NCBI1775	16	17	6	8	13	5	9	29	30	k__Bacteria;p__Actinobacteria;c__Actinomycetia;o__Corynebacteriales;f__Mycobacteriaceae;g__Mycobacterium;s__Mycobacterium_cookii
NCBI1775880	0	0	0	0	0	11	0	0	0	k__Bacteria;p__Actinobacteria;c__Actinomycetia;o__Micrococcales;f__Micrococcaceae;g__Glutamicibacter;s__Glutamicibacter_mishrai
NCBI1776	0	0	0	3	66	19	9	0	0	k__Bacteria;p__Actinobacteria;c__Actinomycetia;o__Corynebacteriales;f__Mycobacteriaceae;g__Mycolicibacterium;s__Mycolicibacterium_flavescens
NCBI1776964	0	0	0	0	0	0	0	6	0	k__Bacteria;p__;c__;o__;f__;g__;s__uncultured_bacterium_UPO37
NCBI1776965	0	0	0	0	0	0	0	0	1	k__Bacteria;p__;c__;o__;f__;g__;s__uncultured_bacterium_UPO38
NCBI1777866	36	24	21	77	32	31	11	5	57	k__Bacteria;p__Proteobacteria;c__Alphaproteobacteria;o__Hyphomicrobiales;f__Phyllobacteriaceae;g__Mesorhizobium;s__Mesorhizobium_erdmanii
NCBI1778	131	55	31	0	37	5	28	55	69	k__Bacteria;p__Actinobacteria;c__Actinomycetia;o__Corynebacteriales;f__Mycobacteriaceae;g__Mycobacterium;s__Mycobacterium_gordonae
NCBI1778678	38	37	27	21	27	22	29	32	35	k__Bacteria;p__Firmicutes;c__Bacilli;o__Bacillales;f__Paenibacillaceae;g__Paenibacillus;s__Paenibacillus_psychroresistens
NCBI177969	0	0	0	0	0	0	0	0	1	k__Bacteria;p__Cyanobacteria;c__Oscillatoriophycideae;o__Oscillatoriales;f__Oscillatoriaceae;g__Oscillatoria;s__Oscillatoria_brevis
NCBI1780	0	4	0	0	5	2	0	0	0	k__Bacteria;p__Actinobacteria;c__Actinomycetia;o__Corynebacteriales;f__Mycobacteriaceae;g__Mycobacterium;s__Mycobacterium_malmoense
NCBI1781	0	0	652	180	0	368	675	178	106	k__Bacteria;p__Actinobacteria;c__Actinomycetia;o__Corynebacteriales;f__Mycobacteriaceae;g__Mycobacterium;s__Mycobacterium_marinum
NCBI1781161	0	0	0	1	0	0	0	0	0	k__Bacteria;p__;c__;o__;f__;g__;s__uncultured_bacterium_pBE3-1
NCBI1781346	0	1	0	0	0	0	0	0	0	k__Bacteria;p__;c__;o__;f__;g__;s__uncultured_bacterium_gwa2_scaffold_14
NCBI1781369	1	0	0	6	0	0	0	0	0	k__Bacteria;p__;c__;o__;f__;g__;s__uncultured_bacterium_gwa2_scaffold_32406
NCBI1781435	0	0	2	0	0	0	0	0	0	k__Bacteria;p__;c__;o__;f__;g__;s__uncultured_bacterium_gwb2_scaffold_6163
NCBI1781599	0	0	0	0	5	3	0	0	0	k__Bacteria;p__;c__;o__;f__;g__;s__uncultured_bacterium_gwf2_scaffold_9516
NCBI178340	739	0	0	0	0	0	0	0	0	k__Bacteria;p__Firmicutes;c__Bacilli;o__Bacillales;f__Bacillaceae;g__Gracilibacillus;s__Gracilibacillus_dipsosauri
NCBI1783501	1	0	0	0	0	0	30	19	29	k__Bacteria;p__Firmicutes;c__Bacilli;o__Bacillales;f__Bacillaceae;g__Bacillus;s__Bacillus_freudenreichii
NCBI1783515	11	9	21	0	0	12	0	6	0	k__Bacteria;p__Actinobacteria;c__Actinomycetia;o__Streptomycetales;f__Streptomycetaceae;g__Streptomyces;s__Streptomyces_qaidamensis
NCBI1784	0	0	0	3	0	0	2	0	0	k__Bacteria;p__Actinobacteria;c__Actinomycetia;o__Corynebacteriales;f__Mycobacteriaceae;g__Mycobacterium;s__Mycobacterium_simiae
NCBI1784719	0	0	0	53	26	10	18	0	61	k__Bacteria;p__Actinobacteria;c__Actinomycetia;o__Micrococcales;f__Microbacteriaceae;g__Leucobacter;s__Leucobacter_triazinivorans
NCBI1785145	0	0	16	0	0	0	0	0	0	k__Bacteria;p__Proteobacteria;c__Gammaproteobacteria;o__Pseudomonadales;f__Pseudomonadaceae;g__Pseudomonas;s__Pseudomonas_glycinae
NCBI1788	0	58	0	0	0	0	9	4	37	k__Bacteria;p__Actinobacteria;c__Actinomycetia;o__Corynebacteriales;f__Mycobacteriaceae;g__Mycolicibacter;s__Mycolicibacter_terrae
NCBI1788301	0	0	0	0	3	0	0	0	0	k__Bacteria;p__Proteobacteria;c__Gammaproteobacteria;o__Pseudomonadales;f__Pseudomonadaceae;g__Pseudomonas;s__Pseudomonas_versuta
NCBI1789	32	8	29	4	14	15	8	19	11	k__Bacteria;p__Actinobacteria;c__Actinomycetia;o__Corynebacteriales;f__Mycobacteriaceae;g__Mycobacterium;s__Mycobacterium_xenopi
NCBI1789672	6	8	14	6	5	20	47	130	34	k__Bacteria;p__Proteobacteria;c__Alphaproteobacteria;o__Rhodospirillales;f__Azospirillaceae;g__Skermanella;s__Skermanella_mucosa
NCBI1791	67	24	58	85	95	118	226	217	135	k__Bacteria;p__Actinobacteria;c__Actinomycetia;o__Corynebacteriales;f__Mycobacteriaceae;g__Mycolicibacterium;s__Mycolicibacterium_aurum
NCBI179110	0	298	0	0	0	0	0	0	179	k__Bacteria;p__Planctomycetes;c__Planctomycetia;o__Planctomycetales;f__Planctomycetaceae;g__Planctomyces;s__uncultured_Planctomyces_sp.
NCBI1792	66	49	9	83	148	187	57	46	44	k__Bacteria;p__Actinobacteria;c__Actinomycetia;o__Corynebacteriales;f__Mycobacteriaceae;g__Mycolicibacterium;s__Mycolicibacterium_chitae
NCBI1792307	13	26	28	61	75	121	48	87	50	k__Bacteria;p__Proteobacteria;c__Alphaproteobacteria;o__Hyphomicrobiales;f__Boseaceae;g__Bosea;s__Bosea_sp._PAMC_26642
NCBI1792508	0	4	0	0	0	0	0	0	0	k__Bacteria;p__Proteobacteria;c__Alphaproteobacteria;o__Rhodobacterales;f__Roseobacteraceae;g__Salipiger;s__Salipiger_sp._CCB-MM3
NCBI1793	0	0	0	0	28	14	24	39	0	k__Bacteria;p__Actinobacteria;c__Actinomycetia;o__Corynebacteriales;f__Mycobacteriaceae;g__Mycolicibacterium;s__Mycolicibacterium_fallax
NCBI1793722	0	0	0	4	0	0	0	0	0	k__Bacteria;p__Actinobacteria;c__Actinomycetia;o__Micrococcales;f__Microbacteriaceae;g__Curtobacterium;s__Curtobacterium_sp._9128
NCBI1794	28	67	0	38	58	71	34	33	47	k__Bacteria;p__Actinobacteria;c__Actinomycetia;o__Corynebacteriales;f__Mycobacteriaceae;g__Mycolicibacterium;s__Mycolicibacterium_gadium
NCBI1795	50	0	16	19	14	44	14	25	4	k__Bacteria;p__Actinobacteria;c__Actinomycetia;o__Corynebacteriales;f__Mycobacteriaceae;g__Mycolicibacterium;s__Mycolicibacterium_neoaurum
NCBI1795043	0	0	0	0	0	7	0	18	7	k__Bacteria;p__Proteobacteria;c__Betaproteobacteria;o__Burkholderiales;f__Burkholderiaceae;g__Burkholderia;s__Burkholderia_sp._PAMC_26561
NCBI1795053	0	0	0	0	0	0	631	0	797	k__Bacteria;p__Actinobacteria;c__Actinomycetia;o__Micrococcales;f__Microbacteriaceae;g__Microbacterium;s__Microbacterium_sp._PAMC_28756
NCBI1795355	0	0	0	2	0	0	0	0	0	k__Bacteria;p__Bacteroidetes;c__Cytophagia;o__Cytophagales;f__Cyclobacteriaceae;g__Echinicola;s__Echinicola_strongylocentroti
NCBI1795630	0	0	0	0	0	4	0	0	0	k__Bacteria;p__Actinobacteria;c__Actinomycetia;o__Micrococcales;f__Microbacteriaceae;g__Frondihabitans;s__Frondihabitans_sp._PAMC_28766
NCBI1795631	35	12	6	0	4	0	25	54	34	k__Bacteria;p__Proteobacteria;c__Betaproteobacteria;o__Burkholderiales;f__Comamonadaceae;g__Variovorax;s__Variovorax_sp._PAMC_28711
NCBI1795874	15	9	10	7	18	9	22	35	43	k__Bacteria;p__Proteobacteria;c__Betaproteobacteria;o__Burkholderiales;f__Burkholderiaceae;g__Burkholderia;s__Burkholderia_sp._PAMC_28687
NCBI179636	88	178	97	108	118	0	1494	1800	490	k__Bacteria;p__Proteobacteria;c__Betaproteobacteria;o__Burkholderiales;f__Comamonadaceae;g__Alicycliphilus;s__Alicycliphilus_denitrificans
NCBI1796921	2	0	0	0	0	0	2	0	0	k__Bacteria;p__Verrucomicrobia;c__Opitutae;o__Opitutales;f__Opitutaceae;g__Ereboglobus;s__Ereboglobus_luteus
NCBI1797	1114	754	1361	7479	10410	10423	14736	10046	10189	k__Bacteria;p__Actinobacteria;c__Actinomycetia;o__Corynebacteriales;f__Mycobacteriaceae;g__Mycolicibacterium;s__Mycolicibacterium_thermoresistibile
NCBI1798018	1	0	0	2	1	1	0	0	1	k__Bacteria;p__Bacteroidetes;c__Flavobacteriia;o__Flavobacteriales;f__Crocinitomicaceae;g__Fluviicola;s__Candidatus_Fluviicola_riflensis
NCBI1798193	0	0	5	0	0	0	0	0	0	k__Bacteria;p__Proteobacteria;c__Alphaproteobacteria;o__Sphingomonadales;f__Erythrobacteraceae;g__Erythrobacter;s__Erythrobacter_sp._HL-111
NCBI1798223	0	24	0	0	0	13	60	136	58	k__Bacteria;p__Actinobacteria;c__Actinomycetia;o__Micrococcales;f__Microbacteriaceae;g__Leifsonia;s__Leifsonia_sp._21MFCrub1.1
NCBI1798224	11	10	10	0	0	0	0	0	0	k__Bacteria;p__Actinobacteria;c__Actinomycetia;o__Jiangellales;f__Jiangellaceae;g__Jiangella;s__Jiangella_sp._DSM_45060
NCBI179879	0	0	0	0	0	0	0	142	0	k__Bacteria;p__Proteobacteria;c__Betaproteobacteria;o__Burkholderiales;f__Burkholderiaceae;g__Burkholderia;s__Burkholderia_anthina
NCBI1799	0	46	0	5	13	67	7	22	26	k__Bacteria;p__Actinobacteria;c__Actinomycetia;o__Corynebacteriales;f__Mycobacteriaceae;g__Mycolicibacterium;s__Mycolicibacterium_aichiense
NCBI1800	0	0	19	15	8	17	46	49	58	k__Bacteria;p__Actinobacteria;c__Actinomycetia;o__Corynebacteriales;f__Mycobacteriaceae;g__Mycolicibacterium;s__Mycolicibacterium_chubuense
NCBI1801	694	402	702	276	580	397	3999	4913	3742	k__Bacteria;p__Actinobacteria;c__Actinomycetia;o__Corynebacteriales;f__Mycobacteriaceae;g__Mycobacterium;s__Mycobacterium_diernhoferi
NCBI1802	0	0	409	0	331	0	0	211	120	k__Bacteria;p__Actinobacteria;c__Actinomycetia;o__Corynebacteriales;f__Mycobacteriaceae;g__Mycolicibacterium;s__Mycolicibacterium_farcinogenes
NCBI180282	0	583	0	0	0	0	0	0	0	k__Bacteria;p__Proteobacteria;c__Betaproteobacteria;o__Burkholderiales;f__Comamonadaceae;g__Delftia;s__Delftia_tsuruhatensis
NCBI1804	3611	0	1784	1896	2407	182	133154	216075	123846	k__Bacteria;p__Actinobacteria;c__Actinomycetia;o__Corynebacteriales;f__Mycobacteriaceae;g__Mycolicibacterium;s__Mycolicibacterium_gilvum
NCBI1804624	73	70	34	0	2	0	10	6	3	k__Bacteria;p__Actinobacteria;c__Actinomycetia;o__Propionibacteriales;f__Nocardioidaceae;g__Nocardioides;s__Nocardioides_baekrokdamisoli
NCBI1804986	263	0	0	181	46	44	154	115	0	k__Bacteria;p__Actinobacteria;c__Actinomycetia;o__Pseudonocardiales;f__Pseudonocardiaceae;g__Amycolatopsis;s__Amycolatopsis_albispora
NCBI1804990	468	450	138	164	176	97	6336	5229	6213	k__Bacteria;p__Actinobacteria;c__Actinomycetia;o__Micrococcales;f__Microbacteriaceae;g__Microcella;s__Microcella_flavibacter
NCBI1805827	400	273	249	455	755	702	126	221	150	k__Bacteria;p__Actinobacteria;c__Actinomycetia;o__Corynebacteriales;f__Nocardiaceae;g__Rhodococcus;s__Rhodococcus_sp._MTM3W5.2
NCBI1806905	715	2727	1922	7842	11113	3846	2324	4476	3966	k__Bacteria;p__Actinobacteria;c__Actinomycetia;o__Micrococcales;f__Micrococcaceae;g__Arthrobacter;s__Arthrobacter_sp._ZXY-2
NCBI1807691	0	2	0	0	4	10	2	4	3	k__Bacteria;p__Bacteroidetes;c__Cytophagia;o__Cytophagales;f__Cyclobacteriaceae;g__Echinicola;s__Echinicola_rosea
NCBI1807790	195	595	95	65	59	0	525	374	627	k__Bacteria;p__Actinobacteria;c__Actinomycetia;o__Corynebacteriales;f__Nocardiaceae;g__Rhodococcus;s__Rhodococcus_sp._BH4
NCBI1809	0	0	64	0	0	0	0	0	0	k__Bacteria;p__Actinobacteria;c__Actinomycetia;o__Corynebacteriales;f__Mycobacteriaceae;g__Mycobacterium;s__Mycobacterium_ulcerans
NCBI1809410	14	5	0	19	0	0	15	18	0	k__Bacteria;p__Proteobacteria;c__Betaproteobacteria;o__Burkholderiales;f__Oxalobacteraceae;g__Herminiimonas;s__Herminiimonas_arsenitoxidans
NCBI1810	241	277	228	493	626	335	4287	4451	3096	k__Bacteria;p__Actinobacteria;c__Actinomycetia;o__Corynebacteriales;f__Mycobacteriaceae;g__Mycolicibacterium;s__Mycolicibacterium_vaccae
NCBI1810504	0	0	0	31	36	12	0	0	0	k__Bacteria;p__Proteobacteria;c__Gammaproteobacteria;o__Immundisolibacterales;f__Immundisolibacteraceae;g__Immundisolibacter;s__Immundisolibacter_cernigliae
NCBI1811898	0	0	0	0	152	0	0	0	0	k__Bacteria;p__Proteobacteria;c__Alphaproteobacteria;o__Hyphomicrobiales;f__Rhizobiaceae;g__Rhizobium;s__Rhizobium_sp._STM_9443
NCBI1812480	10	19	0	0	6	0	0	14	0	k__Bacteria;p__Actinobacteria;c__Actinomycetia;o__Streptomycetales;f__Streptomycetaceae;g__Streptomyces;s__Streptomyces_sp._fd1-xmd
NCBI1812935	116	0	0	141	0	0	0	0	0	k__Bacteria;p__Proteobacteria;c__Gammaproteobacteria;o__Enterobacterales;f__Enterobacteriaceae;g__Enterobacter;s__Enterobacter_roggenkampii
NCBI1813451	0	0	0	0	0	0	0	3	0	k__Bacteria;p__Proteobacteria;c__Alphaproteobacteria;o__Hyphomicrobiales;f__Rhizobiaceae;g__Peteryoungia;s__Peteryoungia_desertarenae
NCBI1813871	125	93	84	50	60	74	189	85	187	k__Bacteria;p__Bacteroidetes;c__Chitinophagia;o__Chitinophagales;f__Chitinophagaceae;g__Panacibacter;s__Panacibacter_ginsenosidivorans
NCBI1813879	37	29	10	23	18	18	25	30	50	k__Bacteria;p__Proteobacteria;c__Alphaproteobacteria;o__Sphingomonadales;f__Sphingomonadaceae;g__Sphingomonas;s__Sphingomonas_panacisoli
NCBI1813880	4283	3498	2789	1107	920	1088	4753	6480	4522	k__Bacteria;p__Actinobacteria;c__Actinomycetia;o__Micrococcales;f__Intrasporangiaceae;g__Tetrasphaera;s__Tetrasphaera_sp._HKS02
NCBI1814	19	0	0	1261	751	791	44	7	0	k__Bacteria;p__Actinobacteria;c__Actinomycetia;o__Pseudonocardiales;f__Pseudonocardiaceae;g__Amycolatopsis;s__Amycolatopsis_methanolica
NCBI181582	634	0	306	159	0	0	216	439	0	k__Bacteria;p__Actinobacteria;c__Actinomycetia;o__Frankiales;f__Frankiaceae;g__Frankia;s__uncultured_Frankia_sp.
NCBI1817405	4	0	0	0	0	2	0	0	2	k__Bacteria;p__Firmicutes;c__Bacilli;o__Bacillales;f__Staphylococcaceae;g__Abyssicoccus;s__Abyssicoccus_albus
NCBI1817965	0	9	0	12	15	10	30	55	85	k__Bacteria;p__Proteobacteria;c__Alphaproteobacteria;o__Rhodospirillales;f__Azospirillaceae;g__Skermanella;s__Skermanella_rosea
NCBI1821625	0	0	0	0	153	0	244	227	134	k__Bacteria;p__Actinobacteria;c__Actinomycetia;o__Streptomycetales;f__Streptomycetaceae;g__Streptomyces;s__Streptomyces_sp._VN1
NCBI182337	0	0	0	0	0	0	4	0	0	k__Bacteria;p__Proteobacteria;c__Gammaproteobacteria;o__Enterobacterales;f__Erwiniaceae;g__Erwinia;s__Erwinia_billingiae
NCBI1824	51	48	19	74	187	84	86	51	51	k__Bacteria;p__Actinobacteria;c__Actinomycetia;o__Corynebacteriales;f__Nocardiaceae;g__Nocardia;s__Nocardia_asteroides
NCBI1825976	0	0	0	0	0	5	0	0	0	k__Bacteria;p__Proteobacteria;c__Alphaproteobacteria;o__Hyphomicrobiales;f__Rhizobiaceae;g__Neorhizobium;s__Neorhizobium_sp._NCHU2750
NCBI182640	218	343	119	369	293	325	304	167	272	k__Bacteria;p__Actinobacteria;c__Actinomycetia;o__Propionibacteriales;f__Kribbellaceae;g__Kribbella;s__Kribbella_flavida
NCBI1826607	0	0	0	0	4	2	1	0	0	k__Bacteria;p__Proteobacteria;c__Alphaproteobacteria;o__Rhodobacterales;f__Rhodobacteraceae;g__Silicimonas;s__Silicimonas_algicola
NCBI182710	0	3	2	0	2	0	0	0	0	k__Bacteria;p__Firmicutes;c__Bacilli;o__Bacillales;f__Bacillaceae;g__Oceanobacillus;s__Oceanobacillus_iheyensis
NCBI1827144	0	0	0	0	0	0	0	1	0	k__Bacteria;p__Cyanobacteria;c__;o__Synechococcales;f__Synechococcaceae;g__Synechococcus;s__Synechococcus_sp._NIES-970
NCBI1827300	8	22	26	0	0	8	7	8	15	k__Bacteria;p__Proteobacteria;c__Gammaproteobacteria;o__Pseudomonadales;f__Pseudomonadaceae;g__Pseudomonas;s__Pseudomonas_sp._MYb193
NCBI1827305	161	0	0	0	0	0	0	0	163	k__Bacteria;p__Proteobacteria;c__Gammaproteobacteria;o__Xanthomonadales;f__Xanthomonadaceae;g__Stenotrophomonas;s__Stenotrophomonas_sp._MYb57
NCBI1827469	145	83	0	101	208	105	0	640	287	k__Bacteria;p__Proteobacteria;c__Alphaproteobacteria;o__Caulobacterales;f__Caulobacteraceae;g__Brevundimonas;s__Brevundimonas_sp._GW460-12-10-14-LB2
NCBI1827580	0	0	0	0	15	0	0	45	0	k__Bacteria;p__Actinobacteria;c__Actinomycetia;o__Streptomycetales;f__Streptomycetaceae;g__Streptomyces;s__Streptomyces_nigra
NCBI182773	5	8	0	12	8	11	0	0	2	k__Bacteria;p__Firmicutes;c__Clostridia;o__Eubacteriales;f__Clostridiaceae;g__Clostridium;s__Clostridium_isatidis
NCBI1828	152	99	214	569	332	466	314	365	377	k__Bacteria;p__Actinobacteria;c__Actinomycetia;o__Corynebacteriales;f__Nocardiaceae;g__Rhodococcus;s__Rhodococcus_fascians
NCBI1829	0	0	0	519	751	572	16	0	8	k__Bacteria;p__Actinobacteria;c__Actinomycetia;o__Corynebacteriales;f__Nocardiaceae;g__Rhodococcus;s__Rhodococcus_rhodochrous
NCBI1830	0	0	0	10	26	17	9	19	0	k__Bacteria;p__Actinobacteria;c__Actinomycetia;o__Corynebacteriales;f__Nocardiaceae;g__Rhodococcus;s__Rhodococcus_ruber
NCBI1833	1202	2016	1149	948	1793	952	4588	4053	4023	k__Bacteria;p__Actinobacteria;c__Actinomycetia;o__Corynebacteriales;f__Nocardiaceae;g__Rhodococcus;s__Rhodococcus_erythropolis
NCBI1833852	3	3	0	8	8	4	3	3	7	k__Bacteria;p__Firmicutes;c__Clostridia;o__Eubacteriales;f__Peptococcaceae;g__Desulforamulus;s__Desulforamulus_ferrireducens
NCBI1836	0	8	0	9	12	8	19	32	0	k__Bacteria;p__Actinobacteria;c__Actinomycetia;o__Pseudonocardiales;f__Pseudonocardiaceae;g__Saccharopolyspora;s__Saccharopolyspora_erythraea
NCBI1837283	0	0	0	40	100	0	58	16	0	k__Bacteria;p__Actinobacteria;c__Actinomycetia;o__Streptomycetales;f__Streptomycetaceae;g__Streptomyces;s__Streptomyces_sp._S8
NCBI183795	0	7	0	0	0	0	0	0	0	k__Bacteria;p__Proteobacteria;c__Gammaproteobacteria;o__Pseudomonadales;f__Pseudomonadaceae;g__Pseudomonas;s__Pseudomonas_mediterranea
NCBI1838286	112	65	40	521	315	238	60	111	82	k__Bacteria;p__Verrucomicrobia;c__Opitutae;o__Opitutales;f__Opitutaceae;g__Lacunisphaera;s__Lacunisphaera_limnophila
NCBI1839801	0	0	0	0	1	0	0	0	0	k__Bacteria;p__Chloroflexi;c__Dehalococcoidia;o__;f__;g__Dehalogenimonas;s__Dehalogenimonas_formicexedens
NCBI1840265	0	0	0	0	124	0	0	0	0	k__Bacteria;p__Proteobacteria;c__Betaproteobacteria;o__Burkholderiales;f__Comamonadaceae;g__Polaromonas;s__Polaromonas_sp._E3S
NCBI1841	0	0	0	0	0	0	754	0	805	k__Bacteria;p__Actinobacteria;c__Actinomycetia;o__Propionibacteriales;f__Nocardioidaceae;g__Nocardioides;s__Nocardioides_albus
NCBI1841249	0	0	8	5	0	0	6	18	13	k__Bacteria;p__Actinobacteria;c__Actinomycetia;o__Streptomycetales;f__Streptomycetaceae;g__Streptomyces;s__Streptomyces_sp._RTd22
NCBI184230	0	0	0	1	0	0	0	0	0	k__Bacteria;p__Actinobacteria;c__Actinomycetia;o__Micrococcales;f__Micrococcaceae;g__Arthrobacter;s__Arthrobacter_sp._KM
NCBI1842533	123	76	0	0	0	0	0	138	73	k__Bacteria;p__Proteobacteria;c__Betaproteobacteria;o__Burkholderiales;f__Comamonadaceae;g__Acidovorax;s__Acidovorax_sp._RAC01
NCBI1842534	101	72	89	187	464	200	45	205	77	k__Bacteria;p__Proteobacteria;c__Alphaproteobacteria;o__Hyphomicrobiales;f__Rhizobiaceae;g__Sinorhizobium;s__Sinorhizobium_sp._RAC02
NCBI1842535	0	0	0	0	0	0	0	0	25	k__Bacteria;p__Proteobacteria;c__Alphaproteobacteria;o__Sphingomonadales;f__Sphingomonadaceae;g__Blastomonas;s__Blastomonas_sp._RAC04
NCBI1842537	61	89	49	476	278	384	51	235	5	k__Bacteria;p__Proteobacteria;c__Betaproteobacteria;o__Burkholderiales;f__Comamonadaceae;g__Hydrogenophaga;s__Hydrogenophaga_sp._RAC07
NCBI1842539	68	130	82	307	345	261	164	385	237	k__Bacteria;p__Proteobacteria;c__Alphaproteobacteria;o__Hyphomicrobiales;f__Boseaceae;g__Bosea;s__Bosea_sp._RAC05
NCBI1842540	0	0	0	0	0	0	0	3	0	k__Bacteria;p__Proteobacteria;c__Betaproteobacteria;o__Nitrosomonadales;f__Sterolibacteriaceae;g__Methyloversatilis;s__Methyloversatilis_sp._RAC08
NCBI1842727	81	206	44	18	30	14	30	36	70	k__Bacteria;p__Proteobacteria;c__Betaproteobacteria;o__Burkholderiales;f__Comamonadaceae;g__Rhodoferax;s__Rhodoferax_koreense
NCBI1843368	31	28	255	46	398	126	334	40	138	k__Bacteria;p__Proteobacteria;c__Alphaproteobacteria;o__Sphingomonadales;f__Sphingomonadaceae;g__Sphingobium;s__Sphingobium_sp._RAC03
NCBI1844006	0	4	0	0	0	0	0	0	0	k__Bacteria;p__Proteobacteria;c__Alphaproteobacteria;o__Rhodobacterales;f__Roseobacteraceae;g__Phaeobacter;s__Phaeobacter_porticola
NCBI1846204	0	0	0	0	17	0	0	0	0	k__Bacteria;p__Actinobacteria;c__Actinomycetia;o__Streptomycetales;f__Streptomycetaceae;g__Streptomyces;s__Streptomyces_sp._A1(2016)
NCBI1848900	0	0	14	4	0	0	5	0	11	k__Bacteria;p__Actinobacteria;c__Actinomycetia;o__Streptomycetales;f__Streptomycetaceae;g__Streptomyces;s__Streptomyces_sp._ST1015
NCBI1849032	36	89	72	884	746	799	279	280	344	k__Bacteria;p__Actinobacteria;c__Actinomycetia;o__Micrococcales;f__Micrococcaceae;g__Arthrobacter;s__Arthrobacter_sp._U41
NCBI184914	219	91	228	331	575	227	192	347	207	k__Bacteria;p__Proteobacteria;c__Deltaproteobacteria;o__Myxococcales;f__Myxococcaceae;g__Corallococcus;s__Corallococcus_coralloides
NCBI184917	1	0	0	0	0	0	0	0	0	k__Bacteria;p__Proteobacteria;c__Deltaproteobacteria;o__Desulfovibrionales;f__Desulfovibrionaceae;g__Solidesulfovibrio;s__Solidesulfovibrio_magneticus
NCBI1849581	2	0	10	0	0	1	0	0	0	k__Bacteria;p__Proteobacteria;c__Gammaproteobacteria;o__Xanthomonadales;f__Rhodanobacteraceae;g__Dyella;s__Dyella_caseinilytica
NCBI1849967	13	0	0	0	0	0	0	18	0	k__Bacteria;p__Actinobacteria;c__Actinomycetia;o__Streptomycetales;f__Streptomycetaceae;g__Streptomyces;s__Streptomyces_sp._SAT1
NCBI1850093	0	0	0	1	0	0	0	0	0	k__Bacteria;p__Bacteroidetes;c__Cytophagia;o__Cytophagales;f__Hymenobacteraceae;g__Hymenobacter;s__Hymenobacter_nivis
NCBI1850238	632	0	461	539	518	329	0	0	171	k__Bacteria;p__Proteobacteria;c__Alphaproteobacteria;o__Sphingomonadales;f__Sphingomonadaceae;g__Rhizorhabdus;s__Rhizorhabdus_dicambivorans
NCBI1850246	0	0	0	0	67	0	0	0	0	k__Bacteria;p__Bacteroidetes;c__Flavobacteriia;o__Flavobacteriales;f__Flavobacteriaceae;g__Urechidicola;s__Urechidicola_croceus
NCBI1850250	0	0	0	0	45	0	0	0	0	k__Bacteria;p__Proteobacteria;c__Alphaproteobacteria;o__Rhodobacterales;f__Rhodobacteraceae;g__Rhodobacter;s__Rhodobacter_sp._LPB0142
NCBI1850374	0	0	0	9	0	9	0	0	0	k__Bacteria;p__Proteobacteria;c__Alphaproteobacteria;o__Hyphomicrobiales;f__Xanthobacteraceae;g__Ancylobacter;s__Ancylobacter_sp._TS-1
NCBI1851167	65	46	59	87	0	0	0	50	134	k__Bacteria;p__Actinobacteria;c__Actinomycetia;o__Streptomycetales;f__Streptomycetaceae;g__Streptomyces;s__Streptomyces_sp._11-1-2
NCBI1851544	0	0	0	22	0	0	0	0	0	k__Bacteria;p__Proteobacteria;c__Betaproteobacteria;o__Burkholderiales;f__Alcaligenaceae;g__Orrella;s__Orrella_dioscoreae
NCBI1852	5922	4315	3775	12077	13342	11921	1246	2627	941	k__Bacteria;p__Actinobacteria;c__Actinomycetia;o__Pseudonocardiales;f__Pseudonocardiaceae;g__Saccharomonospora;s__Saccharomonospora_viridis
NCBI1853130	3048	1601	636	167	165	170	13	12	6	k__Bacteria;p__Proteobacteria;c__Gammaproteobacteria;o__Pseudomonadales;f__Pseudomonadaceae;g__Pseudomonas;s__Pseudomonas_silesiensis
NCBI1854057	80	87	56	271	184	123	269	148	158	k__Bacteria;p__Proteobacteria;c__Alphaproteobacteria;o__Hyphomicrobiales;f__Phyllobacteriaceae;g__Mesorhizobium;s__Mesorhizobium_sp._AA22
NCBI1854574	0	0	0	0	14	0	16	0	17	k__Bacteria;p__Actinobacteria;c__Actinomycetia;o__Streptomycetales;f__Streptomycetaceae;g__Streptomyces;s__Streptomyces_huasconensis
NCBI1855331	0	0	0	77	117	58	0	0	0	k__Bacteria;p__Proteobacteria;c__Gammaproteobacteria;o__Pseudomonadales;f__Pseudomonadaceae;g__Pseudomonas;s__Pseudomonas_sp._A214
NCBI1855352	19	9	10	6	5	33	13	0	36	k__Bacteria;p__Actinobacteria;c__Actinomycetia;o__Streptomycetales;f__Streptomycetaceae;g__Streptomyces;s__Streptomyces_sp._TLI_053
NCBI1855380	10	0	0	0	0	0	11	12	0	k__Bacteria;p__Proteobacteria;c__Gammaproteobacteria;o__Pseudomonadales;f__Pseudomonadaceae;g__Pseudomonas;s__Pseudomonas_sp._Z003-0.4C(8344-21)
NCBI1855519	20	20	0	25	0	0	71	0	0	k__Bacteria;p__Proteobacteria;c__Alphaproteobacteria;o__Sphingomonadales;f__Sphingomonadaceae;g__Sphingobium;s__Sphingobium_sp._EP60837
NCBI1855726	0	16	49	0	0	49	77	27	24	k__Bacteria;p__Proteobacteria;c__Betaproteobacteria;o__Burkholderiales;f__Burkholderiaceae;g__Burkholderia;s__Burkholderia_sp._KK1
NCBI1855880	0	19	0	0	0	0	0	0	0	k__Bacteria;p__Proteobacteria;c__Betaproteobacteria;o__Burkholderiales;f__Burkholderiaceae;g__Polynucleobacter;s__Polynucleobacter_sp._MWH-Aus1W21
NCBI1855912	650	548	499	1059	1101	959	1498	1158	1077	k__Bacteria;p__Acidobacteria;c__Vicinamibacteria;o__Vicinamibacterales;f__Vicinamibacteraceae;g__Luteitalea;s__Luteitalea_pratensis
NCBI185642	76	76	15	97	58	55	112	107	149	k__Bacteria;p__Actinobacteria;c__Actinomycetia;o__Corynebacteriales;f__Mycobacteriaceae;g__Mycobacterium;s__Mycobacterium_parmense
NCBI1856685	0	0	1	0	0	0	0	0	0	k__Bacteria;p__Proteobacteria;c__Gammaproteobacteria;o__Pseudomonadales;f__Pseudomonadaceae;g__Pseudomonas;s__Pseudomonas_sp._TCU-HL1
NCBI1858	0	7	0	5	0	13	10	0	7	k__Bacteria;p__Actinobacteria;c__Actinomycetia;o__Frankiales;f__Frankiaceae;g__Frankia;s__Frankia_sp._ArI3
NCBI1858609	1288	301	320	1091	417	2337	609	3329	600	k__Bacteria;p__Proteobacteria;c__Betaproteobacteria;o__Burkholderiales;f__Comamonadaceae;g__Acidovorax;s__Acidovorax_sp._T1
NCBI1859	0	15	0	0	0	0	0	0	0	k__Bacteria;p__Actinobacteria;c__Actinomycetia;o__Frankiales;f__Frankiaceae;g__Frankia;s__Frankia_alni
NCBI1861	160	276	159	325	286	66	699	681	531	k__Bacteria;p__Actinobacteria;c__Actinomycetia;o__Geodermatophilales;f__Geodermatophilaceae;g__Geodermatophilus;s__Geodermatophilus_obscurus
NCBI186196	0	0	0	0	0	0	0	16	0	k__Bacteria;p__Actinobacteria;c__Actinomycetia;o__Corynebacteriales;f__Nocardiaceae;g__Rhodococcus;s__Rhodococcus_sp._DK17
NCBI1862950	0	20	0	0	0	13	0	0	0	k__Bacteria;p__Proteobacteria;c__Alphaproteobacteria;o__Hyphomicrobiales;f__;g__;s__Rhizobiales_bacterium_NRL2
NCBI186334	0	0	101	0	0	0	0	0	0	k__Bacteria;p__Proteobacteria;c__Gammaproteobacteria;o__Xanthomonadales;f__Xanthomonadaceae;g__Lysobacter;s__Lysobacter_sp._XL1
NCBI1866	0	0	0	0	10	0	43	116	16	k__Bacteria;p__Actinobacteria;c__Actinomycetia;o__Micromonosporales;f__Micromonosporaceae;g__Actinoplanes;s__Actinoplanes_missouriensis
NCBI1866325	0	497	590	2506	2285	4030	823	5283	910	k__Bacteria;p__Proteobacteria;c__Alphaproteobacteria;o__Sphingomonadales;f__Sphingomonadaceae;g__Sphingopyxis;s__Sphingopyxis_sp._MG
NCBI1867	41	0	23	55	59	74	60	60	137	k__Bacteria;p__Actinobacteria;c__Actinomycetia;o__Micromonosporales;f__Micromonosporaceae;g__Actinoplanes;s__Actinoplanes_teichomyceticus
NCBI1867715	782	765	654	207	244	309	67	148	45	k__Bacteria;p__Proteobacteria;c__Alphaproteobacteria;o__Hyphomicrobiales;f__Boseaceae;g__Bosea;s__Bosea_sp._Tri-49
NCBI1867719	65	66	66	49	40	31	21	17	14	k__Bacteria;p__Proteobacteria;c__Alphaproteobacteria;o__Hyphomicrobiales;f__Phyllobacteriaceae;g__Phyllobacterium;s__Phyllobacterium_zundukense
NCBI1868325	0	0	0	0	0	1	0	0	0	k__Bacteria;p__Chlorobi;c__Chlorobia;o__Chlorobiales;f__Chlorobiaceae;g__Prosthecochloris;s__Prosthecochloris_sp._CIB_2401
NCBI1868589	0	0	0	13	0	0	6	0	0	k__Bacteria;p__Proteobacteria;c__Alphaproteobacteria;o__Hyphomicrobiales;f__Phreatobacteraceae;g__Phreatobacter;s__Phreatobacter_cathodiphilus
NCBI1868793	5	28	0	0	6	0	8	9	18	k__Bacteria;p__Firmicutes;c__Bacilli;o__Lactobacillales;f__Carnobacteriaceae;g__Jeotgalibaca;s__Jeotgalibaca_porci
NCBI1868794	25	0	61	16	33	7	48	51	32	k__Bacteria;p__Firmicutes;c__Bacilli;o__Lactobacillales;f__Carnobacteriaceae;g__Jeotgalibaca;s__Jeotgalibaca_arthritidis
NCBI1869212	0	2	0	1	7	0	2	1	2	k__Bacteria;p__Bacteroidetes;c__Chitinophagia;o__Chitinophagales;f__Chitinophagaceae;g__;s__Chitinophagaceae_bacterium
NCBI1869214	0	0	0	0	0	0	0	337	0	k__Bacteria;p__Proteobacteria;c__Gammaproteobacteria;o__Chromatiales;f__Chromatiaceae;g__Rheinheimera;s__Rheinheimera_sp.
NCBI1869227	306	191	86	104	160	210	46	126	147	k__Bacteria;p__;c__;o__;f__;g__;s__bacterium
NCBI1869241	0	0	0	0	0	1	0	0	0	k__Bacteria;p__Cyanobacteria;c__;o__Nostocales;f__Nostocaceae;g__Nostoc;s__Nostoc_sp._CENA543
NCBI186931	0	0	1	0	0	1	0	0	0	k__Bacteria;p__Proteobacteria;c__Gammaproteobacteria;o__Chromatiales;f__Ectothiorhodospiraceae;g__Thioalkalivibrio;s__Thioalkalivibrio_nitratireducens
NCBI1870819	11	5	2	1	8	1	5	5	5	k__Bacteria;p__Firmicutes;c__Bacilli;o__Bacillales;f__Paenibacillaceae;g__Paenibacillus;s__Paenibacillus_sp._BIHB4019
NCBI1870820	0	0	0	5	8	4	4	2	1	k__Bacteria;p__Firmicutes;c__Bacilli;o__Bacillales;f__Paenibacillaceae;g__Paenibacillus;s__Paenibacillus_ihbetae
NCBI1871025	0	0	0	5	0	0	0	0	0	k__Bacteria;p__Firmicutes;c__;o__;f__;g__Ndongobacter;s__Ndongobacter_massiliensis
NCBI1871037	0	0	0	0	2	0	0	0	0	k__Bacteria;p__Bacteroidetes;c__Flavobacteriia;o__Flavobacteriales;f__Flavobacteriaceae;g__;s__Flavobacteriaceae_bacterium
NCBI1871043	0	0	0	0	0	1792	0	0	0	k__Bacteria;p__Proteobacteria;c__Betaproteobacteria;o__Burkholderiales;f__Comamonadaceae;g__Variovorax;s__Variovorax_sp.
NCBI1871047	0	0	0	98	68	379	32	0	84	k__Bacteria;p__Bacteroidetes;c__Flavobacteriia;o__Flavobacteriales;f__Weeksellaceae;g__Chryseobacterium;s__Chryseobacterium_sp.
NCBI1871048	0	5	0	0	0	6	0	0	0	k__Bacteria;p__Proteobacteria;c__Alphaproteobacteria;o__Hyphomicrobiales;f__Devosiaceae;g__Devosia;s__Devosia_sp.
NCBI1871049	0	0	0	0	189	0	0	0	0	k__Bacteria;p__Proteobacteria;c__Gammaproteobacteria;o__Xanthomonadales;f__Xanthomonadaceae;g__Pseudoxanthomonas;s__Pseudoxanthomonas_sp.
NCBI1871066	0	0	0	0	0	2576	0	0	0	k__Bacteria;p__Proteobacteria;c__Alphaproteobacteria;o__Hyphomicrobiales;f__Phyllobacteriaceae;g__Mesorhizobium;s__Mesorhizobium_sp.
NCBI1871072	0	0	0	26	21	8	15	29	9	k__Bacteria;p__Actinobacteria;c__Actinomycetia;o__Propionibacteriales;f__Nocardioidaceae;g__;s__Nocardioidaceae_bacterium
NCBI1871086	0	0	19	0	0	0	21	43	0	k__Bacteria;p__Proteobacteria;c__Alphaproteobacteria;o__Caulobacterales;f__Caulobacteraceae;g__Brevundimonas;s__Brevundimonas_sp.
NCBI1871321	0	0	0	1177	0	585	0	0	0	k__Bacteria;p__Firmicutes;c__Bacilli;o__Bacillales;f__Planococcaceae;g__Planococcus;s__Planococcus_sp._(in:_Bacteria)
NCBI1872627	0	0	0	55	0	58	0	0	0	k__Bacteria;p__Proteobacteria;c__Deltaproteobacteria;o__Myxococcales;f__Archangiaceae;g__Archangium;s__Archangium_sp.
NCBI1872664	0	0	0	0	4	0	13	7	0	k__Bacteria;p__Actinobacteria;c__Actinomycetia;o__Micrococcales;f__Dermatophilaceae;g__Austwickia;s__Austwickia_sp.
NCBI187303	3	9	7	46	62	119	0	0	5	k__Bacteria;p__Proteobacteria;c__Alphaproteobacteria;o__Hyphomicrobiales;f__Methylocystaceae;g__Methylocystis;s__Methylocystis_sp._SC2
NCBI187304	0	0	0	18	0	0	0	0	0	k__Bacteria;p__Proteobacteria;c__Alphaproteobacteria;o__Hyphomicrobiales;f__Stappiaceae;g__Roseibium;s__Roseibium_aggregatum
NCBI187319	0	0	0	0	0	0	0	0	63	k__Bacteria;p__Fibrobacteres;c__;o__;f__;g__;s__uncultured_Fibrobacteres_bacterium
NCBI1873425	7	3	1	0	0	0	0	0	0	k__Bacteria;p__Firmicutes;c__Bacilli;o__Bacillales;f__Paenibacillaceae;g__Paenibacillus;s__Paenibacillus_tritici
NCBI1873457	0	0	0	0	2785	2657	0	0	0	k__Bacteria;p__Actinobacteria;c__Actinomycetia;o__Micrococcales;f__Promicromonosporaceae;g__Promicromonospora;s__Promicromonospora_sp.
NCBI1874061	0	160	87	462	807	872	491	2411	128	k__Bacteria;p__Proteobacteria;c__Alphaproteobacteria;o__Sphingomonadales;f__Sphingomonadaceae;g__Sphingopyxis;s__Sphingopyxis_sp._EG6
NCBI1876	0	0	0	1228	0	0	0	0	0	k__Bacteria;p__Actinobacteria;c__Actinomycetia;o__Micromonosporales;f__Micromonosporaceae;g__Micromonospora;s__Micromonospora_sp.
NCBI1877	35	10	20	67	14	41	0	7	0	k__Bacteria;p__Actinobacteria;c__Actinomycetia;o__Micromonosporales;f__Micromonosporaceae;g__Micromonospora;s__Micromonospora_echinospora
NCBI1879023	244	0	0	22	97	198	359	54	191	k__Bacteria;p__Actinobacteria;c__Actinomycetia;o__Corynebacteriales;f__Mycobacteriaceae;g__Mycobacterium;s__Mycobacterium_sp._djl-10
NCBI188058	781	1661	4595	1995	0	0	2033	1019	2553	k__Bacteria;p__Proteobacteria;c__Betaproteobacteria;o__Burkholderiales;f__Burkholderiaceae;g__Burkholderia;s__uncultured_Burkholderia_sp.
NCBI1881	28	24	48	248	215	187	0	71	20	k__Bacteria;p__Actinobacteria;c__Actinomycetia;o__Micromonosporales;f__Micromonosporaceae;g__Micromonospora;s__Micromonospora_viridifaciens
NCBI1881022	1495	0	1119	0	0	156	917	749	168	k__Bacteria;p__Actinobacteria;c__Actinomycetia;o__Streptomycetales;f__Streptomycetaceae;g__Streptomyces;s__Streptomyces_sp._2114.2
NCBI1881061	0	0	0	0	3	3	0	0	2	k__Bacteria;p__Proteobacteria;c__Alphaproteobacteria;o__Hyphomicrobiales;f__Stappiaceae;g__Stappia;s__Stappia_sp._ES.058
NCBI1882682	161	174	100	1306	1429	1496	1515	1662	1379	k__Bacteria;p__Proteobacteria;c__Alphaproteobacteria;o__Hyphomicrobiales;f__Methylobacteriaceae;g__Microvirga;s__Microvirga_ossetica
NCBI1882747	946	1455	897	1033	707	618	676	685	763	k__Bacteria;p__Proteobacteria;c__Alphaproteobacteria;o__Hyphomicrobiales;f__Nitrobacteraceae;g__Afipia;s__Afipia_sp._GAS231
NCBI1882749	810	557	330	465	340	356	186	244	241	k__Bacteria;p__Verrucomicrobia;c__Opitutae;o__Opitutales;f__Opitutaceae;g__Opitutus;s__Opitutus_sp._GAS368
NCBI1882757	46	16	43	27	15	19	79	101	228	k__Bacteria;p__Actinobacteria;c__Actinomycetia;o__Streptomycetales;f__Streptomycetaceae;g__Streptomyces;s__Streptomyces_sp._3214.6
NCBI1882831	0	0	0	0	0	0	0	0	2	k__Bacteria;p__Verrucomicrobia;c__Verrucomicrobiae;o__Verrucomicrobiales;f__Verrucomicrobiaceae;g__Verrucomicrobium;s__Verrucomicrobium_sp._GAS474
NCBI1882832	0	0	0	0	0	0	0	3	0	k__Bacteria;p__Firmicutes;c__Bacilli;o__Bacillales;f__Paenibacillaceae;g__;s__Paenibacillaceae_bacterium_GAS479
NCBI1882833	0	0	0	0	0	0	0	0	12	k__Bacteria;p__Actinobacteria;c__Actinomycetia;o__Frankiales;f__;g__;s__Frankineae_bacterium_MT45
NCBI1883446	0	0	0	0	0	2800	0	0	0	k__Bacteria;p__Proteobacteria;c__Gammaproteobacteria;o__Xanthomonadales;f__Rhodanobacteraceae;g__Rhodanobacter;s__Rhodanobacter_sp.
NCBI1885	0	0	0	0	7	6	0	0	0	k__Bacteria;p__Actinobacteria;c__Actinomycetia;o__Streptomycetales;f__Streptomycetaceae;g__Streptomyces;s__Streptomyces_actuosus
NCBI1885025	0	0	0	0	0	0	15	8	0	k__Bacteria;p__Proteobacteria;c__Alphaproteobacteria;o__Hyphomicrobiales;f__Pleomorphomonadaceae;g__Pleomorphomonas;s__Pleomorphomonas_sp._SM30
NCBI1886	0	200	0	175	988	163	682	116	375	k__Bacteria;p__Actinobacteria;c__Actinomycetia;o__Streptomycetales;f__Streptomycetaceae;g__Streptomyces;s__Streptomyces_albidoflavus
NCBI1886807	0	0	0	0	0	43	0	43	0	k__Bacteria;p__Proteobacteria;c__Gammaproteobacteria;o__Pseudomonadales;f__Pseudomonadaceae;g__Pseudomonas;s__Pseudomonas_sp._TMW_2.1634
NCBI1887	0	26	29	348	326	304	86	34	70	k__Bacteria;p__Actinobacteria;c__Actinomycetia;o__Streptomycetales;f__Streptomycetaceae;g__Streptomyces;s__Streptomyces_albogriseolus
NCBI188770	0	29	0	0	0	20	24	19	53	k__Bacteria;p__Actinobacteria;c__Actinomycetia;o__Streptomycetales;f__Streptomycetaceae;g__Streptomyces;s__Streptomyces_koyangensis
NCBI1888	0	8	0	5	19	0	6	51	6	k__Bacteria;p__Actinobacteria;c__Actinomycetia;o__Streptomycetales;f__Streptomycetaceae;g__Streptomyces;s__Streptomyces_albus
NCBI1889	14	12	21	16	37	0	0	37	31	k__Bacteria;p__Actinobacteria;c__Actinomycetia;o__Streptomycetales;f__Streptomycetaceae;g__Streptomyces;s__Streptomyces_ambofaciens
NCBI188932	11	0	2	0	4	16	2	0	3	k__Bacteria;p__Bacteroidetes;c__Sphingobacteriia;o__Sphingobacteriales;f__Sphingobacteriaceae;g__Pedobacter;s__Pedobacter_cryoconitis
NCBI1890	68	12	89	7	0	13	19	9	51	k__Bacteria;p__Actinobacteria;c__Actinomycetia;o__Streptomycetales;f__Streptomycetaceae;g__Streptomyces;s__Streptomyces_antibioticus
NCBI1891238	183	180	103	148	233	234	368	89	279	k__Bacteria;p__Proteobacteria;c__Betaproteobacteria;o__Burkholderiales;f__;g__;s__Burkholderiales_bacterium
NCBI1891241	22	25	19	11	11	5	0	3	0	k__Bacteria;p__Proteobacteria;c__Betaproteobacteria;o__;f__;g__;s__Betaproteobacteria_bacterium
NCBI1891279	0	0	0	0	0	147	0	0	0	k__Bacteria;p__Proteobacteria;c__Alphaproteobacteria;o__Rhodospirillales;f__Thalassospiraceae;g__Thalassospira;s__Thalassospira_indica
NCBI1891644	0	0	0	66	0	0	95	96	102	k__Bacteria;p__Actinobacteria;c__Actinomycetia;o__Sporichthyales;f__Sporichthyaceae;g__Epidermidibacterium;s__Epidermidibacterium_keratini
NCBI1892	1352	1091	964	7290	8418	6813	2779	2665	2352	k__Bacteria;p__Actinobacteria;c__Actinomycetia;o__Streptomycetales;f__Streptomycetaceae;g__Streptomyces;s__Streptomyces_anulatus
NCBI1892404	0	0	0	0	18	0	0	0	94	k__Bacteria;p__Firmicutes;c__Bacilli;o__Bacillales;f__Bacillaceae;g__Bacillus;s__Bacillus_sp._ABP14
NCBI1892855	3	3	4	50	9	70	137	26	32	k__Bacteria;p__Proteobacteria;c__Alphaproteobacteria;o__Sphingomonadales;f__Sphingosinicellaceae;g__Sphingosinicella;s__Sphingosinicella_sp._BN140058
NCBI1893	400	341	327	386	554	403	2973	505	429	k__Bacteria;p__Actinobacteria;c__Actinomycetia;o__Streptomycetales;f__Streptomycetaceae;g__Streptomyces;s__Streptomyces_atratus
NCBI189381	0	0	0	0	0	0	4	0	0	k__Bacteria;p__Firmicutes;c__Bacilli;o__Bacillales;f__Bacillaceae;g__Rossellomorea;s__Rossellomorea_marisflavi
NCBI1894	363	764	0	0	0	408	0	0	413	k__Bacteria;p__Actinobacteria;c__Actinomycetia;o__Streptomycetales;f__Streptomycetaceae;g__Kitasatospora;s__Kitasatospora_aureofaciens
NCBI189425	7	6	0	0	0	0	0	0	0	k__Bacteria;p__Firmicutes;c__Bacilli;o__Bacillales;f__Paenibacillaceae;g__Paenibacillus;s__Paenibacillus_graminis
NCBI189426	4	5	5	5	4	0	4	7	11	k__Bacteria;p__Firmicutes;c__Bacilli;o__Bacillales;f__Paenibacillaceae;g__Paenibacillus;s__Paenibacillus_odorifer
NCBI1895908	0	0	0	0	0	0	1117	575	0	k__Bacteria;p__Bacteroidetes;c__Cytophagia;o__Cytophagales;f__Hymenobacteraceae;g__Pontibacter;s__Pontibacter_sp.
NCBI1896164	83	106	202	103	56	149	75	10	0	k__Bacteria;p__Proteobacteria;c__Gammaproteobacteria;o__Xanthomonadales;f__Xanthomonadaceae;g__Luteimonas;s__Luteimonas_sp._JM171
NCBI189682	1322	0	0	1001	0	4612	3089	1579	5051	k__Bacteria;p__Actinobacteria;c__Actinomycetia;o__Micrococcales;f__Cellulomonadaceae;g__Cellulomonas;s__uncultured_Cellulomonas_sp.
NCBI1896961	0	0	0	0	0	0	0	0	5	k__Bacteria;p__Actinobacteria;c__Actinomycetia;o__Pseudonocardiales;f__Pseudonocardiaceae;g__Amycolatopsis;s__Amycolatopsis_sp._AA4
NCBI1897061	0	0	0	0	0	0	0	5	0	k__Bacteria;p__Actinobacteria;c__Actinomycetia;o__Micrococcales;f__Microbacteriaceae;g__Cryobacterium;s__Cryobacterium_sp._SO1
NCBI1898103	0	0	0	0	255	0	0	0	405	k__Bacteria;p__Proteobacteria;c__Betaproteobacteria;o__Rhodocyclales;f__Rhodocyclaceae;g__;s__Rhodocyclaceae_bacterium
NCBI1898104	0	2	0	7	3	11	3	0	4	k__Bacteria;p__Bacteroidetes;c__;o__;f__;g__;s__Bacteroidetes_bacterium
NCBI1898112	4	0	0	0	0	0	0	0	0	k__Bacteria;p__Proteobacteria;c__Alphaproteobacteria;o__Rhodospirillales;f__Rhodospirillaceae;g__;s__Rhodospirillaceae_bacterium
NCBI1898203	0	18	0	0	0	0	24	0	0	k__Bacteria;p__Firmicutes;c__Clostridia;o__Eubacteriales;f__Lachnospiraceae;g__;s__Lachnospiraceae_bacterium
NCBI1898207	0	0	0	0	71	0	0	0	0	k__Bacteria;p__Firmicutes;c__Clostridia;o__Eubacteriales;f__;g__;s__Clostridiales_bacterium
NCBI1898652	0	0	0	0	0	0	3	0	0	k__Bacteria;p__Actinobacteria;c__Actinomycetia;o__Streptomycetales;f__Streptomycetaceae;g__Streptomyces;s__Streptomyces_sp._SoC090715LN-17
NCBI1898658	0	0	0	0	0	0	0	0	1	k__Bacteria;p__Actinobacteria;c__Actinomycetia;o__Streptomycetales;f__Streptomycetaceae;g__Streptomyces;s__Streptomyces_sp._SoC090715LN-16
NCBI189996	0	1366	0	0	0	0	0	0	0	k__Bacteria;p__Proteobacteria;c__Betaproteobacteria;o__Nitrosomonadales;f__Thiobacillaceae;g__Thiobacillus;s__uncultured_Thiobacillus_sp.
NCBI19	0	0	0	0	13	0	0	0	0	k__Bacteria;p__Proteobacteria;c__Deltaproteobacteria;o__Desulfuromonadales;f__Syntrophotaleaceae;g__Syntrophotalea;s__Syntrophotalea_carbinolica
NCBI1901	0	0	0	0	0	0	0	0	25	k__Bacteria;p__Actinobacteria;c__Actinomycetia;o__Streptomycetales;f__Streptomycetaceae;g__Streptomyces;s__Streptomyces_clavuligerus
NCBI190148	768	827	634	1251	909	795	776	804	888	k__Bacteria;p__Proteobacteria;c__Alphaproteobacteria;o__Hyphomicrobiales;f__Nitrobacteraceae;g__Bradyrhizobium;s__Bradyrhizobium_paxllaeri
NCBI190195	0	236	0	0	0	0	0	213	0	k__Bacteria;p__Actinobacteria;c__Actinomycetia;o__Propionibacteriales;f__Kribbellaceae;g__Kribbella;s__Kribbella_antibiotica
NCBI1902	0	0	337	213	0	387	1663	3861	1815	k__Bacteria;p__Actinobacteria;c__Actinomycetia;o__Streptomycetales;f__Streptomycetaceae;g__Streptomyces;s__Streptomyces_coelicolor
NCBI1903056	2	0	0	0	0	0	0	0	0	k__Bacteria;p__Firmicutes;c__Bacilli;o__Bacillales;f__Staphylococcaceae;g__Macrococcus;s__Macrococcus_bohemicus
NCBI1903186	0	10	0	20	15	0	5	0	5	k__Bacteria;p__Actinobacteria;c__Actinomycetia;o__Micrococcales;f__Dermabacteraceae;g__Brachybacterium;s__Brachybacterium_sp._P6-10-X1
NCBI1903686	0	0	0	0	8	0	0	0	0	k__Bacteria;p__Firmicutes;c__Bacilli;o__Lactobacillales;f__Carnobacteriaceae;g__Jeotgalibaca;s__Jeotgalibaca_sp._PTS2502
NCBI1903704	1	0	3	0	0	1	0	0	2	k__Bacteria;p__Firmicutes;c__Bacilli;o__Bacillales;f__Alicyclobacillaceae;g__Tumebacillus;s__Tumebacillus_avium
NCBI1904441	0	0	0	0	44	0	0	60	0	k__Bacteria;p__Proteobacteria;c__Alphaproteobacteria;o__Rhodobacterales;f__Rhodobacteraceae;g__;s__Rhodobacteraceae_bacterium
NCBI1904616	10	18	9	19	0	0	0	0	0	k__Bacteria;p__Actinobacteria;c__Actinomycetia;o__Streptomycetales;f__Streptomycetaceae;g__Streptomyces;s__Streptomyces_fodineus
NCBI1904640	131	112	118	42	103	107	180	137	189	k__Bacteria;p__Proteobacteria;c__Betaproteobacteria;o__;f__;g__;s__Betaproteobacteria_bacterium_GR16-43
NCBI1904944	5218	14038	3245	17	304	143	449	268	422	k__Bacteria;p__Proteobacteria;c__Gammaproteobacteria;o__Xanthomonadales;f__Xanthomonadaceae;g__Stenotrophomonas;s__Stenotrophomonas_sp._LM091
NCBI1905	0	22	0	15	7	13	0	26	0	k__Bacteria;p__Actinobacteria;c__Actinomycetia;o__Streptomycetales;f__Streptomycetaceae;g__Streptomyces;s__Streptomyces_exfoliatus
NCBI1905847	0	0	0	9	0	9	6	37	12	k__Bacteria;p__Actinobacteria;c__Actinomycetia;o__Micrococcales;f__Microbacteriaceae;g__Curtobacterium;s__Curtobacterium_sp._BH-2-1-1
NCBI1906	0	230	0	0	0	1751	0	0	0	k__Bacteria;p__Actinobacteria;c__Actinomycetia;o__Streptomycetales;f__Streptomycetaceae;g__Streptomyces;s__Streptomyces_fradiae
NCBI1906272	0	0	0	0	6	0	0	5	2	k__Bacteria;p__Firmicutes;c__Bacilli;o__Bacillales;f__Paenibacillaceae;g__Paenibacillus;s__Paenibacillus_sp._JZ16
NCBI1906273	0	0	0	0	0	0	0	31	126	k__Bacteria;p__Actinobacteria;c__Actinomycetia;o__Micrococcales;f__Promicromonosporaceae;g__Cellulosimicrobium;s__Cellulosimicrobium_sp._JZ28
NCBI1906274	11	0	0	0	0	0	6	0	0	k__Bacteria;p__Actinobacteria;c__Actinomycetia;o__Micrococcales;f__Microbacteriaceae;g__Microbacterium;s__Microbacterium_sp._JZ31
NCBI1906741	0	0	0	0	5	0	14	0	0	k__Bacteria;p__Proteobacteria;c__Betaproteobacteria;o__Neisseriales;f__Chromobacteriaceae;g__Jeongeupia;s__Jeongeupia_sp._USM3
NCBI1906742	19	39	21	43	10	26	5	0	0	k__Bacteria;p__Actinobacteria;c__Actinomycetia;o__Micrococcales;f__Microbacteriaceae;g__Microbacterium;s__Microbacterium_sp._BH-3-3-3
NCBI1907	0	0	0	8	7	7	0	8	0	k__Bacteria;p__Actinobacteria;c__Actinomycetia;o__Streptomycetales;f__Streptomycetaceae;g__Streptomyces;s__Streptomyces_glaucescens
NCBI190721	13399	9322	5314	11606	15229	9976	16968	16055	13264	k__Bacteria;p__Proteobacteria;c__Betaproteobacteria;o__Burkholderiales;f__Burkholderiaceae;g__Ralstonia;s__Ralstonia_insidiosa
NCBI1907575	68	12	13	0	0	0	19	48	92	k__Bacteria;p__Actinobacteria;c__Actinomycetia;o__Jatrophihabitantales;f__Jatrophihabitantaceae;g__Jatrophihabitans;s__Jatrophihabitans_sp._GAS493
NCBI1907578	46	152	195	0	0	0	0	0	0	k__Bacteria;p__Proteobacteria;c__Gammaproteobacteria;o__Enterobacterales;f__Enterobacteriaceae;g__Lelliottia;s__Lelliottia_jeotgali
NCBI1908	201	82	24	202	169	149	925	1107	593	k__Bacteria;p__Actinobacteria;c__Actinomycetia;o__Streptomycetales;f__Streptomycetaceae;g__Streptomyces;s__Streptomyces_globisporus
NCBI1909395	37	10	19	62	23	51	8	26	7	k__Bacteria;p__Actinobacteria;c__Actinomycetia;o__Streptosporangiales;f__Streptosporangiaceae;g__Nonomuraea;s__Nonomuraea_sp._ATCC_55076
NCBI1911	1179	48	20	149	61	247	182	449	70	k__Bacteria;p__Actinobacteria;c__Actinomycetia;o__Streptomycetales;f__Streptomycetaceae;g__Streptomyces;s__Streptomyces_griseus
NCBI1911175	7	6	0	0	23	8	0	0	6	k__Bacteria;p__Actinobacteria;c__Actinomycetia;o__Pseudonocardiales;f__Pseudonocardiaceae;g__Amycolatopsis;s__Amycolatopsis_sp._BJA-103
NCBI1911587	8	8	9	15	0	11	0	15	0	k__Bacteria;p__Firmicutes;c__Bacilli;o__Bacillales;f__Bacillaceae;g__Virgibacillus;s__Virgibacillus_sp._6R
NCBI1912	258	77	202	83	0	0	26	124	204	k__Bacteria;p__Actinobacteria;c__Actinomycetia;o__Streptomycetales;f__Streptomycetaceae;g__Streptomyces;s__Streptomyces_hygroscopicus
NCBI191292	0	0	0	0	0	0	0	0	153	k__Bacteria;p__Actinobacteria;c__Actinomycetia;o__Corynebacteriales;f__Nocardiaceae;g__Rhodococcus;s__Rhodococcus_aetherivorans
NCBI191390	0	5	0	0	2	6	0	0	0	k__Bacteria;p__Proteobacteria;c__Gammaproteobacteria;o__Pseudomonadales;f__Pseudomonadaceae;g__Pseudomonas;s__Pseudomonas_palleroniana
NCBI1913989	23	43	7	156	90	226	26	49	0	k__Bacteria;p__Proteobacteria;c__Gammaproteobacteria;o__;f__;g__;s__Gammaproteobacteria_bacterium
NCBI1914	43	9	0	13	19	5	30	7	16	k__Bacteria;p__Actinobacteria;c__Actinomycetia;o__Streptomycetales;f__Streptomycetaceae;g__Streptomyces;s__Streptomyces_lavendulae
NCBI1914461	0	0	0	42	18	0	0	9	0	k__Bacteria;p__Actinobacteria;c__Actinomycetia;o__Micromonosporales;f__Micromonosporaceae;g__Micromonospora;s__Micromonospora_terminaliae
NCBI1914471	0	0	0	46	0	0	0	65	0	k__Bacteria;p__Proteobacteria;c__Betaproteobacteria;o__Nitrosomonadales;f__Thiobacillaceae;g__Sulfuritortus;s__Sulfuritortus_calidifontis
NCBI1914525	65	0	0	94	217	130	61	202	65	k__Bacteria;p__Proteobacteria;c__Alphaproteobacteria;o__Sphingomonadales;f__Sphingomonadaceae;g__Sphingopyxis;s__Sphingopyxis_sp._FD7
NCBI1914870	0	0	0	0	0	0	0	6	0	k__Bacteria;p__Proteobacteria;c__Alphaproteobacteria;o__Kordiimonadales;f__;g__;s__Kordiimonadales_bacterium_IMCC3096
NCBI191495	3184	421	315	281	282	215	545	543	553	k__Bacteria;p__Actinobacteria;c__Thermoleophilia;o__Solirubrobacterales;f__Conexibacteraceae;g__Conexibacter;s__Conexibacter_woesei
NCBI1914992	0	0	170	126	0	0	0	0	0	k__Bacteria;p__Actinobacteria;c__Actinomycetia;o__Streptomycetales;f__Streptomycetaceae;g__Streptomyces;s__Streptomyces_sp._DUT11
NCBI1915	90	33	28	23	4	8	38	35	29	k__Bacteria;p__Actinobacteria;c__Actinomycetia;o__Streptomycetales;f__Streptomycetaceae;g__Streptomyces;s__Streptomyces_lincolnensis
NCBI191579	17	11	6	7	7	10	4	10	2	k__Bacteria;p__Bacteroidetes;c__Flavobacteriia;o__Flavobacteriales;f__Crocinitomicaceae;g__Fluviicola;s__Fluviicola_taffensis
NCBI1916	0	194	0	0	0	0	338	1785	1629	k__Bacteria;p__Actinobacteria;c__Actinomycetia;o__Streptomycetales;f__Streptomycetaceae;g__Streptomyces;s__Streptomyces_lividans
NCBI1916917	45	0	58	47	0	74	253	307	248	k__Bacteria;p__Actinobacteria;c__Actinomycetia;o__Micrococcales;f__Microbacteriaceae;g__Microbacterium;s__Microbacterium_sp._1.5R
NCBI1917	2	0	0	0	2	1	0	0	0	k__Bacteria;p__Actinobacteria;c__Actinomycetia;o__Streptomycetales;f__Streptomycetaceae;g__Streptomyces;s__Streptomyces_macromomyceticus
NCBI1917218	0	27	0	0	79	42	0	0	0	k__Bacteria;p__Proteobacteria;c__Betaproteobacteria;o__Rhodocyclales;f__Azonexaceae;g__Dechloromonas;s__Dechloromonas_sp.
NCBI1917830	0	1	2	0	0	0	1	0	0	k__Bacteria;p__Spirochaetes;c__Spirochaetia;o__Leptospirales;f__Leptospiraceae;g__Leptospira;s__Leptospira_kobayashii
NCBI191863	0	0	51	0	0	0	0	0	0	k__Bacteria;p__Verrucomicrobia;c__Spartobacteria;o__Chthoniobacterales;f__Chthoniobacteraceae;g__Chthoniobacter;s__Chthoniobacter_flavus
NCBI192	0	9	0	22	0	0	11	0	0	k__Bacteria;p__Proteobacteria;c__Alphaproteobacteria;o__Rhodospirillales;f__Azospirillaceae;g__Azospirillum;s__Azospirillum_brasilense
NCBI1920667	0	152	0	0	0	0	0	0	0	k__Bacteria;p__Actinobacteria;c__Actinomycetia;o__Corynebacteriales;f__Mycobacteriaceae;g__Mycobacterium;s__Mycobacterium_sp._WY10
NCBI1921421	0	0	0	0	0	0	0	0	1	k__Bacteria;p__Firmicutes;c__Bacilli;o__Bacillales;f__Bacillaceae;g__Geobacillus;s__Geobacillus_genomosp._3
NCBI192149	0	0	0	19	0	20	0	0	0	k__Bacteria;p__Bacteroidetes;c__Flavobacteriia;o__Flavobacteriales;f__Flavobacteriaceae;g__Muricauda;s__Muricauda_sp.
NCBI1921510	165	1318	68	1302	410	991	2875	721	726	k__Bacteria;p__Proteobacteria;c__Alphaproteobacteria;o__Sphingomonadales;f__Sphingomonadaceae;g__Tardibacter;s__Tardibacter_chloracetimidivorans
NCBI1922217	0	0	0	1	2	2	3	0	2	k__Bacteria;p__Proteobacteria;c__Gammaproteobacteria;o__Enterobacterales;f__Erwiniaceae;g__Erwinia;s__Candidatus_Erwinia_haradaeae
NCBI192421	0	0	0	12	4	0	0	0	0	k__Bacteria;p__Firmicutes;c__Bacilli;o__Bacillales;f__Planococcaceae;g__Planococcus;s__Planococcus_maritimus
NCBI1925021	0	0	0	4	0	0	0	0	0	k__Bacteria;p__Firmicutes;c__Bacilli;o__Bacillales;f__Bacillaceae;g__Bacillus;s__Bacillus_haynesii
NCBI1926	309	0	0	0	0	0	757	0	0	k__Bacteria;p__Actinobacteria;c__Actinomycetia;o__Streptomycetales;f__Streptomycetaceae;g__Streptomyces;s__Streptomyces_reticuli
NCBI1926290	0	0	0	63	75	0	0	0	0	k__Bacteria;p__Actinobacteria;c__Actinomycetia;o__Micrococcales;f__Microbacteriaceae;g__Cryobacterium;s__Cryobacterium_sp.
NCBI1926494	0	0	0	0	0	0	19	76	26	k__Bacteria;p__Proteobacteria;c__Betaproteobacteria;o__Burkholderiales;f__Burkholderiaceae;g__Paraburkholderia;s__Paraburkholderia_sp._SOS3
NCBI1926868	0	0	0	0	13	0	0	0	0	k__Bacteria;p__Proteobacteria;c__Betaproteobacteria;o__Burkholderiales;f__Comamonadaceae;g__Acidovorax;s__Acidovorax_monticola
NCBI1928	0	0	0	0	0	0	0	104	0	k__Bacteria;p__Actinobacteria;c__Actinomycetia;o__Streptomycetales;f__Streptomycetaceae;g__Streptomyces;s__Streptomyces_rochei
NCBI192812	0	0	0	218	354	0	0	111	1213	k__Bacteria;p__Proteobacteria;c__Alphaproteobacteria;o__Sphingomonadales;f__Erythrobacteraceae;g__Qipengyuania;s__Qipengyuania_flava
NCBI192843	3	0	0	215	76	89	0	0	0	k__Bacteria;p__Proteobacteria;c__Betaproteobacteria;o__Burkholderiales;f__Comamonadaceae;g__Rhodoferax;s__Rhodoferax_ferrireducens
NCBI193	0	0	0	0	0	0	0	0	7	k__Bacteria;p__Proteobacteria;c__Alphaproteobacteria;o__Rhodospirillales;f__Azospirillaceae;g__Azospirillum;s__Azospirillum_lipoferum
NCBI1930	1849	0	0	0	0	0	449	384	0	k__Bacteria;p__Actinobacteria;c__Actinomycetia;o__Streptomycetales;f__Streptomycetaceae;g__Streptomyces;s__Streptomyces_scabiei
NCBI1930071	0	0	0	0	1	0	0	0	0	k__Bacteria;p__Firmicutes;c__Negativicutes;o__Selenomonadales;f__Sporomusaceae;g__Methylomusa;s__Methylomusa_anaerophila
NCBI1930273	0	0	0	0	0	0	3	0	0	k__Bacteria;p__Planctomycetes;c__Planctomycetia;o__Pirellulales;f__Pirellulaceae;g__Rubripirellula;s__Rubripirellula_lacrimiformis
NCBI1930276	0	0	0	0	0	2	0	0	0	k__Bacteria;p__Planctomycetes;c__Planctomycetia;o__Pirellulales;f__Lacipirellulaceae;g__Adhaeretor;s__Adhaeretor_mobilis
NCBI1930277	0	0	0	0	0	3	0	0	0	k__Bacteria;p__Planctomycetes;c__Planctomycetia;o__Pirellulales;f__Pirellulaceae;g__Rosistilla;s__Rosistilla_ulvae
NCBI1930532	1	2	0	0	0	0	1	13	0	k__Bacteria;p__Proteobacteria;c__Gammaproteobacteria;o__Pseudomonadales;f__Pseudomonadaceae;g__Pseudomonas;s__Pseudomonas_sp._CC6-YY-74
NCBI1930546	2	2	2	5	3	4	0	3	0	k__Bacteria;p__Firmicutes;c__Bacilli;o__Bacillales;f__Planococcaceae;g__Sporosarcina;s__Sporosarcina_sp._P37
NCBI1930764	0	3	0	0	0	0	0	0	0	k__Bacteria;p__Firmicutes;c__Bacilli;o__Bacillales;f__Planococcaceae;g__Sporosarcina;s__Sporosarcina_sp._P33
NCBI1931	5474	3459	3434	1717	1401	450	5126	3053	3073	k__Bacteria;p__Actinobacteria;c__Actinomycetia;o__Streptomycetales;f__Streptomycetaceae;g__Streptomyces;s__Streptomyces_sp.
NCBI1931241	0	0	0	1	0	0	0	0	0	k__Bacteria;p__Proteobacteria;c__Gammaproteobacteria;o__Pseudomonadales;f__Pseudomonadaceae;g__Pseudomonas;s__Pseudomonas_phragmitis
NCBI1932	0	0	15	9	29	35	45	10	24	k__Bacteria;p__Actinobacteria;c__Actinomycetia;o__Streptomycetales;f__Streptomycetaceae;g__Streptomyces;s__Streptomyces_tendae
NCBI1933220	4	35	0	0	0	0	0	0	0	k__Bacteria;p__Bacteroidetes;c__Sphingobacteriia;o__Sphingobacteriales;f__Sphingobacteriaceae;g__Sphingobacterium;s__Sphingobacterium_sp._B29
NCBI1933880	0	0	0	6	0	0	0	3	0	k__Bacteria;p__Actinobacteria;c__Actinomycetia;o__Micrococcales;f__Micrococcaceae;g__Glutamicibacter;s__Glutamicibacter_halophytocola
NCBI1934	0	306	0	0	1855	936	0	0	0	k__Bacteria;p__Actinobacteria;c__Actinomycetia;o__Streptomycetales;f__Streptomycetaceae;g__Streptomyces;s__Streptomyces_thermovulgaris
NCBI193462	60	42	102	14	35	30	42	16	617	k__Bacteria;p__Actinobacteria;c__Actinomycetia;o__Streptomycetales;f__Streptomycetaceae;g__Streptomyces;s__Streptomyces_niveus
NCBI1935	0	221	0	102	587	193	0	0	417	k__Bacteria;p__Actinobacteria;c__Actinomycetia;o__Streptomycetales;f__Streptomycetaceae;g__Streptomyces;s__Streptomyces_violaceoruber
NCBI1935379	0	0	0	28	17	23	33	40	7	k__Bacteria;p__Actinobacteria;c__Actinomycetia;o__Micrococcales;f__Microbacteriaceae;g__Leucobacter;s__Leucobacter_muris
NCBI1936029	0	7	0	0	0	0	0	0	0	k__Bacteria;p__Actinobacteria;c__Actinomycetia;o__Corynebacteriales;f__Mycobacteriaceae;g__Mycobacterium;s__Mycobacterium_sp._MS1601
NCBI1936081	0	0	0	0	25	0	0	0	0	k__Bacteria;p__Bacteroidetes;c__Flavobacteriia;o__Flavobacteriales;f__Flavobacteriaceae;g__Seonamhaeicola;s__Seonamhaeicola_sp._S2-3
NCBI1936990	1	1	4	3	8	4	0	4	1	k__Bacteria;p__Nitrospirae;c__Nitrospira;o__Nitrospirales;f__Nitrospiraceae;g__Nitrospira;s__Nitrospira_sp._KM1
NCBI1938	0	0	0	0	0	0	107	0	0	k__Bacteria;p__Actinobacteria;c__Actinomycetia;o__Streptomycetales;f__Streptomycetaceae;g__Streptomyces;s__Streptomyces_viridochromogenes
NCBI1938334	9	20	0	5	0	0	5	5	0	k__Bacteria;p__Actinobacteria;c__Actinomycetia;o__Micrococcales;f__Microbacteriaceae;g__Microbacterium;s__Microbacterium_sp._TPU_3598
NCBI1938605	57	0	9	68	41	52	23	166	30	k__Bacteria;p__Proteobacteria;c__Alphaproteobacteria;o__Caulobacterales;f__Caulobacteraceae;g__Brevundimonas;s__Brevundimonas_sp._LM2
NCBI1938607	38	11	14	34	34	4	71	23	47	k__Bacteria;p__Proteobacteria;c__Alphaproteobacteria;o__Sphingomonadales;f__Sphingomonadaceae;g__Sphingomonas;s__Sphingomonas_sp._LM7
NCBI1938841	0	0	0	0	0	20	0	0	0	k__Bacteria;p__Actinobacteria;c__Actinomycetia;o__Streptomycetales;f__Streptomycetaceae;g__Streptomyces;s__Streptomyces_sp._2323.1
NCBI1940	26	0	12	7	13	0	0	0	0	k__Bacteria;p__Actinobacteria;c__Actinomycetia;o__Streptomycetales;f__Streptomycetaceae;g__Streptomyces;s__Streptomyces_albireticuli
NCBI1940610	178	105	92	125	189	110	125	108	130	k__Bacteria;p__Proteobacteria;c__Alphaproteobacteria;o__Hyphomicrobiales;f__Phreatobacteraceae;g__Phreatobacter;s__Phreatobacter_stygius
NCBI1940612	0	0	0	3	0	0	0	0	0	k__Bacteria;p__Proteobacteria;c__Betaproteobacteria;o__Burkholderiales;f__Alcaligenaceae;g__Pigmentiphaga;s__Pigmentiphaga_aceris
NCBI1940762	0	0	0	0	0	0	0	1	0	k__Bacteria;p__Cyanobacteria;c__;o__Nostocales;f__;g__;s__Nostocales_cyanobacterium_HT-58-2
NCBI194373	0	0	0	0	0	0	0	656	0	k__Bacteria;p__Proteobacteria;c__Alphaproteobacteria;o__Hyphomicrobiales;f__Hyphomicrobiaceae;g__Hyphomicrobium;s__uncultured_Hyphomicrobium_sp.
NCBI1944	0	0	0	0	0	0	0	0	25	k__Bacteria;p__Actinobacteria;c__Actinomycetia;o__Streptomycetales;f__Streptomycetaceae;g__Streptomyces;s__Streptomyces_halstedii
NCBI1945512	45	0	0	0	39	7	0	4	0	k__Bacteria;p__Proteobacteria;c__Gammaproteobacteria;o__Cellvibrionales;f__Cellvibrionaceae;g__Cellvibrio;s__Cellvibrio_sp._PSBB023
NCBI1945662	0	0	0	10	0	0	11	29	12	k__Bacteria;p__Proteobacteria;c__Alphaproteobacteria;o__Rhodobacterales;f__Rhodobacteraceae;g__Paracoccus;s__Paracoccus_contaminans
NCBI1945892	0	0	0	0	1	0	0	0	0	k__Bacteria;p__Bacteroidetes;c__Cytophagia;o__Cytophagales;f__;g__;s__Cytophagales_bacterium_TFI_002
NCBI194844	593	855	897	0	0	0	965	1131	348	k__Bacteria;p__Acidobacteria;c__Acidobacteriia;o__Acidobacteriales;f__Acidobacteriaceae;g__;s__uncultured_Acidobacteriaceae_bacterium
NCBI194963	0	0	23	19	0	27	19	0	10	k__Bacteria;p__Proteobacteria;c__Alphaproteobacteria;o__Hyphomicrobiales;f__Rhizobiaceae;g__Sinorhizobium;s__Sinorhizobium_americanum
NCBI1950	67	10	32	0	23	5	23	30	16	k__Bacteria;p__Actinobacteria;c__Actinomycetia;o__Streptomycetales;f__Streptomycetaceae;g__Streptomyces;s__Streptomyces_peucetius
NCBI195105	0	0	80	0	0	74	0	0	0	k__Bacteria;p__Proteobacteria;c__Alphaproteobacteria;o__Rhodobacterales;f__Rhodobacteraceae;g__Haematobacter;s__Haematobacter_massiliensis
NCBI1952	0	0	0	0	0	0	0	0	154	k__Bacteria;p__Actinobacteria;c__Actinomycetia;o__Streptomycetales;f__Streptomycetaceae;g__Streptomyces;s__Streptomyces_thermoviolaceus
NCBI195253	0	0	0	0	0	0	1	0	0	k__Bacteria;p__Cyanobacteria;c__;o__Synechococcales;f__Synechococcaceae;g__Synechococcus;s__Synechococcus_sp._PCC_6312
NCBI1954171	0	0	0	0	1	0	0	0	0	k__Bacteria;p__Cyanobacteria;c__;o__Nostocales;f__Calotrichaceae;g__Calothrix;s__Calothrix_sp._NIES-2098
NCBI1954172	0	0	0	4	2	0	0	0	0	k__Bacteria;p__Cyanobacteria;c__;o__Nostocales;f__Calotrichaceae;g__Calothrix;s__Calothrix_sp._NIES-2100
NCBI1960	0	0	32	69	27	12	0	7	42	k__Bacteria;p__Actinobacteria;c__Actinomycetia;o__Streptomycetales;f__Streptomycetaceae;g__Streptomyces;s__Streptomyces_vinaceus
NCBI1961	0	0	0	91	89	131	51	97	0	k__Bacteria;p__Actinobacteria;c__Actinomycetia;o__Streptomycetales;f__Streptomycetaceae;g__Streptomyces;s__Streptomyces_virginiae
NCBI1961362	0	0	0	125	325	367	140	0	0	k__Bacteria;p__Proteobacteria;c__Alphaproteobacteria;o__Sphingomonadales;f__Sphingomonadaceae;g__Sphingomonas;s__Sphingomonas_sp._NIC1
NCBI196162	93	77	118	264	127	163	715	740	446	k__Bacteria;p__Actinobacteria;c__Actinomycetia;o__Propionibacteriales;f__Nocardioidaceae;g__Nocardioides;s__Nocardioides_sp._JS614
NCBI1961713	71	79	0	23	0	0	45	0	49	k__Bacteria;p__Actinobacteria;c__Actinomycetia;o__Streptomycetales;f__Streptomycetaceae;g__Streptomyces;s__Streptomyces_sp._MOE7
NCBI1962975	0	0	0	0	0	0	23	0	0	k__Bacteria;p__Proteobacteria;c__Alphaproteobacteria;o__Hyphomicrobiales;f__Beijerinckiaceae;g__Rhodoblastus;s__Rhodoblastus_sp.
NCBI1962977	103	121	0	16	0	0	0	19	84	k__Bacteria;p__Actinobacteria;c__Actinomycetia;o__Catenulisporales;f__Catenulisporaceae;g__Catenulispora;s__Catenulispora_sp.
NCBI1963023	0	0	0	121	160	159	0	0	0	k__Bacteria;p__Firmicutes;c__Bacilli;o__Bacillales;f__Bacillaceae;g__Geobacillus;s__Geobacillus_sp._44B
NCBI1963024	0	0	0	0	0	0	14	0	45	k__Bacteria;p__Firmicutes;c__Bacilli;o__Bacillales;f__Bacillaceae;g__Geobacillus;s__Geobacillus_sp._44C
NCBI1963026	0	0	0	0	0	0	72	0	0	k__Bacteria;p__Firmicutes;c__Bacilli;o__Bacillales;f__Bacillaceae;g__Geobacillus;s__Geobacillus_sp._47C-IIb
NCBI196308	0	0	20	0	34	0	0	35	0	k__Bacteria;p__Cyanobacteria;c__;o__Nostocales;f__Nostocaceae;g__Nostoc;s__Nostoc_sp._HK-01
NCBI1964449	0	0	14	0	41	8	42	0	11	k__Bacteria;p__Actinobacteria;c__Actinomycetia;o__Streptomycetales;f__Streptomycetaceae;g__Streptomyces;s__Streptomyces_sp._3211
NCBI1967	0	0	0	0	5	0	0	0	0	k__Bacteria;p__Actinobacteria;c__Actinomycetia;o__Streptomycetales;f__Streptomycetaceae;g__Streptomyces;s__Streptomyces_kanamyceticus
NCBI1968839	0	0	0	9	3	4	0	0	0	k__Bacteria;p__Bacteroidetes;c__Chitinophagia;o__Chitinophagales;f__Chitinophagaceae;g__Thermoflavifilum;s__Thermoflavifilum_sp.
NCBI1969	12	11	0	7	9	8	18	14	0	k__Bacteria;p__Actinobacteria;c__Actinomycetia;o__Streptomycetales;f__Streptomycetaceae;g__Streptomyces;s__Streptomyces_chartreusis
NCBI196914	36	93	32	211	127	146	427	358	542	k__Bacteria;p__Actinobacteria;c__Actinomycetia;o__Micromonosporales;f__Micromonosporaceae;g__Actinoplanes;s__Actinoplanes_friuliensis
NCBI1969806	113	31	57	10	12	15	94	84	126	k__Bacteria;p__Proteobacteria;c__Alphaproteobacteria;o__Rhodospirillales;f__Acetobacteraceae;g__Acidibrevibacterium;s__Acidibrevibacterium_fodinaquatile
NCBI197	0	0	0	0	0	0	37	0	0	k__Bacteria;p__Proteobacteria;c__Epsilonproteobacteria;o__Campylobacterales;f__Campylobacteraceae;g__Campylobacter;s__Campylobacter_jejuni
NCBI1971	0	14	38	23	51	32	29	37	39	k__Bacteria;p__Actinobacteria;c__Actinomycetia;o__Streptomycetales;f__Streptomycetaceae;g__Streptomyces;s__Streptomyces_noursei
NCBI1972068	0	0	79	1474	868	812	0	142	0	k__Bacteria;p__Proteobacteria;c__Gammaproteobacteria;o__Chromatiales;f__Thioalkalispiraceae;g__Sulfurivermis;s__Sulfurivermis_fontis
NCBI1972846	0	44	0	0	11	9	0	0	0	k__Bacteria;p__Actinobacteria;c__Actinomycetia;o__Streptomycetales;f__Streptomycetaceae;g__Streptomyces;s__Streptomyces_sp._Sge12
NCBI1973475	28	0	0	0	0	0	0	0	0	k__Bacteria;p__Cyanobacteria;c__;o__Nostocales;f__Nostocaceae;g__Nostoc;s__Nostoc_sp._NIES-2111
NCBI197505	0	0	0	0	521	0	0	0	0	k__Bacteria;p__Proteobacteria;c__Gammaproteobacteria;o__Chromatiales;f__Ectothiorhodospiraceae;g__;s__uncultured_Ectothiorhodospiraceae_bacterium
NCBI1977087	0	6	12	7	0	31	9	0	0	k__Bacteria;p__Proteobacteria;c__;o__;f__;g__;s__Proteobacteria_bacterium
NCBI1977088	0	0	0	0	7	0	0	0	11	k__Bacteria;p__Actinobacteria;c__Actinomycetia;o__Streptomycetales;f__Streptomycetaceae;g__Streptomyces;s__Streptomyces_ficellus
NCBI1978229	15	8	2	6	2	0	3	4	4	k__Bacteria;p__Proteobacteria;c__Alphaproteobacteria;o__Hyphomicrobiales;f__Beijerinckiaceae;g__;s__Beijerinckiaceae_bacterium
NCBI1978231	7	7	2	24	18	16	5	2	4	k__Bacteria;p__Acidobacteria;c__;o__;f__;g__;s__Acidobacteria_bacterium
NCBI1978337	0	0	0	3	58	6	0	0	0	k__Bacteria;p__Bacteroidetes;c__Bacteroidia;o__Bacteroidales;f__Dysgonomonadaceae;g__Petrimonas;s__Petrimonas_sp._IBARAKI
NCBI1978566	12	0	0	3	0	0	0	5	5	k__Bacteria;p__Actinobacteria;c__Actinomycetia;o__Micrococcales;f__Microbacteriaceae;g__Cryobacterium;s__Cryobacterium_sp._LW097
NCBI1979344	632	367	475	549	800	691	198	247	62	k__Bacteria;p__Bacteroidetes;c__Flavobacteriia;o__Flavobacteriales;f__Flavobacteriaceae;g__Flavobacterium;s__Flavobacterium_sp._MDT1-60
NCBI1980001	0	0	0	0	0	51	0	0	0	k__Bacteria;p__Actinobacteria;c__Actinomycetia;o__Micrococcales;f__Promicromonosporaceae;g__Cellulosimicrobium;s__Cellulosimicrobium_sp._TH-20
NCBI198107	0	30	23	0	0	14	16	0	0	k__Bacteria;p__Proteobacteria;c__Betaproteobacteria;o__Rhodocyclales;f__Zoogloeaceae;g__Azoarcus;s__Azoarcus_sp._CIB
NCBI1981173	0	3	0	0	0	0	8	0	0	k__Bacteria;p__Proteobacteria;c__Alphaproteobacteria;o__Hyphomicrobiales;f__Rhizobiaceae;g__Rhizobium;s__Rhizobium_sp._NXC14
NCBI1981174	0	1	0	50	106	202	0	0	0	k__Bacteria;p__Proteobacteria;c__Gammaproteobacteria;o__Pseudomonadales;f__Pseudomonadaceae;g__Pseudomonas;s__Pseudomonas_sp._M30-35
NCBI1982042	0	0	0	6	18	0	7	0	8	k__Bacteria;p__Proteobacteria;c__Alphaproteobacteria;o__Sphingomonadales;f__Erythrobacteraceae;g__Tsuneonella;s__Tsuneonella_mangrovi
NCBI198467	0	0	0	0	4	0	0	0	0	k__Bacteria;p__Firmicutes;c__Bacilli;o__Bacillales;f__Bacillaceae;g__Anoxybacillus;s__Anoxybacillus_gonensis
NCBI1984801	22	0	0	0	0	0	0	0	0	k__Bacteria;p__Actinobacteria;c__Actinomycetia;o__Streptomycetales;f__Streptomycetaceae;g__Streptomyces;s__Streptomyces_sp._CLI2509
NCBI198618	2039	2417	1682	5048	10022	8338	1364	613	1292	k__Bacteria;p__Proteobacteria;c__Gammaproteobacteria;o__Pseudomonadales;f__Pseudomonadaceae;g__Pseudomonas;s__Pseudomonas_umsongensis
NCBI198620	66	29	41	11	0	91	517	2743	2658	k__Bacteria;p__Proteobacteria;c__Gammaproteobacteria;o__Pseudomonadales;f__Pseudomonadaceae;g__Pseudomonas;s__Pseudomonas_koreensis
NCBI1986952	128	51	163	9	0	10	20	35	17	k__Bacteria;p__Bacteroidetes;c__Sphingobacteriia;o__Sphingobacteriales;f__Sphingobacteriaceae;g__;s__Sphingobacteriaceae_bacterium_GW460-11-11-14-LB5
NCBI1987723	24	0	0	5	13	0	0	0	0	k__Bacteria;p__Proteobacteria;c__Gammaproteobacteria;o__Cellvibrionales;f__Cellvibrionaceae;g__Cellvibrio;s__Cellvibrio_sp._PSBB006
NCBI1989	0	0	0	0	0	0	0	0	385	k__Bacteria;p__Actinobacteria;c__Actinomycetia;o__Streptosporangiales;f__Thermomonosporaceae;g__Actinomadura;s__Actinomadura_sp.
NCBI1990687	0	43	13	17	20	10	44	46	50	k__Bacteria;p__Actinobacteria;c__Actinomycetia;o__Corynebacteriales;f__Nocardiaceae;g__Rhodococcus;s__Rhodococcus_sp._S2-17
NCBI1992	0	0	0	425	0	0	0	0	0	k__Bacteria;p__Actinobacteria;c__Actinomycetia;o__Streptosporangiales;f__Thermomonosporaceae;g__Thermomonospora;s__Thermomonospora_echinospora
NCBI199591	0	0	0	111	0	68	0	0	0	k__Bacteria;p__Actinobacteria;c__Actinomycetia;o__Micrococcales;f__Brevibacteriaceae;g__Brevibacterium;s__Brevibacterium_luteolum
NCBI199592	477	1134	0	1279	1695	1302	1850	1571	378	k__Bacteria;p__Actinobacteria;c__Actinomycetia;o__Micrococcales;f__Microbacteriaceae;g__Microbacterium;s__Microbacterium_paraoxydans
NCBI199596	2	0	0	0	2	0	4	0	2	k__Bacteria;p__Proteobacteria;c__Alphaproteobacteria;o__Hyphomicrobiales;f__Beijerinckiaceae;g__Methylocella;s__Methylocella_silvestris
NCBI199684	400	0	0	0	0	0	451	414	0	k__Bacteria;p__Proteobacteria;c__Alphaproteobacteria;o__Hyphomicrobiales;f__Nitrobacteraceae;g__Bradyrhizobium;s__uncultured_Bradyrhizobium_sp.
NCBI2001	216	207	85	81	72	120	51	95	100	k__Bacteria;p__Actinobacteria;c__Actinomycetia;o__Streptosporangiales;f__Streptosporangiaceae;g__Streptosporangium;s__Streptosporangium_roseum
NCBI2003121	0	60	0	0	0	0	0	0	0	k__Bacteria;p__Bacteroidetes;c__Sphingobacteriia;o__Sphingobacteriales;f__Sphingobacteriaceae;g__Sphingobacterium;s__Sphingobacterium_sp._G1-14
NCBI2003315	0	34	31	0	0	0	26	0	0	k__Bacteria;p__Proteobacteria;c__Alphaproteobacteria;o__Sphingomonadales;f__Erythrobacteraceae;g__Porphyrobacter;s__Porphyrobacter_sp._CACIAM_03H1
NCBI2003551	0	0	0	0	133	0	0	87	80	k__Bacteria;p__Actinobacteria;c__Actinomycetia;o__Micrococcales;f__Cellulomonadaceae;g__Cellulomonas;s__Cellulomonas_sp._PSBB021
NCBI200450	59	104	18	0	57	0	0	8	113	k__Bacteria;p__Proteobacteria;c__Gammaproteobacteria;o__Pseudomonadales;f__Pseudomonadaceae;g__Pseudomonas;s__Pseudomonas_trivialis
NCBI200451	20	6	0	0	0	0	18	0	29	k__Bacteria;p__Proteobacteria;c__Gammaproteobacteria;o__Pseudomonadales;f__Pseudomonadaceae;g__Pseudomonas;s__Pseudomonas_poae
NCBI2004710	0	0	0	120	83	0	0	29	0	k__Bacteria;p__Bacteroidetes;c__Flavobacteriia;o__Flavobacteriales;f__Weeksellaceae;g__Cloacibacterium;s__Cloacibacterium_caeni
NCBI2005046	0	0	0	16	0	0	38	27	0	k__Bacteria;p__Proteobacteria;c__Gammaproteobacteria;o__Xanthomonadales;f__Xanthomonadaceae;g__Stenotrophomonas;s__Stenotrophomonas_sp._WZN-1
NCBI2005388	0	0	0	58	33	0	34	0	0	k__Bacteria;p__Proteobacteria;c__Gammaproteobacteria;o__Pseudomonadales;f__Pseudomonadaceae;g__Pseudomonas;s__Pseudomonas_sp._RU47
NCBI2005456	1	0	0	0	0	0	0	0	0	k__Bacteria;p__Cyanobacteria;c__;o__Nostocales;f__Hapalosiphonaceae;g__Fischerella;s__Fischerella_sp._NIES-4106
NCBI2005457	95	55	28	57	62	29	18	16	59	k__Bacteria;p__Cyanobacteria;c__;o__Nostocales;f__Nostocaceae;g__Cylindrospermum;s__Cylindrospermum_sp._NIES-4074
NCBI2005458	0	0	0	1	1	2	0	0	0	k__Bacteria;p__Cyanobacteria;c__;o__Nostocales;f__Nostocaceae;g__Nostoc;s__Nostoc_sp._NIES-4103
NCBI2005461	0	0	0	0	1	0	0	0	0	k__Bacteria;p__Cyanobacteria;c__;o__Nostocales;f__Calotrichaceae;g__Calothrix;s__Calothrix_sp._NIES-4101
NCBI2005462	0	1	0	0	1	0	0	0	0	k__Bacteria;p__Cyanobacteria;c__;o__Nostocales;f__Calotrichaceae;g__Calothrix;s__Calothrix_sp._NIES-3974
NCBI2005464	0	52	0	0	0	0	0	0	0	k__Bacteria;p__Cyanobacteria;c__;o__Nostocales;f__Scytonemataceae;g__Scytonema;s__Scytonema_sp._NIES-4073
NCBI2005884	133	22	140	193	87	220	127	84	0	k__Bacteria;p__Proteobacteria;c__Betaproteobacteria;o__Rhodocyclales;f__Zoogloeaceae;g__Thauera;s__Thauera_sp._K11
NCBI2005885	58	33	38	0	0	21	26	23	28	k__Bacteria;p__Actinobacteria;c__Actinomycetia;o__Streptomycetales;f__Streptomycetaceae;g__Streptomyces;s__Streptomyces_sp._S063
NCBI2006	692	252	216	28348	19503	16892	376	492	246	k__Bacteria;p__Actinobacteria;c__Actinomycetia;o__Streptosporangiales;f__Streptosporangiaceae;g__Thermobispora;s__Thermobispora_bispora
NCBI2006110	0	0	0	0	6	11	11	0	0	k__Bacteria;p__Proteobacteria;c__Gammaproteobacteria;o__Xanthomonadales;f__Xanthomonadaceae;g__Luteimonas;s__Luteimonas_chenhongjianii
NCBI200618	0	19	17	64	32	32	39	118	38	k__Bacteria;p__Actinobacteria;c__Actinomycetia;o__Propionibacteriales;f__Nocardioidaceae;g__Nocardioides;s__Nocardioides_aromaticivorans
NCBI2009329	0	34	0	0	45	0	0	0	0	k__Bacteria;p__Proteobacteria;c__Alphaproteobacteria;o__Rhodobacterales;f__Roseobacteraceae;g__Sagittula;s__Sagittula_sp._P11
NCBI200991	0	0	0	6	21	6	0	5	0	k__Bacteria;p__Firmicutes;c__Bacilli;o__Bacillales;f__Planococcaceae;g__Planococcus;s__Planococcus_rifietoensis
NCBI2010828	1	0	1	4	1	3	0	0	0	k__Bacteria;p__Bacteroidetes;c__Bacteroidia;o__Marinilabiliales;f__Prolixibacteraceae;g__Aquipluma;s__Aquipluma_nitroreducens
NCBI2010829	2026	3594	3009	736	0	310	2786	780	1306	k__Bacteria;p__Proteobacteria;c__Gammaproteobacteria;o__Xanthomonadales;f__Rhodanobacteraceae;g__Aerosticca;s__Aerosticca_soli
NCBI2010972	3580	5910	2053	615	815	304	4592	3047	1428	k__Bacteria;p__Proteobacteria;c__Alphaproteobacteria;o__Caulobacterales;f__Caulobacteraceae;g__Caulobacter;s__Caulobacter_rhizosphaerae
NCBI2014	0	32	0	56	0	43	0	0	0	k__Bacteria;p__Actinobacteria;c__Actinomycetia;o__Streptosporangiales;f__Nocardiopsaceae;g__Nocardiopsis;s__Nocardiopsis_dassonvillei
NCBI2014076	3	0	0	0	0	0	0	0	0	k__Bacteria;p__Firmicutes;c__Bacilli;o__Bacillales;f__Bacillaceae;g__Bacillus;s__Bacillus_sp._FJAT-42376
NCBI2014542	0	0	0	17	20	11	0	0	0	k__Bacteria;p__Proteobacteria;c__Gammaproteobacteria;o__Oceanospirillales;f__Alcanivoracaceae;g__Alcanivorax;s__Alcanivorax_sp._N3-2A
NCBI2014887	0	0	0	0	0	13	0	0	0	k__Bacteria;p__Proteobacteria;c__Betaproteobacteria;o__Burkholderiales;f__Oxalobacteraceae;g__Herbaspirillum;s__Herbaspirillum_robiniae
NCBI2014920	14	25	27	31	9	23	10	51	44	k__Bacteria;p__Actinobacteria;c__Actinomycetia;o__Streptomycetales;f__Streptomycetaceae;g__Streptomyces;s__Streptomyces_capitiformicae
NCBI201500	0	0	0	15	0	0	17	0	0	k__Bacteria;p__Actinobacteria;c__Actinomycetia;o__Streptomycetales;f__Streptomycetaceae;g__Streptomyces;s__Streptomyces_sp._KCTC_0041BP
NCBI2015076	0	0	2	0	0	0	0	0	0	k__Bacteria;p__Bacteroidetes;c__Flavobacteriia;o__Flavobacteriales;f__Weeksellaceae;g__Chryseobacterium;s__Chryseobacterium_sp._T16E-39
NCBI2015316	85	80	77	158	114	86	141	193	90	k__Bacteria;p__Proteobacteria;c__Alphaproteobacteria;o__Hyphomicrobiales;f__Boseaceae;g__Bosea;s__Bosea_sp._AS-1
NCBI2016196	0	0	0	22	0	0	0	0	0	k__Bacteria;p__Proteobacteria;c__Alphaproteobacteria;o__Hyphomonadales;f__Hyphomonadaceae;g__Hyphomonas;s__Hyphomonas_sp._KY3
NCBI2017483	0	0	0	0	0	1	3	7	1	k__Bacteria;p__Firmicutes;c__Bacilli;o__Bacillales;f__Bacillaceae;g__Virgibacillus;s__Virgibacillus_phasianinus
NCBI2017485	0	0	0	16	21	0	0	0	0	k__Bacteria;p__Actinobacteria;c__Actinomycetia;o__Micrococcales;f__Dermabacteraceae;g__Brachybacterium;s__Brachybacterium_avium
NCBI2017486	3878	2610	2756	44244	35515	32917	58125	62638	47589	k__Bacteria;p__Actinobacteria;c__Actinomycetia;o__Propionibacteriales;f__Nocardioidaceae;g__Nocardioides;s__Nocardioides_sp._S5
NCBI2017685	41	31	56	186	235	144	136	177	136	k__Bacteria;p__Actinobacteria;c__Actinomycetia;o__Micrococcales;f__Micrococcaceae;g__Arthrobacter;s__Arthrobacter_sp._PM3
NCBI2018025	60	44	61	0	6	12	50	17	35	k__Bacteria;p__Actinobacteria;c__Actinomycetia;o__Streptomycetales;f__Streptomycetaceae;g__Kitasatospora;s__Kitasatospora_sp._MMS16-BH015
NCBI2018067	0	0	0	0	0	0	8	0	0	k__Bacteria;p__Proteobacteria;c__Gammaproteobacteria;o__Pseudomonadales;f__Pseudomonadaceae;g__Pseudomonas;s__Pseudomonas_sp._FDAARGOS_380
NCBI2020	1077	1695	1119	32377	29300	22658	902	1094	1121	k__Bacteria;p__Actinobacteria;c__Actinomycetia;o__Streptosporangiales;f__Thermomonosporaceae;g__Thermomonospora;s__Thermomonospora_curvata
NCBI2020130	2	0	0	0	32	0	5	16	0	k__Bacteria;p__Actinobacteria;c__Actinomycetia;o__Micrococcales;f__Micrococcaceae;g__Arthrobacter;s__Arthrobacter_sp._7749
NCBI2020311	0	0	0	0	0	0	0	16	0	k__Bacteria;p__Proteobacteria;c__Alphaproteobacteria;o__Hyphomicrobiales;f__Rhizobiaceae;g__Rhizobium;s__Rhizobium_sp._Kim5
NCBI2020312	0	0	4	5	7	5	0	5	0	k__Bacteria;p__Proteobacteria;c__Alphaproteobacteria;o__Hyphomicrobiales;f__Rhizobiaceae;g__Rhizobium;s__Rhizobium_sp._CIAT894
NCBI2020377	0	0	0	0	0	0	5	0	11	k__Bacteria;p__Actinobacteria;c__Actinomycetia;o__Micrococcales;f__Micrococcaceae;g__Sinomonas;s__Sinomonas_sp._R1AF57
NCBI2020412	1816	1999	1318	1236	1226	987	2080	2279	1978	k__Bacteria;p__Proteobacteria;c__Alphaproteobacteria;o__Hyphomicrobiales;f__Boseaceae;g__Bosea;s__Bosea_sp._ANAM02
NCBI2020486	278	642	439	361	186	228	134	11	68	k__Bacteria;p__Actinobacteria;c__Actinomycetia;o__Micrococcales;f__Micrococcaceae;g__Arthrobacter;s__Arthrobacter_sp._YN
NCBI2021	1526	947	1359	12369	16449	13379	2907	2887	2412	k__Bacteria;p__Actinobacteria;c__Actinomycetia;o__Streptosporangiales;f__Nocardiopsaceae;g__Thermobifida;s__Thermobifida_fusca
NCBI2021234	0	0	0	0	2	2	2	0	2	k__Bacteria;p__Proteobacteria;c__Gammaproteobacteria;o__Xanthomonadales;f__Rhodanobacteraceae;g__Ahniella;s__Ahniella_affigens
NCBI2021379	8	15	5	16	7	17	5	5	9	k__Bacteria;p__Proteobacteria;c__Alphaproteobacteria;o__Hyphomicrobiales;f__Xanthobacteraceae;g__;s__Xanthobacteraceae_bacterium
NCBI2021391	14	19	5	11	12	4	29	28	31	k__Bacteria;p__Bacteroidetes;c__Flavobacteriia;o__Flavobacteriales;f__;g__;s__Flavobacteriales_bacterium
NCBI2024580	0	0	34	34	16	10	35	27	35	k__Bacteria;p__Actinobacteria;c__Actinomycetia;o__Micromonosporales;f__Micromonosporaceae;g__Plantactinospora;s__Plantactinospora_sp._KBS50
NCBI2025658	0	0	7	0	0	0	0	4	0	k__Bacteria;p__Proteobacteria;c__Gammaproteobacteria;o__Pseudomonadales;f__Pseudomonadaceae;g__Pseudomonas;s__Pseudomonas_sp._NS1(2017)
NCBI2025949	32	10	10	0	0	0	0	0	0	k__Bacteria;p__Proteobacteria;c__Betaproteobacteria;o__Burkholderiales;f__Oxalobacteraceae;g__Herbaspirillum;s__Herbaspirillum_sp._meg3
NCBI2026	55	32	29	461	618	360	99	146	93	k__Bacteria;p__Firmicutes;c__Bacilli;o__Bacillales;f__Thermoactinomycetaceae;g__Thermoactinomyces;s__Thermoactinomyces_vulgaris
NCBI2026193	0	0	0	6	6	0	10	0	0	k__Bacteria;p__Firmicutes;c__Bacilli;o__Bacillales;f__Bacillaceae;g__Bacillus;s__Bacillus_nitratireducens
NCBI2026199	750	613	715	311	541	515	2661	1179	8402	k__Bacteria;p__Proteobacteria;c__Betaproteobacteria;o__Burkholderiales;f__Burkholderiaceae;g__Paraburkholderia;s__Paraburkholderia_aromaticivorans
NCBI2026624	0	0	0	0	0	4	0	0	0	k__Bacteria;p__Proteobacteria;c__Alphaproteobacteria;o__Sphingomonadales;f__Sphingomonadaceae;g__Parasphingopyxis;s__Parasphingopyxis_algicola
NCBI2026716	2	0	0	0	0	0	0	0	1	k__Bacteria;p__Candidatus_Campbellbacteria;c__;o__;f__;g__;s__Candidatus_Campbellbacteria_bacterium
NCBI2026720	46	55	25	65	52	54	98	16	72	k__Bacteria;p__Candidatus_Saccharibacteria;c__;o__;f__;g__;s__Candidatus_Saccharibacteria_bacterium
NCBI2026727	0	1	0	0	0	0	0	0	0	k__Bacteria;p__Proteobacteria;c__Gammaproteobacteria;o__Legionellales;f__Coxiellaceae;g__;s__Coxiellaceae_bacterium
NCBI2026734	0	0	1	0	0	0	0	0	0	k__Bacteria;p__Chloroflexi;c__Dehalococcoidia;o__;f__;g__;s__Dehalococcoidia_bacterium
NCBI2026735	8	7	70	7	30	5	0	1	1	k__Bacteria;p__Proteobacteria;c__Deltaproteobacteria;o__;f__;g__;s__Deltaproteobacteria_bacterium
NCBI2026740	14	0	0	31	28	14	0	0	0	k__Bacteria;p__Bacteroidetes;c__Cytophagia;o__Cytophagales;f__Flammeovirgaceae;g__;s__Flammeovirgaceae_bacterium
NCBI2026742	7	8	8	1	1	0	2	0	3	k__Bacteria;p__Gemmatimonadetes;c__;o__;f__;g__;s__Gemmatimonadetes_bacterium
NCBI2026763	2	1	7	6	1	5	11	0	1	k__Bacteria;p__Proteobacteria;c__Deltaproteobacteria;o__Myxococcales;f__;g__;s__Myxococcales_bacterium
NCBI2026777	24	6	21	50	33	30	22	20	32	k__Bacteria;p__Planctomycetes;c__Phycisphaerae;o__Phycisphaerales;f__Phycisphaeraceae;g__;s__Phycisphaeraceae_bacterium
NCBI2026780	3	0	0	0	0	0	0	9	0	k__Bacteria;p__Planctomycetes;c__;o__;f__;g__;s__Planctomycetes_bacterium
NCBI2026786	190	169	90	376	391	410	180	140	150	k__Bacteria;p__Proteobacteria;c__Alphaproteobacteria;o__Rhodospirillales;f__;g__;s__Rhodospirillales_bacterium
NCBI2026798	0	0	0	0	1	0	0	0	0	k__Bacteria;p__Deinococcus-Thermus;c__Deinococci;o__Trueperales;f__Trueperaceae;g__;s__Trueperaceae_bacterium
NCBI2026804	3	3	0	1	0	0	0	0	0	k__Bacteria;p__Candidatus_Woesebacteria;c__;o__;f__;g__;s__Candidatus_Woesebacteria_bacterium
NCBI2026887	0	1	3	0	0	0	0	0	0	k__Bacteria;p__Nitrospirae;c__;o__;f__;g__;s__Nitrospirae_bacterium
NCBI2027857	0	0	1	2	11	16	5	3	0	k__Bacteria;p__Bacteroidetes;c__Flavobacteriia;o__Flavobacteriales;f__Flavobacteriaceae;g__Mariniflexile;s__Mariniflexile_sp._TRM1-10
NCBI2027860	132	139	120	0	0	0	0	0	0	k__Bacteria;p__Bacteroidetes;c__Sphingobacteriia;o__Sphingobacteriales;f__Sphingobacteriaceae;g__Mucilaginibacter;s__Mucilaginibacter_rubeus
NCBI2028343	0	2	2	0	0	0	0	0	0	k__Bacteria;p__Proteobacteria;c__Alphaproteobacteria;o__Hyphomicrobiales;f__Rhizobiaceae;g__Rhizobium;s__Rhizobium_sp._11515TR
NCBI2028345	12	46	3	1105	1006	1075	17	18	0	k__Bacteria;p__Proteobacteria;c__Betaproteobacteria;o__Burkholderiales;f__Alcaligenaceae;g__Pusillimonas_(ex_Stolz_et_al._2005);s__Pusillimonas_thiosulfatoxidans
NCBI2029849	0	0	0	55	66	0	0	0	0	k__Bacteria;p__Proteobacteria;c__Alphaproteobacteria;o__Maricaulales;f__Maricaulaceae;g__Marinicauda;s__Marinicauda_algicola
NCBI2029983	14	0	0	0	0	0	0	0	0	k__Bacteria;p__Bacteroidetes;c__Chitinophagia;o__Chitinophagales;f__Chitinophagaceae;g__Chitinophaga;s__Chitinophaga_caeni
NCBI2030806	51	0	0	0	0	0	98	0	103	k__Bacteria;p__Proteobacteria;c__Betaproteobacteria;o__Burkholderiales;f__Burkholderiaceae;g__;s__Burkholderiaceae_bacterium
NCBI2030810	0	12	1	12	6	11	0	0	0	k__Bacteria;p__Candidatus_Kaiserbacteria;c__;o__;f__;g__;s__Candidatus_Kaiserbacteria_bacterium
NCBI2030811	0	0	0	5	0	0	0	0	0	k__Bacteria;p__Candidatus_Peregrinibacteria;c__;o__;f__;g__;s__Candidatus_Peregrinibacteria_bacterium
NCBI2030816	1	0	0	18	0	2	0	0	0	k__Bacteria;p__Proteobacteria;c__Betaproteobacteria;o__Nitrosomonadales;f__Methylophilaceae;g__;s__Methylophilaceae_bacterium
NCBI2033	0	0	14	0	0	0	0	0	0	k__Bacteria;p__Actinobacteria;c__Actinomycetia;o__Micrococcales;f__Microbacteriaceae;g__Microbacterium;s__Microbacterium_testaceum
NCBI2033435	0	0	0	0	0	0	0	8	0	k__Bacteria;p__Proteobacteria;c__Alphaproteobacteria;o__Rhodobacterales;f__Rhodobacteraceae;g__;s__Rhodobacteraceae_bacterium_QY30
NCBI2033869	0	4	0	0	5	0	0	0	0	k__Bacteria;p__Proteobacteria;c__Alphaproteobacteria;o__Rhodobacterales;f__Rhodobacteraceae;g__Rhodobacter;s__Rhodobacter_sp._CZR27
NCBI203437	141	0	141	0	0	0	741	0	169	k__Bacteria;p__Gemmatimonadetes;c__;o__;f__;g__;s__uncultured_Gemmatimonadetes_bacterium
NCBI2035	38	0	96	7368	2796	3704	51	141	43	k__Bacteria;p__Actinobacteria;c__Actinomycetia;o__Micrococcales;f__Microbacteriaceae;g__Curtobacterium;s__Curtobacterium_flaccumfaciens
NCBI2038776	0	0	0	2	0	0	0	0	6	k__Bacteria;p__Bacteroidetes;c__Flavobacteriia;o__Flavobacteriales;f__Weeksellaceae;g__Kaistella;s__Kaistella_flava_(ex_Peng_et_al._2021)
NCBI2039870	0	15	14	9	0	0	12	10	25	k__Bacteria;p__Actinobacteria;c__Actinomycetia;o__Micromonosporales;f__Micromonosporaceae;g__Micromonospora;s__Micromonospora_sp._WMMA2032
NCBI204039	0	0	2	0	0	0	0	0	0	k__Bacteria;p__Proteobacteria;c__Gammaproteobacteria;o__Enterobacterales;f__Pectobacteriaceae;g__Dickeya;s__Dickeya_dianthicola
NCBI2041	23	54	0	111	24	32	77	77	54	k__Bacteria;p__Actinobacteria;c__Actinomycetia;o__Propionibacteriales;f__Nocardioidaceae;g__Aeromicrobium;s__Aeromicrobium_erythreum
NCBI2044939	0	0	0	3	1	1	0	4	0	k__Bacteria;p__Firmicutes;c__Clostridia;o__;f__;g__;s__Clostridia_bacterium
NCBI2044940	0	0	0	0	0	0	1	0	0	k__Bacteria;p__Proteobacteria;c__Deltaproteobacteria;o__Desulfobacterales;f__;g__;s__Desulfobacterales_bacterium
NCBI2044944	1	0	0	2	1	4	0	3	4	k__Bacteria;p__Bacteroidetes;c__Sphingobacteriia;o__Sphingobacteriales;f__;g__;s__Sphingobacteriales_bacterium
NCBI2045	107	79	98	94	196	134	72	246	103	k__Bacteria;p__Actinobacteria;c__Actinomycetia;o__Propionibacteriales;f__Nocardioidaceae;g__Pimelobacter;s__Pimelobacter_simplex
NCBI2045200	77	0	37	41	47	93	0	0	0	k__Bacteria;p__Proteobacteria;c__Gammaproteobacteria;o__Pseudomonadales;f__Pseudomonadaceae;g__Pseudomonas;s__Pseudomonas_rhizophila
NCBI2045208	0	6	0	0	57	0	69	30	0	k__Bacteria;p__Proteobacteria;c__Betaproteobacteria;o__Burkholderiales;f__Oxalobacteraceae;g__Massilia;s__Massilia_violaceinigra
NCBI2045217	0	4	2	4	7	14	15	0	13	k__Bacteria;p__Candidatus_Moranbacteria;c__;o__;f__;g__;s__Candidatus_Moranbacteria_bacterium
NCBI2045451	136	546	79	0	0	0	0	0	0	k__Bacteria;p__Proteobacteria;c__Gammaproteobacteria;o__Xanthomonadales;f__Xanthomonadaceae;g__Stenotrophomonas;s__Stenotrophomonas_indicatrix
NCBI2045452	0	0	31	6	0	18	48	63	39	k__Bacteria;p__Actinobacteria;c__Actinomycetia;o__Propionibacteriales;f__Nocardioidaceae;g__Nocardioides;s__Nocardioides_houyundeii
NCBI204773	8825	10088	10284	20458	9449	12617	5185	4247	4612	k__Bacteria;p__Proteobacteria;c__Betaproteobacteria;o__Burkholderiales;f__Oxalobacteraceae;g__Herminiimonas;s__Herminiimonas_arsenicoxydans
NCBI2048654	7	5	6	0	14	3	7	4	6	k__Bacteria;p__Firmicutes;c__Bacilli;o__Bacillales;f__Planococcaceae;g__Solibacillus;s__Solibacillus_sp._R5-41
NCBI2048897	0	2	0	0	0	0	0	0	0	k__Bacteria;p__Proteobacteria;c__Alphaproteobacteria;o__Hyphomicrobiales;f__Rhizobiaceae;g__Rhizobium;s__Rhizobium_sp._NXC24
NCBI2048898	0	48	0	29	30	26	279	163	166	k__Bacteria;p__Actinobacteria;c__Actinomycetia;o__Micrococcales;f__Microbacteriaceae;g__Microbacterium;s__Microbacterium_sp._Y-01
NCBI204891	4	0	5	3	0	0	13	3	3	k__Bacteria;p__Actinobacteria;c__Actinomycetia;o__Corynebacteriales;f__Nocardiaceae;g__Nocardia;s__Nocardia_iowensis
NCBI2049332	0	0	0	20	10	3	0	0	0	k__Bacteria;p__Proteobacteria;c__Gammaproteobacteria;o__Methylococcales;f__Methylococcaceae;g__Methylomicrobium;s__Methylomicrobium_sp._wino1
NCBI2049428	0	0	1	0	0	1	0	0	0	k__Bacteria;p__Ignavibacteriae;c__Ignavibacteria;o__Ignavibacteriales;f__;g__;s__Ignavibacteriales_bacterium
NCBI2049589	0	0	0	0	41	0	0	0	0	k__Bacteria;p__Proteobacteria;c__Gammaproteobacteria;o__Pseudomonadales;f__Pseudomonadaceae;g__Pseudomonas;s__Pseudomonas_sp._HLS-6
NCBI2049881	72	65	109	10	15	14	39	50	42	k__Bacteria;p__Actinobacteria;c__Actinomycetia;o__Streptomycetales;f__Streptomycetaceae;g__Streptomyces;s__Streptomyces_dengpaensis
NCBI2051552	528	0	0	0	199	398	0	0	0	k__Bacteria;p__Actinobacteria;c__Actinomycetia;o__Corynebacteriales;f__Mycobacteriaceae;g__Mycobacterium;s__Mycobacterium_sp._PYR15
NCBI2051553	0	0	0	50	27	14	0	0	0	k__Bacteria;p__Proteobacteria;c__Alphaproteobacteria;o__Hyphomicrobiales;f__Methylobacteriaceae;g__Methylobacterium;s__Methylobacterium_currus
NCBI2052152	2	3	2	4	2	2	2	1	0	k__Bacteria;p__Candidatus_Nomurabacteria;c__;o__;f__;g__;s__Candidatus_Nomurabacteria_bacterium
NCBI2052164	134	131	80	88	58	73	82	61	74	k__Bacteria;p__Planctomycetes;c__Planctomycetia;o__Gemmatales;f__Gemmataceae;g__;s__Gemmataceae_bacterium
NCBI2052176	0	10	2	0	0	0	0	0	0	k__Bacteria;p__Chlamydiae;c__Chlamydiia;o__Parachlamydiales;f__Parachlamydiaceae;g__;s__Parachlamydiaceae_bacterium
NCBI2052180	0	3	2	1	1	1	1	4	2	k__Bacteria;p__Planctomycetes;c__Phycisphaerae;o__Phycisphaerales;f__;g__;s__Phycisphaerales_bacterium
NCBI2052181	322	209	384	2	2	3	0	270	466	k__Bacteria;p__Planctomycetes;c__Planctomycetia;o__;f__;g__;s__Planctomycetia_bacterium
NCBI2052956	231	195	292	128	114	191	31	22	38	k__Bacteria;p__Proteobacteria;c__Gammaproteobacteria;o__Pseudomonadales;f__Pseudomonadaceae;g__Pseudomonas;s__Pseudomonas_sp._ACM7
NCBI2053287	0	0	0	0	16	0	0	0	0	k__Bacteria;p__Proteobacteria;c__Gammaproteobacteria;o__Moraxellales;f__Moraxellaceae;g__Acinetobacter;s__Acinetobacter_pseudolwoffii
NCBI2053306	0	0	0	0	0	0	5	0	0	k__Bacteria;p__Ignavibacteriae;c__Ignavibacteria;o__;f__;g__;s__Ignavibacteria_bacterium
NCBI2053492	15	0	46	67	98	107	21	107	0	k__Bacteria;p__Proteobacteria;c__Betaproteobacteria;o__;f__;g__Candidatus_Accumulibacter;s__Candidatus_Accumulibacter_sp.
NCBI2053521	0	0	0	0	3	3	0	0	0	k__Bacteria;p__Candidatus_Berkelbacteria;c__;o__;f__;g__;s__Candidatus_Berkelbacteria_bacterium
NCBI2053538	0	0	1	0	0	0	1	0	0	k__Bacteria;p__Proteobacteria;c__Gammaproteobacteria;o__;f__Candidatus_Competibacteraceae;g__;s__Candidatus_Competibacteraceae_bacterium
NCBI2053542	0	1	0	0	0	0	1	0	0	k__Bacteria;p__Candidatus_Daviesbacteria;c__;o__;f__;g__;s__Candidatus_Daviesbacteria_bacterium
NCBI2053570	2	0	0	0	0	0	0	1	0	k__Bacteria;p__Candidatus_Latescibacteria;c__;o__;f__;g__;s__Candidatus_Latescibacteria_bacterium
NCBI2053634	1	9	1	0	0	0	1	1	0	k__Bacteria;p__Candidatus_Uhrbacteria;c__;o__;f__;g__;s__Candidatus_Uhrbacteria_bacterium
NCBI2054227	426	475	364	355	434	790	1153	8256	1381	k__Bacteria;p__Proteobacteria;c__Alphaproteobacteria;o__Sphingomonadales;f__Sphingomonadaceae;g__Sphingopyxis;s__Sphingopyxis_lindanitolerans
NCBI2054902	63	161	86	38	71	227	326	411	443	k__Bacteria;p__Actinobacteria;c__Actinomycetia;o__Corynebacteriales;f__Nocardiaceae;g__Rhodococcus;s__Rhodococcus_sp._AQ5-07
NCBI2054914	15	0	0	0	0	0	0	0	0	k__Bacteria;p__Proteobacteria;c__Gammaproteobacteria;o__Pseudomonadales;f__Pseudomonadaceae;g__Pseudomonas;s__Pseudomonas_sp._02C_26
NCBI2054919	17	4	17	0	10	20	19	0	18	k__Bacteria;p__Proteobacteria;c__Gammaproteobacteria;o__Pseudomonadales;f__Pseudomonadaceae;g__Pseudomonas;s__Pseudomonas_sp._S09G_359
NCBI2055	0	15	0	0	0	0	7	0	0	k__Bacteria;p__Actinobacteria;c__Actinomycetia;o__Corynebacteriales;f__Gordoniaceae;g__Gordonia;s__Gordonia_terrae
NCBI2055160	0	0	0	3	0	5	0	0	0	k__Bacteria;p__Firmicutes;c__Bacilli;o__Bacillales;f__Alicyclobacillaceae;g__Kyrpidia;s__Kyrpidia_spormannii
NCBI2055889	1446	1229	1043	647	520	472	1229	1831	1090	k__Bacteria;p__Actinobacteria;c__Actinomycetia;o__Corynebacteriales;f__Nocardiaceae;g__Nocardia;s__Nocardia_tengchongensis
NCBI2055955	0	0	0	985	804	0	0	163	0	k__Bacteria;p__Proteobacteria;c__Alphaproteobacteria;o__Sphingomonadales;f__Erythrobacteraceae;g__Tsuneonella;s__Tsuneonella_flava
NCBI2056231	43	0	36	12	0	0	0	0	0	k__Bacteria;p__Proteobacteria;c__Gammaproteobacteria;o__Pseudomonadales;f__Pseudomonadaceae;g__Pseudomonas;s__Pseudomonas_qingdaonensis
NCBI2056494	0	0	0	0	0	0	0	3	0	k__Bacteria;p__Candidatus_Saccharibacteria;c__;o__;f__;g__;s__Candidatus_Saccharibacteria_bacterium_YM_S32_TM7_50_20
NCBI2057	25	33	36	1682	1287	1068	1288	1890	790	k__Bacteria;p__Chloroflexi;c__Thermomicrobia;o__Sphaerobacterales;f__Sphaerobacteraceae;g__Sphaerobacter;s__Sphaerobacter_thermophilus
NCBI2057025	0	1	0	0	0	0	0	0	0	k__Bacteria;p__Bacteroidetes;c__Cytophagia;o__Cytophagales;f__Cytophagaceae;g__Spirosoma;s__Spirosoma_pollinicola
NCBI2057741	201	297	84	147	408	62	145	392	167	k__Bacteria;p__Proteobacteria;c__Alphaproteobacteria;o__Hyphomicrobiales;f__Nitrobacteraceae;g__Bradyrhizobium;s__Bradyrhizobium_sp._SK17
NCBI2057808	0	0	0	0	0	4	0	0	0	k__Bacteria;p__Bacteroidetes;c__Flavobacteriia;o__Flavobacteriales;f__Flavobacteriaceae;g__Lacinutrix;s__Lacinutrix_sp._Bg11-31
NCBI2058136	0	0	0	5	0	10	7	4	0	k__Bacteria;p__Firmicutes;c__Bacilli;o__Bacillales;f__Planococcaceae;g__Planococcus;s__Planococcus_sp._MB-3u-03
NCBI2058175	0	0	0	12	0	0	0	0	0	k__Bacteria;p__Bacteroidetes;c__Flavobacteriia;o__Flavobacteriales;f__Flavobacteriaceae;g__Antarcticibacterium;s__Antarcticibacterium_flavum
NCBI205844	144	0	0	283	421	770	624	603	355	k__Bacteria;p__Proteobacteria;c__Alphaproteobacteria;o__Sphingomonadales;f__Sphingomonadaceae;g__Novosphingobium;s__Novosphingobium_pentaromativorans
NCBI2058624	5	15	0	0	0	3	0	0	0	k__Bacteria;p__Proteobacteria;c__Betaproteobacteria;o__Burkholderiales;f__Oxalobacteraceae;g__Undibacterium;s__Undibacterium_sp._KW1
NCBI2058625	0	0	4	8	0	0	0	0	0	k__Bacteria;p__Proteobacteria;c__Betaproteobacteria;o__Burkholderiales;f__Oxalobacteraceae;g__Undibacterium;s__Undibacterium_sp._YM2
NCBI2058657	134	0	0	0	0	91	179	0	0	k__Bacteria;p__Actinobacteria;c__Actinomycetia;o__Micrococcales;f__Micrococcaceae;g__Zhihengliuella;s__Zhihengliuella_sp._ISTPL4
NCBI2058924	0	0	0	0	0	0	0	1081	0	k__Bacteria;p__Actinobacteria;c__Actinomycetia;o__Streptomycetales;f__Streptomycetaceae;g__Streptomyces;s__Streptomyces_populi
NCBI2059884	0	0	0	4	0	0	0	0	0	k__Bacteria;p__Actinobacteria;c__Actinomycetia;o__Streptomycetales;f__Streptomycetaceae;g__Streptomyces;s__Streptomyces_sp._CMB-StM0423
NCBI2060312	0	0	0	0	321	0	384	70	461	k__Bacteria;p__Proteobacteria;c__Alphaproteobacteria;o__Sphingomonadales;f__Erythrobacteraceae;g__Altererythrobacter;s__Altererythrobacter_sp._B11
NCBI2060726	0	0	0	13	15	0	0	0	0	k__Bacteria;p__Proteobacteria;c__Alphaproteobacteria;o__Hyphomicrobiales;f__Rhizobiaceae;g__Neorhizobium;s__Neorhizobium_sp._SOG26
NCBI2061	0	0	0	0	0	0	12	0	0	k__Bacteria;p__Actinobacteria;c__Actinomycetia;o__Corynebacteriales;f__Tsukamurellaceae;g__Tsukamurella;s__Tsukamurella_paurometabola
NCBI2065379	0	0	0	28	0	8	0	0	0	k__Bacteria;p__Proteobacteria;c__Alphaproteobacteria;o__Rhodobacterales;f__Rhodobacteraceae;g__Paracoccus;s__Paracoccus_jeotgali
NCBI2065380	0	0	0	0	0	0	0	17	0	k__Bacteria;p__Firmicutes;c__Bacilli;o__Bacillales;f__Bacillaceae;g__;s__Bacillaceae_bacterium_ZC4
NCBI2066	35	48	111	12	0	0	0	28	0	k__Bacteria;p__Actinobacteria;c__Actinomycetia;o__Streptomycetales;f__Streptomycetaceae;g__Kitasatospora;s__Kitasatospora_setae
NCBI2066070	260	233	142	250	126	188	234	241	185	k__Bacteria;p__Proteobacteria;c__Alphaproteobacteria;o__Hyphomicrobiales;f__Phyllobacteriaceae;g__Mesorhizobium;s__Mesorhizobium_japonicum
NCBI2066483	0	0	0	1	0	1	0	0	0	k__Bacteria;p__;c__Candidatus_Babeliae;o__Candidatus_Babeliales;f__Candidatus_Chromulinivoraceae;g__Candidatus_Chromulinivorax;s__Candidatus_Chromulinivorax_destructor
NCBI2067415	18	36	56	5501	3408	2137	1624	535	956	k__Bacteria;p__Proteobacteria;c__Alphaproteobacteria;o__Sphingomonadales;f__Erythrobacteraceae;g__Altererythrobacter;s__Altererythrobacter_sp._TH136
NCBI2067572	0	26	0	0	0	0	0	0	0	k__Bacteria;p__Proteobacteria;c__Gammaproteobacteria;o__Pseudomonadales;f__Pseudomonadaceae;g__Pseudomonas;s__Pseudomonas_sp._NC02
NCBI2067957	0	0	6	0	0	0	13	14	0	k__Bacteria;p__Proteobacteria;c__Alphaproteobacteria;o__Hyphomicrobiales;f__Methylobacteriaceae;g__Methylobacterium;s__Methylobacterium_sp._DM1
NCBI2067960	0	0	0	0	4	0	0	0	0	k__Bacteria;p__Proteobacteria;c__Betaproteobacteria;o__Rhodocyclales;f__Rhodocyclaceae;g__Aromatoleum;s__Aromatoleum_pumilum
NCBI2068655	0	1	0	0	1	0	0	0	0	k__Bacteria;p__Firmicutes;c__Clostridia;o__Eubacteriales;f__Lachnospiraceae;g__Novisyntrophococcus;s__Novisyntrophococcus_fermenticellae
NCBI206937	0	0	0	0	0	0	7	0	0	k__Bacteria;p__;c__;o__;f__;g__;s__uncultured_denitrifying_bacterium
NCBI2070337	0	0	0	0	0	0	0	0	7	k__Bacteria;p__Actinobacteria;c__Actinomycetia;o__Micrococcales;f__Microbacteriaceae;g__Curtobacterium;s__Curtobacterium_sp._SGAir0471
NCBI2070347	0	0	0	0	0	0	19	40	40	k__Bacteria;p__Actinobacteria;c__Actinomycetia;o__Micrococcales;f__Microbacteriaceae;g__Agrococcus;s__Agrococcus_sp._SGAir0287
NCBI2070348	0	0	0	0	0	0	0	0	62	k__Bacteria;p__Actinobacteria;c__Actinomycetia;o__Micrococcales;f__Microbacteriaceae;g__Microbacterium;s__Microbacterium_sp._SGAir0570
NCBI2070369	0	0	0	1	0	0	0	0	0	k__Bacteria;p__Proteobacteria;c__Alphaproteobacteria;o__Rhodobacterales;f__Roseobacteraceae;g__Sulfitobacter;s__Sulfitobacter_sp._JL08
NCBI2070463	0	2	0	0	4	4	0	0	3	k__Bacteria;p__Firmicutes;c__Bacilli;o__Bacillales;f__Bacillaceae;g__Lysinibacillus;s__Lysinibacillus_sp._SGAir0095
NCBI2071607	0	5	5	146	131	143	39	60	52	k__Bacteria;p__Proteobacteria;c__Alphaproteobacteria;o__Sphingomonadales;f__Sphingomonadaceae;g__Sphingomonas;s__Sphingomonas_rhizophila
NCBI2071627	11	0	0	0	0	0	0	0	0	k__Bacteria;p__Actinobacteria;c__Actinomycetia;o__Micromonosporales;f__Micromonosporaceae;g__Plantactinospora;s__Plantactinospora_sp._BB1
NCBI2072412	0	0	8	0	0	0	0	0	0	k__Bacteria;p__Proteobacteria;c__Gammaproteobacteria;o__Xanthomonadales;f__Xanthomonadaceae;g__Stenotrophomonas;s__Stenotrophomonas_sp._ZAC14A_NAIMI4_1
NCBI2072420	90	94	24	115	29	107	74	56	29	k__Bacteria;p__Proteobacteria;c__Alphaproteobacteria;o__Hyphomicrobiales;f__Nitrobacteraceae;g__;s__Bradyrhizobiaceae_bacterium
NCBI2072503	0	0	0	0	9	2	0	0	0	k__Bacteria;p__Actinobacteria;c__Actinomycetia;o__Pseudonocardiales;f__Pseudonocardiaceae;g__Actinoalloteichus;s__Actinoalloteichus_sp._AHMU_CJ021
NCBI2072505	0	0	0	7	0	0	18	24	0	k__Bacteria;p__Actinobacteria;c__Actinomycetia;o__Streptomycetales;f__Streptomycetaceae;g__Streptomyces;s__Streptomyces_sp._Go-475
NCBI2072590	0	0	13	0	0	0	0	0	0	k__Bacteria;p__Proteobacteria;c__Betaproteobacteria;o__Burkholderiales;f__Oxalobacteraceae;g__Massilia;s__Massilia_armeniaca
NCBI2072936	1	11	8	2	0	7	6	0	0	k__Bacteria;p__Proteobacteria;c__Alphaproteobacteria;o__Sphingomonadales;f__Sphingomonadaceae;g__Sphingobium;s__Sphingobium_sp._SCG-1
NCBI2073078	5	0	0	0	0	0	0	0	0	k__Bacteria;p__Proteobacteria;c__Gammaproteobacteria;o__Pseudomonadales;f__Pseudomonadaceae;g__Pseudomonas;s__Pseudomonas_sp._DTU12.3
NCBI2073117	0	0	2	3	3	0	0	1	0	k__Bacteria;p__Chloroflexi;c__Anaerolineae;o__Anaerolineales;f__;g__;s__Anaerolineales_bacterium
NCBI207340	0	0	132	478	0	0	0	144	364	k__Bacteria;p__Proteobacteria;c__Alphaproteobacteria;o__Rhodospirillales;f__Acetobacteraceae;g__Roseomonas;s__Roseomonas_mucosa
NCBI2074	58	0	0	20	9	52	67	13	57	k__Bacteria;p__Actinobacteria;c__Actinomycetia;o__Pseudonocardiales;f__Pseudonocardiaceae;g__Pseudonocardia;s__Pseudonocardia_autotrophica
NCBI2077182	0	0	0	0	2	2	0	2	0	k__Bacteria;p__Proteobacteria;c__Alphaproteobacteria;o__Sphingomonadales;f__Sphingomonadaceae;g__Sphingorhabdus;s__Sphingorhabdus_sp._YGSMI21
NCBI207736	0	0	0	0	0	129	0	0	233	k__Bacteria;p__Proteobacteria;c__Alphaproteobacteria;o__Hyphomicrobiales;f__Phyllobacteriaceae;g__Mesorhizobium;s__Mesorhizobium_sp._Wif-1
NCBI207745	1576	3061	2447	1639	1737	3173	3003	1643	2548	k__Bacteria;p__Proteobacteria;c__Betaproteobacteria;o__Burkholderiales;f__Comamonadaceae;g__Variovorax;s__Variovorax_sp._WDL1
NCBI207831	165	175	0	0	0	0	630	0	215	k__Bacteria;p__;c__;o__;f__;g__;s__bacterium_enrichment_culture
NCBI2078691	61	84	47	4	13	41	16	27	28	k__Bacteria;p__Actinobacteria;c__Actinomycetia;o__Streptomycetales;f__Streptomycetaceae;g__Streptomyces;s__Streptomyces_sp._CB01881
NCBI2079227	4	4	8	47	22	47	4	8	27	k__Bacteria;p__Actinobacteria;c__Actinomycetia;o__Micrococcales;f__Micrococcaceae;g__Arthrobacter;s__Arthrobacter_sp._PGP41
NCBI2079791	0	0	0	5	0	0	0	4	9	k__Bacteria;p__Actinobacteria;c__Actinomycetia;o__Micrococcales;f__Microbacteriaceae;g__Salinibacterium;s__Salinibacterium_hongtaonis
NCBI2079792	0	5	11	18	23	36	62	49	31	k__Bacteria;p__Actinobacteria;c__Actinomycetia;o__Micrococcales;f__Microbacteriaceae;g__Mycetocola;s__Mycetocola_zhujimingii
NCBI2079793	0	14	0	0	54	71	26	59	41	k__Bacteria;p__Actinobacteria;c__Actinomycetia;o__Propionibacteriales;f__Nocardioidaceae;g__Aeromicrobium;s__Aeromicrobium_chenweiae
NCBI2079806	0	0	0	0	0	0	0	186	0	k__Bacteria;p__Proteobacteria;c__Gammaproteobacteria;o__Pseudomonadales;f__Pseudomonadaceae;g__;s__Pseudomonadaceae_bacterium_SI-3
NCBI2080469	0	0	0	0	311	0	0	0	0	k__Bacteria;p__Proteobacteria;c__Betaproteobacteria;o__Rhodocyclales;f__Zoogloeaceae;g__;s__Zoogloeaceae_bacteirum_Par-f-2
NCBI2080742	671	478	574	114	214	202	116	92	66	k__Bacteria;p__Actinobacteria;c__Actinomycetia;o__Micrococcales;f__Microbacteriaceae;g__Agromyces;s__Agromyces_badenianii
NCBI2081791	91	0	98	0	0	34	46	0	0	k__Bacteria;p__Proteobacteria;c__Alphaproteobacteria;o__Hyphomicrobiales;f__Rhizobiaceae;g__Rhizobium;s__Rhizobium_ruizarguesonis
NCBI2081964	1	1	0	0	0	0	0	0	1	k__Bacteria;p__Firmicutes;c__Bacilli;o__Bacillales;f__Bacillaceae;g__Lysinibacillus;s__Lysinibacillus_sp._B2A1
NCBI2082188	133	52	24	224	150	184	303	24	97	k__Bacteria;p__Proteobacteria;c__Alphaproteobacteria;o__Sphingomonadales;f__Sphingomonadaceae;g__Sphingobium;s__Sphingobium_sp._YG1
NCBI208226	0	0	0	4	3	0	0	0	0	k__Bacteria;p__Firmicutes;c__Clostridia;o__Eubacteriales;f__Clostridiaceae;g__Alkaliphilus;s__Alkaliphilus_metalliredigens
NCBI2082386	7	0	42	29	0	39	0	0	0	k__Bacteria;p__Proteobacteria;c__Betaproteobacteria;o__Burkholderiales;f__;g__Methylibium;s__Methylibium_sp._Pch-M
NCBI2082387	0	0	2	0	0	0	0	0	0	k__Bacteria;p__Proteobacteria;c__Alphaproteobacteria;o__Hyphomicrobiales;f__Phyllobacteriaceae;g__Mesorhizobium;s__Mesorhizobium_sp._Pch-S
NCBI2082949	0	0	0	3	0	0	3	0	3	k__Bacteria;p__Proteobacteria;c__Alphaproteobacteria;o__Hyphomicrobiales;f__Methylobacteriaceae;g__Microvirga;s__Microvirga_sp._17_mud_1-3
NCBI2083053	0	0	0	0	0	0	0	34	0	k__Bacteria;p__Proteobacteria;c__Gammaproteobacteria;o__Pseudomonadales;f__Pseudomonadaceae;g__Pseudomonas;s__Pseudomonas_sp._SWI44
NCBI2083054	0	0	49	0	0	0	0	0	0	k__Bacteria;p__Proteobacteria;c__Gammaproteobacteria;o__Pseudomonadales;f__Pseudomonadaceae;g__Pseudomonas;s__Pseudomonas_sp._LG1D9
NCBI2083284	16	0	31	41	83	45	91	19	86	k__Bacteria;p__Actinobacteria;c__Actinomycetia;o__Streptomycetales;f__Streptomycetaceae;g__Streptomyces;s__Streptomyces_sp._CB09001
NCBI2083786	30	0	0	116	18	69	80	98	53	k__Bacteria;p__Proteobacteria;c__Alphaproteobacteria;o__Hyphomicrobiales;f__Devosiaceae;g__Devosia;s__Devosia_sp._I507
NCBI208549	0	2754	0	6050	0	0	0	4947	6251	k__Bacteria;p__Proteobacteria;c__Alphaproteobacteria;o__Hyphomicrobiales;f__;g__;s__uncultured_Hyphomicrobiales_bacterium
NCBI2086471	5	0	7	46	36	23	282	202	259	k__Bacteria;p__Bacteroidetes;c__Cytophagia;o__Cytophagales;f__Hymenobacteraceae;g__Adhaeribacter;s__Adhaeribacter_swui
NCBI2086577	0	5	0	0	1	0	0	1	0	k__Bacteria;p__Firmicutes;c__Bacilli;o__Bacillales;f__Bacillaceae;g__Lysinibacillus;s__Lysinibacillus_timonensis
NCBI2093742	0	0	0	0	2	0	0	0	0	k__Bacteria;p__Firmicutes;c__Clostridia;o__Eubacteriales;f__Lachnospiraceae;g__;s__Lachnospiraceae_bacterium_KM106-2
NCBI2094021	0	389	329	0	0	115	0	69	124	k__Bacteria;p__Actinobacteria;c__Actinomycetia;o__Streptomycetales;f__Streptomycetaceae;g__Streptomyces;s__Streptomyces_sp._WAC00288
NCBI209589	1	0	0	0	0	0	1	0	0	k__Bacteria;p__Actinobacteria;c__Actinomycetia;o__Micrococcales;f__Micrococcaceae;g__Arthrobacter;s__Arthrobacter_sp._BP2
NCBI2099387	10	0	0	0	0	8	0	0	0	k__Bacteria;p__Cyanobacteria;c__;o__Nostocales;f__Tolypothrichaceae;g__Tolypothrix;s__Tolypothrix_sp._PCC_7910
NCBI2099583	0	0	0	0	0	451	0	0	0	k__Bacteria;p__Actinobacteria;c__Actinomycetia;o__Streptomycetales;f__Streptomycetaceae;g__Streptomyces;s__Streptomyces_sp._ICC1
NCBI2099675	55	47	46	190	219	223	149	122	88	k__Bacteria;p__Bacteroidetes;c__Cytophagia;o__Cytophagales;f__Cyclobacteriaceae;g__;s__Cyclobacteriaceae_bacterium
NCBI210	0	0	0	1	0	0	0	0	0	k__Bacteria;p__Proteobacteria;c__Epsilonproteobacteria;o__Campylobacterales;f__Helicobacteraceae;g__Helicobacter;s__Helicobacter_pylori
NCBI2100146	4	5	4	11	5	0	7	21	4	k__Bacteria;p__Cyanobacteria;c__;o__Nostocales;f__Nostocaceae;g__Nostoc;s__Nostoc_sp._UIC_10630
NCBI2107713	15	15	9	9	16	51	22	14	7	k__Bacteria;p__Actinobacteria;c__Actinomycetia;o__Propionibacteriales;f__Nocardioidaceae;g__Aeromicrobium;s__Aeromicrobium_sp._A1-2
NCBI2108445	1242	1393	1014	75	83	90	31	37	19	k__Bacteria;p__Proteobacteria;c__Alphaproteobacteria;o__Hyphomicrobiales;f__Phyllobacteriaceae;g__Mesorhizobium;s__Mesorhizobium_sp._DCY119
NCBI2108470	34	0	14	42	31	69	0	18	0	k__Bacteria;p__Actinobacteria;c__Actinomycetia;o__Micromonosporales;f__Micromonosporaceae;g__Plantactinospora;s__Plantactinospora_sp._BC1
NCBI2109691	0	0	23	19	8	0	0	0	0	k__Bacteria;p__Firmicutes;c__Clostridia;o__Eubacteriales;f__Lachnospiraceae;g__;s__Lachnospiraceae_bacterium_GAM79
NCBI2109913	0	0	0	156	0	0	120	0	0	k__Bacteria;p__Proteobacteria;c__Betaproteobacteria;o__Burkholderiales;f__Comamonadaceae;g__Melaminivora;s__Melaminivora_sp._SC2-9
NCBI2109914	0	0	0	0	0	0	9	0	9	k__Bacteria;p__Proteobacteria;c__Betaproteobacteria;o__Burkholderiales;f__Comamonadaceae;g__Ottowia;s__Ottowia_oryzae
NCBI2109915	12	0	14	11	0	0	11	0	10	k__Bacteria;p__Proteobacteria;c__Betaproteobacteria;o__Burkholderiales;f__Comamonadaceae;g__Simplicispira;s__Simplicispira_suum
NCBI211114	18	33	0	4	4	8	6	0	0	k__Bacteria;p__Actinobacteria;c__Actinomycetia;o__Pseudonocardiales;f__Pseudonocardiaceae;g__Allokutzneria;s__Allokutzneria_albata
NCBI211429	0	0	2164	2740	0	0	2136	0	0	k__Bacteria;p__Actinobacteria;c__Rubrobacteria;o__;f__;g__;s__uncultured_Rubrobacteria_bacterium
NCBI211446	0	0	1790	0	529	0	0	663	0	k__Bacteria;p__Actinobacteria;c__Thermoleophilia;o__Solirubrobacterales;f__Solirubrobacteraceae;g__Solirubrobacter;s__uncultured_Solirubrobacter_sp.
NCBI211454	0	0	0	1244	3980	0	0	0	0	k__Bacteria;p__Proteobacteria;c__Alphaproteobacteria;o__Hyphomicrobiales;f__Hyphomicrobiaceae;g__Rhodoplanes;s__uncultured_Rhodoplanes_sp.
NCBI211455	1608	1456	0	0	0	0	0	0	0	k__Bacteria;p__Actinobacteria;c__Actinomycetia;o__Pseudonocardiales;f__Pseudonocardiaceae;g__Pseudonocardia;s__uncultured_Pseudonocardia_sp.
NCBI2115968	0	0	0	3	0	0	0	0	0	k__Bacteria;p__Firmicutes;c__Bacilli;o__Bacillales;f__Bacillaceae;g__Lysinibacillus;s__Lysinibacillus_capsici
NCBI2116657	0	0	0	0	0	54	124	196	0	k__Bacteria;p__Proteobacteria;c__Betaproteobacteria;o__Burkholderiales;f__Comamonadaceae;g__Pulveribacter;s__Pulveribacter_suum
NCBI2126346	42	51	27	0	21	6	39	19	10	k__Bacteria;p__Actinobacteria;c__Actinomycetia;o__Streptomycetales;f__Streptomycetaceae;g__Streptacidiphilus;s__Streptacidiphilus_bronchialis
NCBI2126553	0	0	0	0	0	0	0	0	3	k__Bacteria;p__Bacteroidetes;c__Flavobacteriia;o__Flavobacteriales;f__Flavobacteriaceae;g__Gramella;s__Gramella_fulva
NCBI212765	4	7	12	4	4	4	6	4	4	k__Bacteria;p__Actinobacteria;c__Actinomycetia;o__Corynebacteriales;f__Mycobacteriaceae;g__Mycolicibacterium;s__Mycolicibacterium_madagascariense
NCBI212767	346	251	212	302	270	237	224	357	292	k__Bacteria;p__Actinobacteria;c__Actinomycetia;o__Corynebacteriales;f__Mycobacteriaceae;g__Mycobacterium;s__Mycobacterium_sp._JS623
NCBI2135430	275	208	185	67	68	46	1156	1384	2512	k__Bacteria;p__Actinobacteria;c__Actinomycetia;o__Streptomycetales;f__Streptomycetaceae;g__Streptomyces;s__Streptomyces_sp._P3
NCBI2136172	0	0	0	0	0	0	3	0	0	k__Bacteria;p__Proteobacteria;c__Gammaproteobacteria;o__Oceanospirillales;f__Halomonadaceae;g__Halomonas;s__Halomonas_sp._SF2003
NCBI2136173	997	864	755	436	351	306	989	955	1073	k__Bacteria;p__Actinobacteria;c__Actinomycetia;o__Streptomycetales;f__Streptomycetaceae;g__Streptomyces;s__Streptomyces_sp._So13.3
NCBI2136401	0	0	8	10	0	0	6	0	0	k__Bacteria;p__Actinobacteria;c__Actinomycetia;o__Streptomycetales;f__Streptomycetaceae;g__Streptomyces;s__Streptomyces_sp._YIM_121038
NCBI214038	0	618	0	0	0	0	0	0	0	k__Bacteria;p__Proteobacteria;c__Deltaproteobacteria;o__Desulfuromonadales;f__;g__;s__uncultured_Desulfuromonadales_bacterium
NCBI214040	0	0	0	232	0	0	0	0	0	k__Bacteria;p__Chloroflexi;c__Chloroflexia;o__Chloroflexales;f__Chloroflexaceae;g__Chloroflexus;s__uncultured_Chloroflexus_sp.
NCBI214856	181	0	0	409	199	0	0	0	0	k__Bacteria;p__Bacteroidetes;c__Bacteroidia;o__Bacteroidales;f__Rikenellaceae;g__Alistipes;s__Alistipes_finegoldii
NCBI2153385	49	220	0	0	0	0	0	0	0	k__Bacteria;p__Proteobacteria;c__Gammaproteobacteria;o__Enterobacterales;f__Enterobacteriaceae;g__Lelliottia;s__Lelliottia_sp._WB101
NCBI2153485	0	0	0	0	0	59	0	0	0	k__Bacteria;p__Actinobacteria;c__Actinomycetia;o__Streptomycetales;f__Streptomycetaceae;g__Streptomyces;s__Streptomyces_sp._endophyte_N2
NCBI215580	0	17	0	241	240	467	34	77	0	k__Bacteria;p__Proteobacteria;c__Betaproteobacteria;o__Burkholderiales;f__Comamonadaceae;g__Schlegelella;s__Schlegelella_thermodepolymerans
NCBI215603	0	0	0	435	0	0	0	0	0	k__Bacteria;p__Proteobacteria;c__Alphaproteobacteria;o__Hyphomicrobiales;f__Rhizobiaceae;g__Sinorhizobium;s__uncultured_Sinorhizobium_sp.
NCBI215691	26	0	50	41	119	142	148	54	37	k__Bacteria;p__Proteobacteria;c__Gammaproteobacteria;o__Xanthomonadales;f__Xanthomonadaceae;g__Thermomonas;s__Thermomonas_brevis
NCBI216142	0	0	4	0	0	0	13	11	6	k__Bacteria;p__Proteobacteria;c__Gammaproteobacteria;o__Pseudomonadales;f__Pseudomonadaceae;g__Pseudomonas;s__Pseudomonas_rhizosphaerae
NCBI2161747	0	0	0	1	0	0	0	0	0	k__Bacteria;p__Proteobacteria;c__Gammaproteobacteria;o__Oceanospirillales;f__Saccharospirillaceae;g__Saccharospirillum;s__Saccharospirillum_mangrovi
NCBI2161816	0	0	0	26	22	0	0	0	0	k__Bacteria;p__Actinobacteria;c__Actinomycetia;o__Propionibacteriales;f__Propionibacteriaceae;g__Tessaracoccus;s__Tessaracoccus_timonensis
NCBI2161872	0	0	0	0	0	1	0	0	0	k__Bacteria;p__Proteobacteria;c__Gammaproteobacteria;o__Alteromonadales;f__Colwelliaceae;g__Colwellia;s__Colwellia_sp._Arc7-D
NCBI2162713	2	0	0	0	0	0	0	0	0	k__Bacteria;p__Bacteroidetes;c__Flavobacteriia;o__Flavobacteriales;f__Flavobacteriaceae;g__Flavobacterium;s__Flavobacterium_magnum
NCBI216465	28	35	28	118	44	60	26	97	52	k__Bacteria;p__Proteobacteria;c__Betaproteobacteria;o__Burkholderiales;f__Comamonadaceae;g__Polaromonas;s__Polaromonas_naphthalenivorans
NCBI216601	191	0	0	0	0	206	0	325	0	k__Bacteria;p__Cyanobacteria;c__;o__;f__;g__;s__uncultured_Antarctic_cyanobacterium
NCBI216778	8271	12776	4856	573	425	514	6434	9774	3592	k__Bacteria;p__Proteobacteria;c__Gammaproteobacteria;o__Xanthomonadales;f__Xanthomonadaceae;g__Stenotrophomonas;s__Stenotrophomonas_rhizophila
NCBI216816	18	19	0	0	0	0	79	19	0	k__Bacteria;p__Actinobacteria;c__Actinomycetia;o__Bifidobacteriales;f__Bifidobacteriaceae;g__Bifidobacterium;s__Bifidobacterium_longum
NCBI216929	73	85	61	59	30	31	78	96	99	k__Bacteria;p__Actinobacteria;c__Actinomycetia;o__Corynebacteriales;f__Mycobacteriaceae;g__Mycolicibacterium;s__Mycolicibacterium_psychrotolerans
NCBI2169400	0	0	0	0	18	0	15	0	0	k__Bacteria;p__Proteobacteria;c__Alphaproteobacteria;o__Rhodobacterales;f__Rhodobacteraceae;g__Gemmobacter;s__Gemmobacter_aquarius
NCBI2169540	8	16	0	2	16	0	20	3	0	k__Bacteria;p__Firmicutes;c__Bacilli;o__Bacillales;f__Bacillaceae;g__Lysinibacillus;s__Lysinibacillus_sp._2017
NCBI217070	0	0	0	103	122	125	0	31	37	k__Bacteria;p__Proteobacteria;c__Alphaproteobacteria;o__Rhodospirillales;f__Stellaceae;g__Stella;s__Stella_vacuolata
NCBI2170745	0	8	0	0	14	0	0	0	0	k__Bacteria;p__Actinobacteria;c__Actinomycetia;o__Micrococcales;f__Micrococcaceae;g__Auritidibacter;s__Auritidibacter_sp._NML130574
NCBI2171623	46	0	0	63	31	24	0	46	0	k__Bacteria;p__Actinobacteria;c__Actinomycetia;o__Micrococcales;f__Beutenbergiaceae;g__Miniimonas;s__Miniimonas_sp._S16
NCBI217203	6822	7794	3192	276	326	1567	4566	3563	4143	k__Bacteria;p__Proteobacteria;c__Betaproteobacteria;o__Burkholderiales;f__Alcaligenaceae;g__Achromobacter;s__Achromobacter_spanius
NCBI217204	25	0	0	0	0	0	0	13	13	k__Bacteria;p__Proteobacteria;c__Betaproteobacteria;o__Burkholderiales;f__Alcaligenaceae;g__Achromobacter;s__Achromobacter_insolitus
NCBI2174846	0	0	0	0	0	0	9	8	0	k__Bacteria;p__Actinobacteria;c__Actinomycetia;o__Streptomycetales;f__Streptomycetaceae;g__Streptomyces;s__Streptomyces_tirandamycinicus
NCBI2175091	0	3	0	0	0	0	0	0	0	k__Bacteria;p__Bacteroidetes;c__Flavobacteriia;o__Flavobacteriales;f__Flavobacteriaceae;g__Flavobacterium;s__Flavobacterium_album
NCBI2175864	0	0	0	0	0	0	81	25	68	k__Bacteria;p__Actinobacteria;c__Actinomycetia;o__Streptomycetales;f__Streptomycetaceae;g__Streptomyces;s__Streptomyces_sp._NHF165
NCBI2182327	0	6	0	10	24	20	0	0	0	k__Bacteria;p__Proteobacteria;c__Betaproteobacteria;o__Nitrosomonadales;f__Gallionellaceae;g__Candidatus_Nitrotoga;s__Candidatus_Nitrotoga_fabula
NCBI2182384	0	0	0	17	0	0	8	4	0	k__Bacteria;p__Proteobacteria;c__Alphaproteobacteria;o__Sphingomonadales;f__Erythrobacteraceae;g__Erythrobacter;s__Erythrobacter_aureus
NCBI218284	0	0	0	0	0	0	5	0	4	k__Bacteria;p__Firmicutes;c__Bacilli;o__Bacillales;f__Bacillaceae;g__Rossellomorea;s__Rossellomorea_vietnamensis
NCBI2183896	0	7	56	12	0	12	0	0	0	k__Bacteria;p__Bacteroidetes;c__Flavobacteriia;o__Flavobacteriales;f__Flavobacteriaceae;g__Flavobacterium;s__Flavobacterium_crocinum
NCBI2184053	18	8	0	26	35	9	13	12	7	k__Bacteria;p__Actinobacteria;c__Actinomycetia;o__Streptomycetales;f__Streptomycetaceae;g__Streptomyces;s__Streptomyces_cadmiisoli
NCBI2184083	0	0	0	247	0	0	0	0	0	k__Bacteria;p__Proteobacteria;c__Betaproteobacteria;o__Rhodocyclales;f__Zoogloeaceae;g__Thauera;s__Thauera_hydrothermalis
NCBI2184519	0	0	0	375	95	246	199	0	126	k__Bacteria;p__Proteobacteria;c__Betaproteobacteria;o__Burkholderiales;f__Comamonadaceae;g__Hydrogenophaga;s__Hydrogenophaga_sp._NH-16
NCBI2184581	0	0	0	590	825	998	996	1057	0	k__Bacteria;p__Actinobacteria;c__Actinomycetia;o__Micrococcales;f__Micrococcaceae;g__Arthrobacter;s__Arthrobacter_sp._AQ5-05
NCBI2184719	0	0	0	0	1	0	0	0	0	k__Bacteria;p__Firmicutes;c__Clostridia;o__Eubacteriales;f__Clostridiaceae;g__Clostridium;s__Clostridium_bovifaecis
NCBI219016	0	0	0	0	158	0	0	0	0	k__Bacteria;p__Chlamydiae;c__Chlamydiia;o__Parachlamydiales;f__Waddliaceae;g__Waddlia;s__Waddlia_malaysiensis
NCBI219314	27	51	14	31	16	13	100	78	74	k__Bacteria;p__Actinobacteria;c__Actinomycetia;o__Propionibacteriales;f__Nocardioidaceae;g__Aeromicrobium;s__Aeromicrobium_marinum
NCBI2201181	0	0	0	45	0	0	0	0	0	k__Bacteria;p__Bacteroidetes;c__Flavobacteriia;o__Flavobacteriales;f__Flavobacteriaceae;g__Flavobacterium;s__Flavobacterium_sediminis
NCBI2201271	1	16	7	4	11	4	1	0	13	k__Bacteria;p__Bacteroidetes;c__Sphingobacteriia;o__Sphingobacteriales;f__Sphingobacteriaceae;g__Pedobacter;s__Pedobacter_schmidteae
NCBI2201350	0	4	0	25	36	45	0	0	23	k__Bacteria;p__Proteobacteria;c__Alphaproteobacteria;o__Caulobacterales;f__Caulobacteraceae;g__Phenylobacterium;s__Phenylobacterium_parvum
NCBI2201352	0	0	0	0	0	9	0	12	92	k__Bacteria;p__Actinobacteria;c__Actinomycetia;o__Streptomycetales;f__Streptomycetaceae;g__Streptomyces;s__Streptomyces_sp._KY2
NCBI2201356	18	8	31	27	57	81	6	6	6	k__Bacteria;p__Proteobacteria;c__Gammaproteobacteria;o__Pseudomonadales;f__Pseudomonadaceae;g__Pseudomonas;s__Pseudomonas_sp._31-12
NCBI2201357	0	70	88	130	0	60	121	155	200	k__Bacteria;p__Actinobacteria;c__Actinomycetia;o__Streptomycetales;f__Streptomycetaceae;g__Streptomyces;s__Streptomyces_sp._Ae707_A7
NCBI2201358	0	0	12	0	0	6	9	0	10	k__Bacteria;p__Actinobacteria;c__Actinomycetia;o__Streptomycetales;f__Streptomycetaceae;g__Streptomyces;s__Streptomyces_sp._FG7
NCBI2201359	0	0	0	0	9	0	0	0	0	k__Bacteria;p__Actinobacteria;c__Actinomycetia;o__Corynebacteriales;f__Tsukamurellaceae;g__Tsukamurella;s__Tsukamurella_sp._FG11
NCBI2201999	96	108	69	123	120	133	540	500	872	k__Bacteria;p__Actinobacteria;c__Actinomycetia;o__Micromonosporales;f__Micromonosporaceae;g__Micromonospora;s__Micromonospora_sp._B006
NCBI2202000	42	16	0	0	0	24	0	0	15	k__Bacteria;p__Actinobacteria;c__Actinomycetia;o__Streptomycetales;f__Streptomycetaceae;g__Streptomyces;s__Streptomyces_sp._NEAU-S7GS2
NCBI2202148	0	0	0	0	0	10	0	0	0	k__Bacteria;p__Proteobacteria;c__Alphaproteobacteria;o__Rhodospirillales;f__Azospirillaceae;g__Azospirillum;s__Azospirillum_thermophilum
NCBI2202149	19	21	99	219	201	304	140	86	85	k__Bacteria;p__Proteobacteria;c__Gammaproteobacteria;o__Xanthomonadales;f__Xanthomonadaceae;g__Thermomonas;s__Thermomonas_aquatica
NCBI2202249	6244	5738	3388	2724	2029	4871	1053	1943	1511	k__Bacteria;p__Actinobacteria;c__Actinomycetia;o__Streptosporangiales;f__Streptosporangiaceae;g__Streptosporangium;s__Streptosporangium_sp._'caverna'
NCBI2202254	4	7	3	0	0	0	0	0	2	k__Bacteria;p__Deinococcus-Thermus;c__Deinococci;o__Deinococcales;f__Deinococcaceae;g__Deinococcus;s__Deinococcus_irradiatisoli
NCBI2202825	2	0	0	6	0	0	6	0	10	k__Bacteria;p__Proteobacteria;c__Alphaproteobacteria;o__Hyphomicrobiales;f__Methylobacteriaceae;g__Methylobacterium;s__Methylobacterium_durans
NCBI2202826	0	0	0	0	0	0	0	0	44	k__Bacteria;p__Proteobacteria;c__Alphaproteobacteria;o__Hyphomicrobiales;f__Methylobacteriaceae;g__Methylobacterium;s__Methylobacterium_sp._17Sr1-1
NCBI2202827	0	0	0	0	0	6	0	0	0	k__Bacteria;p__Proteobacteria;c__Alphaproteobacteria;o__Hyphomicrobiales;f__Methylobacteriaceae;g__Methylobacterium;s__Methylobacterium_terrae
NCBI2202828	0	4	0	4	0	0	4	4	0	k__Bacteria;p__Proteobacteria;c__Alphaproteobacteria;o__Hyphomicrobiales;f__Methylobacteriaceae;g__Methylobacterium;s__Methylobacterium_radiodurans
NCBI2203203	85	0	0	0	0	0	0	0	0	k__Bacteria;p__Actinobacteria;c__Actinomycetia;o__Streptomycetales;f__Streptomycetaceae;g__Streptomyces;s__Streptomyces_sp._WAC_01420
NCBI2203204	129	113	123	2057	1937	1842	2968	3006	2535	k__Bacteria;p__Actinobacteria;c__Actinomycetia;o__Streptomycetales;f__Streptomycetaceae;g__Streptomyces;s__Streptomyces_sp._WAC_01438
NCBI2203205	0	9	0	13	13	5	0	13	0	k__Bacteria;p__Actinobacteria;c__Actinomycetia;o__Streptomycetales;f__Streptomycetaceae;g__Streptomyces;s__Streptomyces_sp._WAC_01529
NCBI2203210	39	0	0	0	0	10	7	7	0	k__Bacteria;p__Actinobacteria;c__Actinomycetia;o__Streptomycetales;f__Streptomycetaceae;g__Streptomyces;s__Streptomyces_sp._WAC_06738
NCBI2203219	0	0	0	0	4	0	0	0	0	k__Bacteria;p__Bacteroidetes;c__Chitinophagia;o__Chitinophagales;f__Chitinophagaceae;g__Chitinophaga;s__Chitinophaga_alhagiae
NCBI220927	3	8	0	5	0	6	19	24	19	k__Bacteria;p__Actinobacteria;c__Actinomycetia;o__Corynebacteriales;f__Mycobacteriaceae;g__Mycobacterium;s__Mycobacterium_saskatchewanense
NCBI221084	1449	2374	956	1230	1183	595	3503	860	1666	k__Bacteria;p__Actinobacteria;c__Acidimicrobiia;o__Acidimicrobiales;f__Acidimicrobiaceae;g__Acidimicrobium;s__uncultured_Acidimicrobium_sp.
NCBI2211140	3	7	5	6	3	0	7	1	10	k__Bacteria;p__Acidobacteria;c__Acidobacteriia;o__Acidobacteriales;f__Acidobacteriaceae;g__Acidisarcina;s__Acidisarcina_polymorpha
NCBI2211160	0	0	186	0	0	0	0	0	0	k__Bacteria;p__Proteobacteria;c__Gammaproteobacteria;o__Xanthomonadales;f__Xanthomonadaceae;g__Stenotrophomonas;s__Stenotrophomonas_sp._pho
NCBI2211210	291	286	201	8	20	14	731	766	1632	k__Bacteria;p__Actinobacteria;c__Actinomycetia;o__Micrococcales;f__Micrococcaceae;g__Arthrobacter;s__Arthrobacter_dokdonellae
NCBI2211211	3	0	0	0	0	0	0	0	0	k__Bacteria;p__Proteobacteria;c__Betaproteobacteria;o__Burkholderiales;f__Burkholderiaceae;g__Paraburkholderia;s__Paraburkholderia_dokdonella
NCBI2211212	0	0	1	0	0	0	0	0	0	k__Bacteria;p__Firmicutes;c__Bacilli;o__Bacillales;f__Paenibacillaceae;g__Paenibacillus;s__Paenibacillus_sp._DCT19
NCBI2211357	14	0	28	278	192	160	0	52	43	k__Bacteria;p__Actinobacteria;c__Actinomycetia;o__Streptomycetales;f__Streptomycetaceae;g__Streptomyces;s__Streptomyces_sp._ETH9427
NCBI221169	1616	1505	1278	446	404	830	1822	913	1019	k__Bacteria;p__Gemmatimonadetes;c__Gemmatimonadetes;o__Gemmatimonadales;f__Gemmatimonadaceae;g__Gemmatimonas;s__uncultured_Gemmatimonas_sp.
NCBI221218	29	0	56	0	0	0	0	0	0	k__Bacteria;p__;c__;o__;f__;g__;s__uncultured_Parcubacteria_group_bacterium
NCBI2213011	0	0	0	11	10	9	0	0	0	k__Bacteria;p__Firmicutes;c__Bacilli;o__Bacillales;f__Planococcaceae;g__Planomicrobium;s__Planomicrobium_sp._Y50
NCBI2213194	0	1	0	0	0	0	0	0	0	k__Bacteria;p__Firmicutes;c__Bacilli;o__Bacillales;f__Bacillaceae;g__Paraliobacillus;s__Paraliobacillus_zengyii
NCBI2213200	83	41	32	12	68	48	40	88	42	k__Bacteria;p__Actinobacteria;c__Actinomycetia;o__Corynebacteriales;f__Nocardiaceae;g__Nocardia;s__Nocardia_mangyaensis
NCBI2219057	6	0	0	6	58	7	0	0	0	k__Bacteria;p__Proteobacteria;c__Gammaproteobacteria;o__Pseudomonadales;f__Pseudomonadaceae;g__Pseudomonas;s__Pseudomonas_sp._LG1E9
NCBI2219696	40	171	21	275	118	165	0	201	109	k__Bacteria;p__Proteobacteria;c__Alphaproteobacteria;o__Sphingomonadales;f__Sphingomonadaceae;g__Sphingomonas;s__Sphingomonas_sp._FARSPH
NCBI2220095	8	0	0	0	0	0	14	14	10	k__Bacteria;p__Actinobacteria;c__Actinomycetia;o__Micrococcales;f__Microbacteriaceae;g__Cryobacterium;s__Cryobacterium_soli
NCBI2220096	0	0	0	0	11	0	0	0	0	k__Bacteria;p__Proteobacteria;c__Alphaproteobacteria;o__Rhodospirillales;f__Azospirillaceae;g__Indioceanicola;s__Indioceanicola_profundi
NCBI222819	0	1	0	0	2	0	0	0	0	k__Bacteria;p__Cyanobacteria;c__Oscillatoriophycideae;o__Oscillatoriales;f__;g__Koinonema;s__[Phormidium]_sp._ETS-05
NCBI2231116	0	0	0	3	0	0	0	0	0	k__Bacteria;p__Tenericutes;c__;o__;f__;g__;s__Tenericutes_bacterium
NCBI2233851	0	0	0	0	19	0	0	0	0	k__Bacteria;p__Proteobacteria;c__Alphaproteobacteria;o__Hyphomicrobiales;f__Blastochloridaceae;g__Blastochloris;s__Blastochloris_tepida
NCBI2233999	0	6	0	19	4	0	8	29	24	k__Bacteria;p__Proteobacteria;c__Alphaproteobacteria;o__Rhodospirillales;f__Azospirillaceae;g__Skermanella;s__Skermanella_pratensis
NCBI223919	0	0	0	0	0	0	0	61	0	k__Bacteria;p__Firmicutes;c__Clostridia;o__Eubacteriales;f__Clostridiaceae;g__Clostridium;s__Clostridium_diolis
NCBI223967	16	64	0	0	0	0	75	0	21	k__Bacteria;p__Proteobacteria;c__Alphaproteobacteria;o__Hyphomicrobiales;f__Methylobacteriaceae;g__Methylorubrum;s__Methylorubrum_populi
NCBI2249356	0	0	24	0	11	0	0	0	0	k__Bacteria;p__Bacteroidetes;c__Flavobacteriia;o__Flavobacteriales;f__Flavobacteriaceae;g__Flavobacterium;s__Flavobacterium_fluviale
NCBI2250252	0	0	0	0	0	0	0	0	1	k__Bacteria;p__Candidatus_Sumerlaeota;c__Candidatus_Sumerlaeia;o__Candidatus_Sumerlaeales;f__Candidatus_Sumerlaeaceae;g__Candidatus_Sumerlaea;s__Candidatus_Sumerlaea_chitinivorans
NCBI225148	3	0	0	7	5	2	0	0	0	k__Bacteria;p__Chlamydiae;c__Chlamydiia;o__Parachlamydiales;f__Rhabdochlamydiaceae;g__Candidatus_Rhabdochlamydia;s__Candidatus_Rhabdochlamydia_porcellionis
NCBI225194	0	0	21	81	19	10	9	0	0	k__Bacteria;p__Proteobacteria;c__Deltaproteobacteria;o__Desulfuromonadales;f__Geobacteraceae;g__Citrifermentans;s__Citrifermentans_bemidjiense
NCBI225326	2	0	0	0	0	0	0	0	0	k__Bacteria;p__Actinobacteria;c__Actinomycetia;o__Corynebacteriales;f__Corynebacteriaceae;g__Corynebacterium;s__Corynebacterium_halotolerans
NCBI2259340	0	0	0	0	0	0	0	15	0	k__Bacteria;p__Proteobacteria;c__Alphaproteobacteria;o__Rhodobacterales;f__Rhodobacteraceae;g__Paracoccus;s__Paracoccus_suum
NCBI2259622	0	0	0	0	27	0	0	0	0	k__Bacteria;p__Proteobacteria;c__Gammaproteobacteria;o__Xanthomonadales;f__Xanthomonadaceae;g__Xanthomonas;s__Xanthomonas_euroxanthea
NCBI225991	0	0	65	72	329	98	0	0	0	k__Bacteria;p__Proteobacteria;c__Betaproteobacteria;o__Burkholderiales;f__Comamonadaceae;g__Comamonas;s__Comamonas_aquatica
NCBI225992	0	0	0	61	0	0	0	0	0	k__Bacteria;p__Proteobacteria;c__Betaproteobacteria;o__Burkholderiales;f__Comamonadaceae;g__Comamonas;s__Comamonas_kerstersii
NCBI2267833	0	0	0	194	0	257	0	0	0	k__Bacteria;p__Proteobacteria;c__Alphaproteobacteria;o__Hyphomicrobiales;f__Rhizobiaceae;g__Rhizobium;s__Rhizobium_oryzihabitans
NCBI2268026	0	0	0	0	0	1	0	0	0	k__Bacteria;p__Bacteroidetes;c__Cytophagia;o__Cytophagales;f__Spirosomaceae;g__Runella;s__Runella_sp._SP2
NCBI2268192	0	0	0	1	1	0	0	0	0	k__Bacteria;p__Chlorobi;c__;o__;f__;g__;s__Chlorobi_bacterium
NCBI2268461	0	0	5	0	2	2	0	0	6	k__Bacteria;p__Actinobacteria;c__Actinomycetia;o__Micrococcales;f__Microbacteriaceae;g__Microbacterium;s__Microbacterium_sp._ABRD_28
NCBI227318	0	0	0	17	10	56	0	0	0	k__Bacteria;p__Actinobacteria;c__Actinomycetia;o__Micromonosporales;f__Micromonosporaceae;g__Actinocatenispora;s__Actinocatenispora_thailandica
NCBI227605	19	8	32	19	15	5	23	24	20	k__Bacteria;p__Proteobacteria;c__Alphaproteobacteria;o__Hyphomicrobiales;f__Beijerinckiaceae;g__Methylocella;s__Methylocella_tundrae
NCBI2282149	2	0	0	2	1	0	3	0	0	k__Bacteria;p__Candidatus_Roizmanbacteria;c__;o__;f__;g__;s__Candidatus_Roizmanbacteria_bacterium
NCBI2282475	0	0	29	0	0	0	0	0	11	k__Bacteria;p__Proteobacteria;c__Betaproteobacteria;o__Burkholderiales;f__Alcaligenaceae;g__Achromobacter;s__Achromobacter_sp._B7
NCBI2282738	0	0	7	4	4	12	5	0	6	k__Bacteria;p__Actinobacteria;c__Actinomycetia;o__Streptomycetales;f__Streptomycetaceae;g__Streptomyces;s__Streptomyces_paludis
NCBI2283160	4	5	0	0	6	0	5	12	3	k__Bacteria;p__Firmicutes;c__Bacilli;o__Bacillales;f__Bacillaceae;g__Psychrobacillus;s__Psychrobacillus_glaciei
NCBI2283194	0	0	2	4	0	0	0	0	0	k__Bacteria;p__Firmicutes;c__Bacilli;o__Bacillales;f__Planococcaceae;g__Sporosarcina;s__Sporosarcina_sp._PTS2304
NCBI2283195	7	0	0	53	13	0	6	25	14	k__Bacteria;p__Actinobacteria;c__Actinomycetia;o__Micrococcales;f__Ornithinimicrobiaceae;g__Ornithinimicrobium;s__Ornithinimicrobium_avium
NCBI228599	0	0	4023	0	0	0	0	0	0	k__Bacteria;p__Actinobacteria;c__Actinomycetia;o__Corynebacteriales;f__Nocardiaceae;g__Nocardia;s__Nocardia_higoensis
NCBI228602	0	3	0	0	0	2	0	0	0	k__Bacteria;p__Actinobacteria;c__Actinomycetia;o__Corynebacteriales;f__Nocardiaceae;g__Nocardia;s__Nocardia_arthritidis
NCBI228899	33	15	37	81	44	42	13	92	50	k__Bacteria;p__Firmicutes;c__Bacilli;o__Bacillales;f__Bacillaceae;g__Peribacillus;s__Peribacillus_asahii
NCBI228954	0	0	0	0	239	0	340	0	0	k__Bacteria;p__Proteobacteria;c__Gammaproteobacteria;o__Enterobacterales;f__Pectobacteriaceae;g__Pectobacterium;s__uncultured_Pectobacterium_sp.
NCBI2290922	25	20	15	41	11	12	33	6	34	k__Bacteria;p__Proteobacteria;c__Gammaproteobacteria;o__Xanthomonadales;f__Xanthomonadaceae;g__Lysobacter;s__Lysobacter_sp._TY2-98
NCBI2290923	0	0	11	0	0	13	0	9	25	k__Bacteria;p__Proteobacteria;c__Betaproteobacteria;o__Neisseriales;f__Neisseriaceae;g__Crenobacter;s__Crenobacter_cavernae
NCBI2293	0	0	0	1	0	0	0	0	0	k__Bacteria;p__Proteobacteria;c__Deltaproteobacteria;o__Desulfobacterales;f__Desulfobacteraceae;g__Desulfobacter;s__Desulfobacter_postgatei
NCBI2293838	0	0	0	1	7	2	4	4	2	k__Bacteria;p__Firmicutes;c__Clostridia;o__Eubacteriales;f__Clostridiales_Family_XVII._Incertae_Sedis;g__Thermaerobacter;s__Thermaerobacter_sp._PB12/4term
NCBI2294034	0	13	0	188	45	69	45	0	0	k__Bacteria;p__Actinobacteria;c__Actinomycetia;o__Micromonosporales;f__Micromonosporaceae;g__Micromonospora;s__Micromonospora_craniellae
NCBI230089	1	0	0	3	2	2	12	4	4	k__Bacteria;p__Proteobacteria;c__Gammaproteobacteria;o__Enterobacterales;f__Morganellaceae;g__Photorhabdus;s__Photorhabdus_thracensis
NCBI2303331	14	9	15	24	15	16	2	0	0	k__Bacteria;p__Proteobacteria;c__Gammaproteobacteria;o__Nevskiales;f__Sinobacteraceae;g__Solimonas;s__Solimonas_sp._K1W22B-7
NCBI2303332	80	0	0	6	126	3	0	0	0	k__Bacteria;p__Proteobacteria;c__Gammaproteobacteria;o__Cellvibrionales;f__Cellvibrionaceae;g__Cellvibrio;s__Cellvibrio_sp._KY-GH-1
NCBI2303505	15	0	0	13	0	18	17	23	9	k__Bacteria;p__Firmicutes;c__Bacilli;o__Bacillales;f__Bacillaceae;g__Psychrobacillus;s__Psychrobacillus_sp._AK_1817
NCBI2303750	0	185	0	0	0	0	0	0	0	k__Bacteria;p__Proteobacteria;c__Gammaproteobacteria;o__Xanthomonadales;f__Xanthomonadaceae;g__Stenotrophomonas;s__Stenotrophomonas_sp._G4
NCBI2304600	0	2	0	0	3	7	0	0	3	k__Bacteria;p__Proteobacteria;c__Alphaproteobacteria;o__Hyphomicrobiales;f__Breoghaniaceae;g__Breoghania;s__Breoghania_sp._L-A4
NCBI2305220	0	0	0	0	13	6	0	0	0	k__Bacteria;p__Actinobacteria;c__Actinomycetia;o__Streptomycetales;f__Streptomycetaceae;g__Streptomyces;s__Streptomyces_sp._W1SF4
NCBI2305508	0	1	3	0	3	0	0	0	0	k__Bacteria;p__Bacteroidetes;c__Sphingobacteriia;o__Sphingobacteriales;f__Sphingobacteriaceae;g__Mucilaginibacter;s__Mucilaginibacter_celer
NCBI2305985	0	0	0	0	3	3	0	0	0	k__Bacteria;p__Bacteroidetes;c__Cytophagia;o__Cytophagales;f__;g__;s__Cytophagales_bacterium_Alg240-R148
NCBI2306165	0	0	0	0	0	0	833	475	0	k__Bacteria;p__Actinobacteria;c__Actinomycetia;o__Streptomycetales;f__Streptomycetaceae;g__Streptomyces;s__Streptomyces_sp._CC0208
NCBI2306583	0	5	15	7	9	0	42	32	21	k__Bacteria;p__Proteobacteria;c__Gammaproteobacteria;o__Oceanospirillales;f__Halomonadaceae;g__Halomonas;s__Halomonas_sp._JS92-SW72
NCBI231455	30	51	40	0	0	5	24	0	19	k__Bacteria;p__Proteobacteria;c__Gammaproteobacteria;o__Xanthomonadales;f__Rhodanobacteraceae;g__Dyella;s__Dyella_japonica
NCBI2315862	222	168	339	16	25	19	6	8	6	k__Bacteria;p__Bacteroidetes;c__Chitinophagia;o__Chitinophagales;f__Chitinophagaceae;g__Paraflavitalea;s__Paraflavitalea_soli
NCBI2319844	1	1	0	2	0	3	0	5	0	k__Bacteria;p__Proteobacteria;c__Alphaproteobacteria;o__Sphingomonadales;f__Sphingomonadaceae;g__Sphingomonas;s__Sphingomonas_paeninsulae
NCBI2320858	0	0	0	0	0	0	0	13	0	k__Bacteria;p__Firmicutes;c__Bacilli;o__Bacillales;f__Planococcaceae;g__Paenisporosarcina;s__Paenisporosarcina_cavernae
NCBI2320867	3	0	1	5	4	2	4	0	0	k__Bacteria;p__Proteobacteria;c__Gammaproteobacteria;o__Pseudomonadales;f__Pseudomonadaceae;g__Pseudomonas;s__Pseudomonas_cavernae
NCBI2321403	576	355	588	211	179	221	226	105	210	k__Bacteria;p__Bacteroidetes;c__Cytophagia;o__Cytophagales;f__Fulvivirgaceae;g__Chryseolinea;s__Chryseolinea_soli
NCBI232259	0	0	0	30	6	38	0	12	0	k__Bacteria;p__Bacteroidetes;c__Cytophagia;o__Cytophagales;f__Cyclobacteriaceae;g__Belliella;s__Belliella_baltica
NCBI232721	0	0	0	8494	6135	0	0	0	9758	k__Bacteria;p__Proteobacteria;c__Betaproteobacteria;o__Burkholderiales;f__Comamonadaceae;g__Acidovorax;s__Acidovorax_sp._JS42
NCBI233055	11	2	7	52	74	65	3	0	18	k__Bacteria;p__Firmicutes;c__Clostridia;o__Eubacteriales;f__Desulfitobacteriaceae;g__Desulfitobacterium;s__Desulfitobacterium_dichloroeliminans
NCBI233795	0	0	0	1507	847	1708	0	0	778	k__Bacteria;p__Proteobacteria;c__Alphaproteobacteria;o__Hyphomicrobiales;f__Phyllobacteriaceae;g__Mesorhizobium;s__uncultured_Mesorhizobium_sp.
NCBI2338073	276	333	1501	0	0	0	0	0	0	k__Bacteria;p__Proteobacteria;c__Gammaproteobacteria;o__Enterobacterales;f__Yersiniaceae;g__Serratia;s__Serratia_inhibens
NCBI2338327	123	30	69	1031	1339	837	3762	1086	1487	k__Bacteria;p__Proteobacteria;c__Alphaproteobacteria;o__Sphingomonadales;f__Erythrobacteraceae;g__Tsuneonella;s__Tsuneonella_amylolytica
NCBI2341112	22	0	53	0	16	49	509	706	1032	k__Bacteria;p__Proteobacteria;c__Alphaproteobacteria;o__Hyphomicrobiales;f__Rhizobiaceae;g__Georhizobium;s__Georhizobium_profundi
NCBI2341117	3	1	4	0	0	0	6	1	3	k__Bacteria;p__Bacteroidetes;c__Chitinophagia;o__Chitinophagales;f__Chitinophagaceae;g__Arachidicoccus;s__Arachidicoccus_soli
NCBI234612	0	0	0	0	0	0	0	7	0	k__Bacteria;p__Actinobacteria;c__Actinomycetia;o__Streptomycetales;f__Streptomycetaceae;g__Streptomyces;s__Streptomyces_sp._TN58
NCBI2350	2	0	0	11	8	4	1	6	0	k__Bacteria;p__Bacteroidetes;c__Saprospiria;o__Saprospirales;f__Haliscomenobacteraceae;g__Haliscomenobacter;s__Haliscomenobacter_hydrossis
NCBI235278	0	0	0	0	0	0	0	1	0	k__Bacteria;p__Actinobacteria;c__Actinomycetia;o__Streptomycetales;f__Streptomycetaceae;g__Streptomyces;s__Streptomyces_sp._WA46
NCBI2364272	0	0	0	0	0	113	0	0	0	k__Bacteria;p__Proteobacteria;c__Alphaproteobacteria;o__Hyphomicrobiales;f__Rhizobiaceae;g__Rhizobium;s__Rhizobium_sp._CCGE532
NCBI237258	0	0	0	0	0	3	0	0	0	k__Bacteria;p__Bacteroidetes;c__Flavobacteriia;o__Flavobacteriales;f__Weeksellaceae;g__Cloacibacterium;s__Cloacibacterium_normanense
NCBI237609	0	26	10	0	61	4	5	0	0	k__Bacteria;p__Proteobacteria;c__Gammaproteobacteria;o__Pseudomonadales;f__Pseudomonadaceae;g__Pseudomonas;s__Pseudomonas_alkylphenolica
NCBI2377	0	0	0	0	0	1	0	0	0	k__Bacteria;p__Firmicutes;c__Negativicutes;o__Selenomonadales;f__Sporomusaceae;g__Sporomusa;s__Sporomusa_termitida
NCBI238	0	0	0	1	0	0	0	0	0	k__Bacteria;p__Bacteroidetes;c__Flavobacteriia;o__Flavobacteriales;f__Weeksellaceae;g__Elizabethkingia;s__Elizabethkingia_meningoseptica
NCBI2382161	0	0	0	0	1	0	12	0	0	k__Bacteria;p__Firmicutes;c__Clostridia;o__Halanaerobiales;f__Halanaerobiaceae;g__Halocella;s__Halocella_sp._SP3-1
NCBI2382165	0	5	0	0	0	6	7	0	3	k__Bacteria;p__Actinobacteria;c__Actinomycetia;o__Corynebacteriales;f__Nocardiaceae;g__Nocardia;s__Nocardia_yunnanensis
NCBI238834	0	1	1	6	3	0	0	1	1	k__Bacteria;p__Firmicutes;c__Clostridia;o__Eubacteriales;f__Clostridiaceae;g__Clostridium;s__Clostridium_estertheticum
NCBI239	35	0	0	0	0	87	0	0	0	k__Bacteria;p__Bacteroidetes;c__Flavobacteriia;o__Flavobacteriales;f__Flavobacteriaceae;g__Flavobacterium;s__Flavobacterium_sp.
NCBI239730	0	1738	1567	0	1094	2122	0	1461	0	k__Bacteria;p__Actinobacteria;c__Actinomycetia;o__Actinomycetales;f__;g__;s__uncultured_Actinomycetales_bacterium
NCBI24	0	0	0	0	13	0	0	0	0	k__Bacteria;p__Proteobacteria;c__Gammaproteobacteria;o__Alteromonadales;f__Shewanellaceae;g__Shewanella;s__Shewanella_putrefaciens
NCBI240495	13	0	159	1001	921	884	191	561	90	k__Bacteria;p__Actinobacteria;c__Actinomycetia;o__Pseudonocardiales;f__Pseudonocardiaceae;g__Pseudonocardia;s__Pseudonocardia_dioxanivorans
NCBI240521	0	0	0	0	63	37	19	5	18	k__Bacteria;p__Proteobacteria;c__Alphaproteobacteria;o__Hyphomicrobiales;f__Rhizobiaceae;g__Rhizobium;s__Rhizobium_daejeonense
NCBI241425	4	3	0	0	0	0	0	0	0	k__Bacteria;p__Cyanobacteria;c__Oscillatoriophycideae;o__Oscillatoriales;f__Gomontiellaceae;g__Crinalium;s__Crinalium_epipsammum
NCBI2419774	17	32	22	32	56	0	0	10	24	k__Bacteria;p__Actinobacteria;c__Actinomycetia;o__Micrococcales;f__Microbacteriaceae;g__Protaetiibacter;s__Protaetiibacter_intestinalis
NCBI2419841	1	0	0	0	0	0	0	0	0	k__Bacteria;p__Firmicutes;c__Bacilli;o__Bacillales;f__Bacillaceae;g__Virgibacillus;s__Virgibacillus_sp._Bac330
NCBI2420135	803	268	527	176	96	132	3894	4079	3839	k__Bacteria;p__Actinobacteria;c__Actinomycetia;o__Streptomycetales;f__Streptomycetaceae;g__Streptomyces;s__Streptomyces_sp._S501
NCBI2420509	5	0	0	0	0	0	0	0	0	k__Bacteria;p__Actinobacteria;c__Actinomycetia;o__Corynebacteriales;f__Gordoniaceae;g__Gordonia;s__Gordonia_insulae
NCBI242606	448	266	1656	3	2	0	3	0	0	k__Bacteria;p__Proteobacteria;c__Gammaproteobacteria;o__Xanthomonadales;f__Rhodanobacteraceae;g__Luteibacter;s__Luteibacter_rhizovicinus
NCBI244366	66	0	0	0	0	0	0	0	0	k__Bacteria;p__Proteobacteria;c__Gammaproteobacteria;o__Enterobacterales;f__Enterobacteriaceae;g__Klebsiella;s__Klebsiella_variicola
NCBI244566	77	279	32	14	0	16	0	0	0	k__Bacteria;p__Proteobacteria;c__Gammaproteobacteria;o__Pseudomonadales;f__Pseudomonadaceae;g__Pseudomonas;s__Pseudomonas_lurida
NCBI244734	450	420	327	152	227	451	213	254	223	k__Bacteria;p__Proteobacteria;c__Alphaproteobacteria;o__Hyphomicrobiales;f__Nitrobacteraceae;g__Bradyrhizobium;s__Bradyrhizobium_betae
NCBI245188	0	0	0	0	0	0	36	0	0	k__Bacteria;p__Proteobacteria;c__Alphaproteobacteria;o__Rhodobacterales;f__Rhodobacteraceae;g__Yoonia;s__Yoonia_vestfoldensis
NCBI246	12	0	0	0	0	0	8	0	0	k__Bacteria;p__Bacteroidetes;c__Flavobacteriia;o__Flavobacteriales;f__Weeksellaceae;g__Chryseobacterium;s__Chryseobacterium_balustinum
NCBI246787	0	0	0	0	0	0	29	0	0	k__Bacteria;p__Bacteroidetes;c__Bacteroidia;o__Bacteroidales;f__Bacteroidaceae;g__Bacteroides;s__Bacteroides_cellulosilyticus
NCBI247333	0	0	0	32	14	0	0	0	14	k__Bacteria;p__Actinobacteria;c__Actinomycetia;o__Micrococcales;f__Ornithinimicrobiaceae;g__Serinicoccus;s__Serinicoccus_marinus
NCBI247480	0	0	0	1	0	1	0	0	0	k__Bacteria;p__Firmicutes;c__Bacilli;o__Bacillales;f__Bacillaceae;g__Anoxybacillus;s__Anoxybacillus_caldiproteolyticus
NCBI2478486	2	3	2	2	4	3	1	3	1	k__Bacteria;p__Acidobacteria;c__Holophagae;o__Holophagales;f__;g__;s__Holophagales_bacterium
NCBI2478552	4	12	15	6	12	12	0	0	9	k__Bacteria;p__Bacteroidetes;c__Flavobacteriia;o__Flavobacteriales;f__Flavobacteriaceae;g__Flavobacterium;s__Flavobacterium_sp._140616W15
NCBI2478662	20	4	0	0	0	5	0	22	0	k__Bacteria;p__Proteobacteria;c__Betaproteobacteria;o__Burkholderiales;f__Comamonadaceae;g__Acidovorax;s__Acidovorax_sp._1608163
NCBI2478663	9	8	6	4	11	0	0	0	0	k__Bacteria;p__Bacteroidetes;c__Flavobacteriia;o__Flavobacteriales;f__Weeksellaceae;g__Chryseobacterium;s__Chryseobacterium_sp._3008163
NCBI2479767	0	0	0	0	0	0	45	48	0	k__Bacteria;p__Firmicutes;c__Clostridia;o__Eubacteriales;f__Lachnospiraceae;g__Blautia;s__Blautia_sp._SC05B48
NCBI248026	0	6	0	0	0	0	0	0	0	k__Bacteria;p__Proteobacteria;c__Betaproteobacteria;o__Burkholderiales;f__Burkholderiaceae;g__Cupriavidus;s__Cupriavidus_pinatubonensis
NCBI2480625	39	12	0	492	360	311	60	80	106	k__Bacteria;p__Actinobacteria;c__Actinomycetia;o__Micrococcales;f__Microbacteriaceae;g__Plantibacter;s__Plantibacter_sp._PA-3-X8
NCBI2482728	7	7	4	5	0	3	0	0	0	k__Bacteria;p__Bacteroidetes;c__Sphingobacteriia;o__Sphingobacteriales;f__Sphingobacteriaceae;g__Pedobacter;s__Pedobacter_sp._G11
NCBI2482769	0	15	0	0	0	0	0	0	0	k__Bacteria;p__Proteobacteria;c__Gammaproteobacteria;o__Enterobacterales;f__Yersiniaceae;g__Serratia;s__Serratia_sp._P2ACOL2
NCBI2483401	0	0	0	34	11	25	0	0	0	k__Bacteria;p__Actinobacteria;c__Actinomycetia;o__Micrococcales;f__Microbacteriaceae;g__Microbacterium;s__Microbacterium_sp._10M-3C3
NCBI2483402	52	113	0	0	0	249	0	88	0	k__Bacteria;p__Proteobacteria;c__Alphaproteobacteria;o__Hyphomicrobiales;f__Phyllobacteriaceae;g__Mesorhizobium;s__Mesorhizobium_sp._NZP2234
NCBI2483403	120	108	55	95	74	124	947	578	461	k__Bacteria;p__Proteobacteria;c__Alphaproteobacteria;o__Hyphomicrobiales;f__Phyllobacteriaceae;g__Mesorhizobium;s__Mesorhizobium_sp._NZP2298
NCBI2483404	126	228	135	89	87	164	149	150	140	k__Bacteria;p__Proteobacteria;c__Alphaproteobacteria;o__Hyphomicrobiales;f__Phyllobacteriaceae;g__Mesorhizobium;s__Mesorhizobium_sp._NZP2077
NCBI2483798	40	38	0	21	20	0	67	40	27	k__Bacteria;p__Actinobacteria;c__Actinomycetia;o__Propionibacteriales;f__Nocardioidaceae;g__Nocardioides;s__Nocardioides_sp._603
NCBI2483799	0	0	0	0	10	13	0	0	0	k__Bacteria;p__Actinobacteria;c__Actinomycetia;o__Micrococcales;f__Bogoriellaceae;g__Georgenia;s__Georgenia_faecalis
NCBI2486272	102	49	47	15	22	26	59	67	121	k__Bacteria;p__Actinobacteria;c__Actinomycetia;o__Propionibacteriales;f__Nocardioidaceae;g__Nocardioides;s__Nocardioides_sp._WS12
NCBI2486273	738	914	598	592	589	570	730	1106	246	k__Bacteria;p__Proteobacteria;c__Alphaproteobacteria;o__Sphingomonadales;f__Sphingomonadaceae;g__Sphingopyxis;s__Sphingopyxis_sp._OPL5
NCBI2487065	0	0	11	0	0	5	0	7	0	k__Bacteria;p__Bacteroidetes;c__Flavobacteriia;o__Flavobacteriales;f__Weeksellaceae;g__Chryseobacterium;s__Chryseobacterium_sp._G0201
NCBI2487074	0	0	0	385	321	175	0	13	0	k__Bacteria;p__Bacteroidetes;c__Flavobacteriia;o__Flavobacteriales;f__Weeksellaceae;g__Kaistella;s__Kaistella_daneshvariae
NCBI2487344	0	0	0	137	0	0	27	0	0	k__Bacteria;p__Actinobacteria;c__Actinomycetia;o__Corynebacteriales;f__Mycobacteriaceae;g__Mycolicibacterium;s__Mycolicibacterium_nivoides
NCBI2487421	0	0	0	7	23	7	18	8	0	k__Bacteria;p__Actinobacteria;c__Actinomycetia;o__Streptomycetales;f__Streptomycetaceae;g__Streptomyces;s__Streptomyces_sp._WAC08241
NCBI2487422	0	0	0	39	0	0	0	0	0	k__Bacteria;p__Actinobacteria;c__Actinomycetia;o__Streptomycetales;f__Streptomycetaceae;g__Streptomyces;s__Streptomyces_sp._WAC06273
NCBI2487887	0	3	3	0	0	0	0	0	0	k__Bacteria;p__Proteobacteria;c__Gammaproteobacteria;o__Pseudomonadales;f__Pseudomonadaceae;g__Pseudomonas;s__Pseudomonas_sp._KU43P
NCBI2488560	0	2	0	4	4	5	0	0	0	k__Bacteria;p__Proteobacteria;c__Betaproteobacteria;o__Burkholderiales;f__Alcaligenaceae;g__Pigmentiphaga;s__Pigmentiphaga_sp._H8
NCBI2488810	0	10	1	6	26	13	0	0	4	k__Bacteria;p__Firmicutes;c__Clostridia;o__Eubacteriales;f__Oscillospiraceae;g__Ruminiclostridium;s__Ruminiclostridium_herbifermentans
NCBI2489212	0	0	8	0	0	0	0	0	0	k__Bacteria;p__Actinobacteria;c__Actinomycetia;o__Micrococcales;f__Microbacteriaceae;g__Microbacterium;s__Microbacterium_sp._RG1
NCBI2489213	1	1	1	0	2	0	2	0	4	k__Bacteria;p__Deinococcus-Thermus;c__Deinococci;o__Deinococcales;f__Deinococcaceae;g__Deinococcus;s__Deinococcus_psychrotolerans
NCBI2489595	0	1	2	2	0	4	0	1	1	k__Bacteria;p__Proteobacteria;c__Gammaproteobacteria;o__Alteromonadales;f__Alteromonadaceae;g__Glaciecola;s__Glaciecola_amylolytica
NCBI2490853	86	151	0	0	308	107	837	535	1006	k__Bacteria;p__Actinobacteria;c__Actinomycetia;o__Corynebacteriales;f__Nocardiaceae;g__Rhodococcus;s__Rhodococcus_sp._NJ-530
NCBI2490858	7	2	2	55	53	31	1	0	1	k__Bacteria;p__Firmicutes;c__Bacilli;o__Bacillales;f__Thermoactinomycetaceae;g__Staphylospora;s__Staphylospora_marina
NCBI2490863	0	0	1	5	0	0	5	0	0	k__Bacteria;p__Chloroflexi;c__Ktedonobacteria;o__Ktedonobacterales;f__Thermosporotrichaceae;g__Thermosporothrix;s__Thermosporothrix_sp._COM3
NCBI2492438	0	1901	0	0	0	0	0	0	0	k__Bacteria;p__Actinobacteria;c__Actinomycetia;o__Corynebacteriales;f__Mycobacteriaceae;g__Mycobacterium;s__Mycobacterium_novum
NCBI2492837	0	0	0	0	0	88	0	0	0	k__Bacteria;p__Proteobacteria;c__Alphaproteobacteria;o__Sphingomonadales;f__Sphingomonadaceae;g__Sphingomonas;s__Sphingomonas_sp._C8-2
NCBI2493093	731	551	466	690	761	109	557	963	671	k__Bacteria;p__Proteobacteria;c__Alphaproteobacteria;o__Hyphomicrobiales;f__Nitrobacteraceae;g__Bradyrhizobium;s__Bradyrhizobium_sp._LCT2
NCBI2493668	24	6	36	9	49	29	6	21	7	k__Bacteria;p__Proteobacteria;c__Alphaproteobacteria;o__Hyphomicrobiales;f__Phyllobacteriaceae;g__Mesorhizobium;s__Mesorhizobium_sp._M9A.F.Ca.ET.002.03.1.2
NCBI2493669	0	26	8	11	25	50	0	9	10	k__Bacteria;p__Proteobacteria;c__Alphaproteobacteria;o__Hyphomicrobiales;f__Phyllobacteriaceae;g__Mesorhizobium;s__Mesorhizobium_sp._M1D.F.Ca.ET.043.01.1.1
[truncated: 2,261 more rows]
