# Supplementary material for: Changes in Rhizosphere Soil Microorganisms and Metabolites during the Cultivation of Fritillaria cirrhosa
Source: Biology (Basel). 2024 May 11;13(5):334. doi: 10.3390/biology13050334 (PMC11117757; doi:10.3390/biology13050334)
Supplement: Supplementary file 1 [file biology-13-00334-s001.zip › Supplementary Material/Supplementary Table 9 .xlsx]

## Sheet: Sheet1
Taxonomy	FC1	FC2	FC3
Ribosome	152.114	216.261	211.195
Valine, leucine and isoleucine biosynthesis	156.049	190.516	180.063
Synthesis and degradation of ketone bodies	142.79	159.519	188.725
Lipoic acid metabolism	92.601	132.876	120.649
Cell cycle - Caulobacter	99.4622	119.338	109.251
Citrate cycle (TCA cycle)	88.4834	116.743	108.945
C5-Branched dibasic acid metabolism	74.9882	94.5451	88.0824
Fatty acid biosynthesis	74.0215	94.8457	82.2682
Biosynthesis of amino acids	68.5857	89.3501	81.7294
Pantothenate and CoA biosynthesis	67.6152	84.0307	80.3151
Glyoxylate and dicarboxylate metabolism	65.2908	80.6456	77.3715
Carbon fixation in photosynthetic organisms	64.1307	81.1481	77.4194
Alanine, aspartate and glutamate metabolism	65.3465	79.4487	77.4312
Drug metabolism - other enzymes	61.7993	82.2124	74.4122
Valine, leucine and isoleucine degradation	58.7886	74.7608	78.5105
Carbon fixation pathways in prokaryotes	61.5282	75.9772	74.0794
Biotin metabolism	60.606	79.3506	68.682
2-Oxocarboxylic acid metabolism	60.0582	75.1574	71.976
Fatty acid metabolism	54.814	68.2639	64.679
Pyruvate metabolism	53.3656	68.2417	66.1043
Type I diabetes mellitus	48.2228	67.485	71.6159
Selenocompound metabolism	52.5823	64.7381	62.8507
Aminoacyl-tRNA biosynthesis	48.5852	67.8644	60.433
Propanoate metabolism	49.7266	62.1555	62.5769
Longevity regulating pathway - worm	45.7158	63.7977	60.4949
RNA degradation	46.2205	61.9894	57.3105
Streptomycin biosynthesis	46.6237	58.2623	60.3032
Arginine biosynthesis	49.3287	60.7226	53.6342
Butanoate metabolism	48.4499	56.0373	58.3467
RNA polymerase	46.7436	61.5599	53.2904
Carbon metabolism	45.5295	58.9141	53.9776
D-Glutamine and D-glutamate metabolism	51.5573	56.1031	49.5909
Pyrimidine metabolism	44.0018	57.9049	51.2215
Monobactam biosynthesis	41.6756	55.9979	54.304
Glycine, serine and threonine metabolism	43.1175	57.204	51.0044
Cysteine and methionine metabolism	45.6436	53.9266	49.9001
Glycolysis / Gluconeogenesis	41.7822	55.0459	51.8676
One carbon pool by folate	43.3739	54.4459	47.1416
Fatty acid degradation	39.9636	48.9132	50.3494
Oxidative phosphorylation	42.5168	52.0582	44.315
Protein export	39.6717	53.7844	44.2958
Geraniol degradation	39.529	45.9765	49.6934
Histidine metabolism	37.2858	50.2026	45.282
Prodigiosin biosynthesis	36.8056	49.7555	45.9284
Limonene and pinene degradation	37.8315	46.9467	47.6859
Nitrogen metabolism	38.8215	48.6777	41.7057
Bacterial chemotaxis	44.3788	42.2096	38.9349
Sulfur relay system	30.9387	46.3021	46.1421
Glutathione metabolism	41.6882	43.8515	37.8163
Flagellar assembly	43.7114	40.7234	38.3126
Lysine biosynthesis	34.4615	45.1827	41.0904
Homologous recombination	30.9632	45.2018	44.4153
Purine metabolism	33.7304	45.4713	40.025
Terpenoid backbone biosynthesis	31.6578	40.5471	44.8984
Vitamin B6 metabolism	26.4173	40.2788	49.981
Pentose phosphate pathway	33.4909	41.3065	37.7602
Legionellosis	29.6059	42.7432	40.0448
Thiamine metabolism	34.3729	41.6874	32.3506
Photosynthesis	30.3776	41.1866	33.2034
Phenylalanine, tyrosine and tryptophan biosynthesis	29.2984	40.2279	35.111
Biosynthesis of terpenoids and steroids	29.442	41.555	33.42
beta-Alanine metabolism	29.7917	36.7557	37.0663
Biosynthesis of secondary metabolites	29.3043	38.1129	35.4846
D-Alanine metabolism	28.9388	40.0498	31.5222
Drug metabolism - cytochrome P450	32.65	36.5314	30.4572
Mismatch repair	26.7627	37.9436	34.7633
Atrazine degradation	32.9487	38.1245	28.1008
Antifolate resistance	29.5694	36.6063	31.6641
Tryptophan metabolism	28.1042	33.8535	33.181
Taurine and hypotaurine metabolism	29.2491	28.4275	31.0676
Biosynthesis of unsaturated fatty acids	25.185	31.578	31.8607
Bacterial secretion system	27.2676	32.5509	27.681
Peptidoglycan biosynthesis	25.1772	33.3328	28.6615
Nucleotide excision repair	22.1026	32.3041	31.9485
Metabolic pathways	25.3511	31.9149	28.9864
Benzoate degradation	24.406	30.2681	29.0906
Methane metabolism	24.4585	31.7398	27.197
Lysine degradation	23.6038	28.4711	30.348
Microbial metabolism in diverse environments	23.6805	29.6054	27.6437
Quorum sensing	24.1271	27.0565	23.2521
Styrene degradation	23.847	26.2611	23.9076
Folate biosynthesis	21.9568	27.0134	24.1345
Phenylalanine metabolism	21.0947	25.989	25.8758
Vancomycin resistance	20.7834	28.2608	23.2996
Metabolism of xenobiotics by cytochrome P450	23.4847	25.7922	21.3569
Base excision repair	20.0605	26.0769	24.1881
Sulfur metabolism	19.6174	26.8707	22.6697
Biofilm formation - Escherichia coli	20.4422	25.3032	22.8622
Biosynthesis of various secondary metabolites - part 1	20.4446	27.9458	18.3635
DNA replication	16.9432	25.2911	23.0799
Tyrosine metabolism	20.3702	23.0666	20.5086
Proximal tubule bicarbonate reclamation	18.6043	22.6434	20.9946
Caprolactam degradation	18.2292	21.9426	22.0504
Nicotinate and nicotinamide metabolism	19.0927	22.5407	20.3989
Central carbon metabolism in cancer	17.2505	24.1872	20.4269
Cyanoamino acid metabolism	17.8374	22.5568	21.2175
Arginine and proline metabolism	19.0429	20.8514	19.8291
Ubiquinone and other terpenoid-quinone biosynthesis	17.8525	21.0493	20.3284
Chemical carcinogenesis	19.6211	21.5297	17.6276
ABC transporters	18.8216	21.8003	17.6061
Lipopolysaccharide biosynthesis	24.3408	18.186	15.4184
Amino sugar and nucleotide sugar metabolism	16.9896	20.2676	19.1568
Chloroalkane and chloroalkene degradation	17.674	18.9721	18.659
Glucosinolate biosynthesis	15.7036	20.4231	16.8133
Tuberculosis	14.4068	19.2838	19.2475
Two-component system	17.024	18.3302	17.0527
Fructose and mannose metabolism	14.9584	18.5843	17.7432
Glucagon signaling pathway	13.6254	19.4272	17.3431
Porphyrin and chlorophyll metabolism	14.2648	18.7121	15.9612
Phenazine biosynthesis	14.1816	18.9769	15.2666
Peroxisome	15.3712	18.0937	14.5111
Naphthalene degradation	14.0062	17.3844	15.7283
HIF-1 signaling pathway	12.2992	17.8999	16.4525
Pentose and glucuronate interconversions	13.0602	16.617	16.7183
Biofilm formation - Pseudomonas aeruginosa	15.7265	15.9124	13.6512
Furfural degradation	16.274	13.7141	13.3834
Ascorbate and aldarate metabolism	15.1021	14.6756	13.4968
Betalain biosynthesis	14.6427	13.949	14.201
Tropane, piperidine and pyridine alkaloid biosynthesis	14.7162	14.6035	13.1872
Galactose metabolism	12.1095	15.126	14.479
GABAergic synapse	11.9064	13.8741	15.0797
Biofilm formation - Vibrio cholerae	13.3098	14.5016	13.023
Riboflavin metabolism	11.8893	15.8261	12.763
Longevity regulating pathway - multiple species	11.8168	15.5137	12.2478
Fluorobenzoate degradation	14.3285	12.284	11.1939
Starch and sucrose metabolism	9.73852	13.6581	14.1281
Nitrotoluene degradation	11.8964	12.8109	12.2606
Acarbose and validamycin biosynthesis	10.1867	13.372	13.2627
Fluid shear stress and atherosclerosis	11.6564	13.3555	11.1329
Sphingolipid metabolism	12.6082	11.6825	11.1884
Novobiocin biosynthesis	11.7811	12.2457	11.4434
Ethylbenzene degradation	9.92575	12.5409	12.53
Chlorocyclohexane and chlorobenzene degradation	11.5025	12.0929	11.2165
Platinum drug resistance	11.8127	12.664	9.66073
PPAR signaling pathway	9.98834	11.8271	11.9778
MAPK signaling pathway - plant	8.95744	14.6616	9.599
Inositol phosphate metabolism	8.09993	12.4802	12.2559
Aminobenzoate degradation	9.51426	11.7093	11.511
Insect hormone biosynthesis	10.8064	10.566	10.5767
Xylene degradation	8.43541	12.6141	10.4135
Necroptosis	8.86529	10.2322	10.4703
Glutamatergic synapse	8.52491	10.0824	10.1649
Glycerophospholipid metabolism	7.60712	11.7775	8.92152
Steroid hormone biosynthesis	9.55551	9.48404	8.53328
Glycerolipid metabolism	7.14876	9.54162	8.93985
Retinol metabolism	7.37392	9.38988	8.31167
alpha-Linolenic acid metabolism	7.11971	8.74533	8.59929
Carbapenem biosynthesis	5.44937	9.43295	8.31068
Degradation of aromatic compounds	7.08438	8.37039	7.4948
Biosynthesis of vancomycin group antibiotics	6.52703	7.67897	8.25486
Cationic antimicrobial peptide (CAMP) resistance	7.65806	7.79633	6.43276
Phenylpropanoid biosynthesis	6.45837	6.81731	7.91366
Bisphenol degradation	4.822	5.7775	10.0965
Polyketide sugar unit biosynthesis	5.97967	7.41025	7.2907
Biosynthesis of ansamycins	6.21159	7.58713	6.84306
Non-homologous end-joining	5.36163	7.61163	7.27984
Polycyclic aromatic hydrocarbon degradation	6.67483	6.45266	5.71271
Insulin resistance	4.91953	6.19484	5.73885
Adipocytokine signaling pathway	4.67532	6.28826	5.57277
Toluene degradation	5.6148	5.65633	4.58515
beta-Lactam resistance	4.75288	6.18502	4.66314
Ferroptosis	4.94576	5.72924	4.58858
Proteasome	2.91444	6.56912	5.73675
Steroid degradation	2.4826	4.81787	7.63287
Other glycan degradation	5.86858	4.23068	4.54647
Phosphotransferase system (PTS)	4.16079	5.31087	4.85642
Dioxin degradation	3.73977	5.85029	4.59574
Longevity regulating pathway	4.6126	6.24268	3.28878
D-Arginine and D-ornithine metabolism	2.74988	4.89338	5.79712
FoxO signaling pathway	3.9043	5.598	3.62083
Isoquinoline alkaloid biosynthesis	4.26205	4.347	3.71142
Alzheimer disease	3.70376	4.40634	4.01789
Amyotrophic lateral sclerosis (ALS)	3.49114	5.71551	2.82653
Zeatin biosynthesis	3.15738	4.21162	4.33012
Type II diabetes mellitus	3.42781	4.65116	3.58127
AMPK signaling pathway	3.59321	4.24849	3.56615
Renal cell carcinoma	2.84777	4.56345	3.88116
Insulin signaling pathway	3.35464	4.10882	3.75531
Phosphatidylinositol signaling system	3.71245	3.85549	3.18938
Huntington disease	3.80437	3.55368	2.72784
Cardiac muscle contraction	3.92708	3.3812	2.66678
Thermogenesis	3.35725	3.63339	2.96133
Hepatocellular carcinoma	3.6707	3.45796	2.64799
Glycosaminoglycan degradation	3.49347	3.0416	2.53
Apoptosis - fly	3.51541	3.21789	2.31507
NOD-like receptor signaling pathway	2.59931	3.2559	2.87346
Basal transcription factors	2.36706	3.63683	2.66591
Glycosphingolipid biosynthesis - globo and isoglobo series	3.48893	2.07867	3.0254
Ribosome biogenesis in eukaryotes	3.27628	3.20083	1.94318
Lipoarabinomannan (LAM) biosynthesis	0.521308	3.39369	3.639
MAPK signaling pathway - fly	2.76461	2.85621	1.85717
Phosphonate and phosphinate metabolism	2.92283	2.1035	2.38319
N-Glycan biosynthesis	2.96181	2.44584	1.91749
Plant-pathogen interaction	2.18079	2.65124	2.41045
Epithelial cell signaling in Helicobacter pylori infection	2.17648	2.70446	2.03598
Primary immunodeficiency	1.94954	2.92126	1.9494
Secondary bile acid biosynthesis	2.17746	2.37815	2.09654
Parkinson disease	2.52627	2.14924	1.92866
Non-alcoholic fatty liver disease (NAFLD)	2.43874	2.10663	1.79444
Thyroid hormone synthesis	2.43037	1.76837	1.66417
Arachidonic acid metabolism	2.48649	1.51413	1.464
Renin-angiotensin system	2.03214	1.78868	1.44559
Penicillin and cephalosporin biosynthesis	1.46387	1.3528	2.4136
Cushing syndrome	1.31798	2.11201	1.79624
Pathways in cancer	1.60133	1.74956	1.39491
Caffeine metabolism	0.861267	1.92253	1.86933
Salmonella infection	0.630134	2.56544	1.29659
Carotenoid biosynthesis	0.816833	1.63658	1.52048
Isoflavonoid biosynthesis	1.11071	2.183	0.479143
MAPK signaling pathway - yeast	0.904778	2.05526	0.7601
Viral myocarditis	1.44826	1.18461	0.948868
Ether lipid metabolism	1.1786	0.7463	1.61587
Viral carcinogenesis	1.1189	1.36396	1.05568
Apoptosis - multiple species	1.40128	1.14336	0.916077
RNA transport	1.224	1.41811	0.755493
Meiosis - yeast	1.09718	1.06688	0.999354
African trypanosomiasis	0.705432	1.0737	1.28351
Pertussis	1.16989	0.834291	1.02592
Protein processing in endoplasmic reticulum	0.762036	1.31214	0.910136
Neomycin, kanamycin and gentamicin biosynthesis	0.939	0.833544	1.08125
Bladder cancer	0.597211	0.992737	1.21911
Cocaine addiction	0.669158	0.918368	1.17187
Primary bile acid biosynthesis	0.681111	0.805389	1.20728
Indole alkaloid biosynthesis	0.9345	0.515889	1.01878
Amphetamine addiction	0.565067	0.799556	0.991911
Biosynthesis of siderophore group nonribosomal peptides	0.4435	1.24717	0.581067
p53 signaling pathway	0.82803	0.675621	0.541318
Human papillomavirus infection	0.595481	0.786682	0.602025
Lysosome	0.532883	0.803194	0.62965
Proteoglycans in cancer	0.601741	0.707944	0.591907
Colorectal cancer	0.769718	0.628042	0.503197
Mineral absorption	0.790774	0.645548	0.464194
Small cell lung cancer	0.749946	0.602581	0.482797
Biosynthesis of type II polyketide backbone	0.0835556	1.27089	0.443889
PI3K-Akt signaling pathway	0.437973	0.69377	0.633387
Chagas disease (American trypanosomiasis)	0.453463	0.606939	0.685939
Prion diseases	0.467967	0.5401	0.580167
Alcoholism	0.379714	0.521881	0.632262
Apoptosis	0.623156	0.485853	0.417587
Sesquiterpenoid and triterpenoid biosynthesis	0.529123	0.434041	0.527219
Toxoplasmosis	0.608415	0.492383	0.380074
Prolactin signaling pathway	0.716842	0.102684	0.617018
Herpes simplex virus 1 infection	0.547218	0.455912	0.325551
Tetracycline biosynthesis	0.0901765	0.791	0.444706
Dopaminergic synapse	0.306361	0.447783	0.547108
Hepatitis B	0.518478	0.425363	0.354841
Influenza A	0.526887	0.425145	0.316484
MicroRNAs in cancer	0.445866	0.425129	0.390095
Serotonergic synapse	0.299153	0.424518	0.523894
Antigen processing and presentation	0.451098	0.436537	0.358024
Choline metabolism in cancer	0.379295	0.43077	0.415984
Linoleic acid metabolism	0.7604	0.25848	0.17388
Amoebiasis	0.210728	0.595728	0.37858
Renin secretion	0.270565	0.426609	0.476652
Epstein-Barr virus infection	0.430134	0.39153	0.285695
Autophagy - yeast	0.277844	0.498494	0.301494
Mannose type O-glycan biosynthesis	0	0.415143	0.499048
Kaposi sarcoma-associated herpesvirus infection	0.339441	0.292323	0.222925
Progesterone-mediated oocyte maturation	0.288984	0.279656	0.229359
Cholesterol metabolism	0.276184	0.231673	0.280163
Hypertrophic cardiomyopathy (HCM)	0.175753	0.259808	0.303438
Other types of O-glycan biosynthesis	0	0.335308	0.403077
Phospholipase D signaling pathway	0.226833	0.257618	0.248775
Human cytomegalovirus infection	0.284635	0.244057	0.186625
Fanconi anemia pathway	0.368148	0.267778	0.0765926
Estrogen signaling pathway	0.243355	0.249737	0.194526
Prostate cancer	0.234114	0.226557	0.18581
IL-17 signaling pathway	0.228333	0.220963	0.181222
Th17 cell differentiation	0.217588	0.210565	0.172694
RIG-I-like receptor signaling pathway	0.117547	0.307528	0.162377
Systemic lupus erythematosus	0.143733	0.260178	0.178933
Vibrio cholerae infection	0.157979	0.276687	0.0781667
Biosynthesis of enediyne antibiotics	0.158781	0.294452	0.0450411
Retrograde endocannabinoid signaling	0.0704118	0.117916	0.294109
Nonribosomal peptide structures	0.105463	0.219444	0.144222
Biosynthesis of type II polyketide products	0.0625139	0.272292	0.119639
Human T-cell leukemia virus 1 infection	0.158471	0.153745	0.13
Staurosporine biosynthesis	0.0229706	0.172853	0.243882
Protein digestion and absorption	0.159768	0.105571	0.149875
mRNA surveillance pathway	0.120847	0.181915	0.100932
Flavone and flavonol biosynthesis	0	0.224733	0.1546
Oxytocin signaling pathway	0.17709	0.121892	0.0474775
Carbohydrate digestion and absorption	0.203762	0.0837619	0.049619
EGFR tyrosine kinase inhibitor resistance	0.127881	0.101791	0.0502985
Parathyroid hormone synthesis, secretion and action	0.158388	0.0533529	0.0679412
Thyroid hormone signaling pathway	0.0367727	0.0705682	0.150511
Various types of N-glycan biosynthesis	0.114235	0.100843	0.0322941
Hepatitis C	0.121176	0.0765176	0.0466
Melanogenesis	0.0426269	0.163881	0.0362388
Phagosome	0.0505789	0.125863	0.0479158
Autophagy - animal	0.103	0.06504	0.03961
Apelin signaling pathway	0.0831845	0.088233	0.0337379
Glycosphingolipid biosynthesis - ganglio series	0	0.0767143	0.117643
Measles	0.0919643	0.0580714	0.0284554
Clavulanic acid biosynthesis	0	0.1758	0
mTOR signaling pathway	0.0751579	0.0598246	0.0295614
Notch signaling pathway	0.0773226	0.0476129	0.0361935
Bile secretion	0.0985424	0.0308136	0.0309322
Neuroactive ligand-receptor interaction	0.0547895	0.0459595	0.0555789
Calcium signaling pathway	0.0386084	0.0664196	0.0447552
Cytosolic DNA-sensing pathway	0.100373	0.0280784	0.0204706
Steroid biosynthesis	0	0.0712903	0.0728065
Vasopressin-regulated water reabsorption	0.14297	0	0
Tight junction	0.0488911	0.038604	0.054198
Phototransduction - fly	0.0213333	0.0836667	0.0241667
cAMP signaling pathway	0	0.0562329	0.0643904
Cell cycle	0.0429358	0.0318807	0.0400917
Fatty acid elongation	0.0462	0	0.05216
Olfactory transduction	0	0.09072	0.0042
Chronic myeloid leukemia	0.0386613	0.0238065	0.0180968
Phototransduction	0	0.0601111	0.00583333
Pathogenic Escherichia coli infection	0.0232558	0.00986047	0.0262791
Sphingolipid signaling pathway	0	0.048859	0.00992308
Stilbenoid, diarylheptanoid and gingerol biosynthesis	0	0	0.0579167
Wnt signaling pathway	0.0230481	0.0141923	0.0107885
cGMP-PKG signaling pathway	0.0217179	0.0237179	0.000897436
Plant hormone signal transduction	0	0.0437111	0
Hippo signaling pathway - fly	0.00738462	0.00815385	0.0212308
Photosynthesis - antenna proteins	0.0181667	0	0.0163333
Autophagy - other	0	0	0.0336522
Flavonoid biosynthesis	0	0	0.0330952
Circadian entrainment	0	0.0290769	0.00134615
Ubiquitin mediated proteolysis	0.0196378	0.0104016	0
Transcriptional misregulation in cancer	0.0119427	0.0117771	0.00601911
Long-term potentiation	0	0.0251628	0.00244186
Oocyte meiosis	0	0.0138718	0.0112692
Gastric acid secretion	0	0.0220816	0.00214286
Gap junction	0.0104407	0	0.0135593
Glioma	0	0.0208077	0.00201923
Adrenergic signaling in cardiomyocytes	0	0.0117609	0.00955435
Cell cycle - yeast	0.0130164	0	0.00634426
Spliceosome	0	0.0128033	0.00619672
Adherens junction	0.0064	0.00706667	0.0055
Salivary secretion	0	0.0171746	0.00166667
Aldosterone synthesis and secretion	0	0.0171746	0.00166667
GnRH signaling pathway	0	0.0169062	0.00164063
Morphine addiction	0	0.0185312	0
Shigellosis	0.006	0.006625	0.00515625
Inflammatory mediator regulation of TRP channels	0	0.0161493	0.00156716
Arrhythmogenic right ventricular cardiomyopathy (ARVC)	0.00590769	0.00652308	0.00507692
Hippo signaling pathway	0.00345946	0.00381982	0.00994595
Long-term depression	0	0	0.0172
Pancreatic cancer	0.0165082	0	0
Bacterial invasion of epithelial cells	0.00526027	0.00580822	0.00452055
Leukocyte transendothelial migration	0.00512	0.00565333	0.0044
Rap1 signaling pathway	0.00241509	0.0094717	0.00273585
C-type lectin receptor signaling pathway	0	0.0131951	0.00128049
Dilated cardiomyopathy (DCM)	0.00468293	0.00517073	0.00402439
Vascular smooth muscle contraction	0	0.0125814	0.00122093
Staphylococcus aureus infection	0	0.0134848	0
Neurotrophin signaling pathway	0	0.0120222	0.00116667
Ras signaling pathway	0	0.0126	0.000583333
Cholinergic synapse	0	0.0131778	0
Platelet activation	0.00431461	0.00476404	0.00370787
Relaxin signaling pathway	0	0.0123542	0
TGF-beta signaling pathway	0	0	0.0106027
Cellular senescence	0	0.00932759	0.000905172
Toll and Imd signaling pathway	0	0.0083617	0
Focal adhesion	0.00259459	0.00286486	0.00222973
Chemokine signaling pathway	0	0.00765161	0
Regulation of actin cytoskeleton	0.00241509	0.00266667	0.00207547
Mitophagy - animal	0	0.00359649	0.00103509
Endocytosis	0	0.00125	0.000359756

## Sheet: Sheet2
# CAZY Class	FC1	FC2	FC3	CONTENT
GT	1929	2297.76	2170.05	0.437063
GH	1922.67	2059.33	2108.56	0.416139
CBM	283.964	366.479	380.656	0.07045
CE	370.08	339.395	310.62	0.0696981
PL	47.329	21.873	27.428	0.00660226
AA	0	0.696	0	4.75543e-05
