# Supplementary material for: Changes in Rhizosphere Soil Microorganisms and Metabolites during the Cultivation of Fritillaria cirrhosa
Source: Biology (Basel). 2024 May 11;13(5):334. doi: 10.3390/biology13050334 (PMC11117757; doi:10.3390/biology13050334)
Supplement: Supplementary file 1 [file biology-13-00334-s001.zip › Supplementary Material/Supplementary Table 3.xlsx]

## Sheet: Sheet1
name	FC1a	FC1b	FC1c	FC2a	FC2b	FC2c	FC3a	FC3b	FC3c	percentage
unclassified	0.304733	0.292833	0.312299	0.25798	0.246494	0.245985	0.23578	0.194384	0.228072	0.2576
Nocardioides	0.0234654	0.0186143	0.022964	0.0720843	0.0578866	0.0567111	0.136281	0.163186	0.163519	0.0794
Bradyrhizobium	0.0729669	0.066356	0.0719561	0.0543553	0.0489065	0.0428413	0.0520098	0.0497897	0.0493428	0.0565
Afipia	0.0673185	0.0561791	0.069983	0.0490223	0.0481432	0.0449743	0.0662791	0.0507003	0.0424316	0.055
Mycolicibacterium	0.00967287	0.00575436	0.00767395	0.0248035	0.0149051	0.0135162	0.0945808	0.135571	0.0990932	0.0451
Pseudomonas	0.0574638	0.0637976	0.064791	0.0317984	0.037655	0.0433156	0.0227582	0.0230658	0.020632	0.0406
Streptomyces	0.0403925	0.0381148	0.0356576	0.0234064	0.0298441	0.0282529	0.0464783	0.0473882	0.052748	0.038
Lysobacter	0.0488084	0.0368351	0.0435597	0.0345704	0.0515759	0.0534263	0.014249	0.00543094	0.0105658	0.0332
Arthrobacter	0.0120644	0.0110489	0.0131466	0.0479277	0.0505143	0.0467609	0.0221625	0.0263608	0.0240093	0.0282
Mesorhizobium	0.0220301	0.0245783	0.0203283	0.0105889	0.0094539	0.0130965	0.00972573	0.00725796	0.0106292	0.0142
Arenimonas	0.00796486	0.00503186	0.00609086	0.0322467	0.0308047	0.0259509	0.00277708	0.00431796	0.00298122	0.0131
Mycobacterium	0.0102909	0.00979223	0.00793504	0.00825626	0.0183981	0.0181295	0.00861275	0.0118153	0.0127455	0.0118
Rhodanobacter	0.0206167	0.027287	0.0193665	0.00942377	0.00227214	0.00373496	0.0060791	0.00488556	0.00544513	0.011
Variovorax	0.0186115	0.022998	0.0206895	0.00441956	0.00588234	0.00729525	0.0084348	0.0043664	0.00501846	0.0109
Saccharomonospora	0.00639496	0.00453663	0.0049505	0.0199636	0.0338556	0.0218474	0.000830267	0.00162415	0.000740193	0.0105
Sphingomonas	0.0147794	0.0121835	0.0132075	0.00811398	0.00777691	0.00716175	0.0129617	0.00613075	0.0111867	0.0104
Ralstonia	0.0134097	0.00935006	0.00676372	0.00837582	0.0116535	0.00845408	0.0128355	0.0110095	0.0102823	0.0102
Rhodococcus	0.0069981	0.0069376	0.00655113	0.00439326	0.006832	0.00543842	0.015293	0.0167493	0.017278	0.0096
Sphingopyxis	0.00451039	0.00448446	0.0036863	0.00593858	0.00843713	0.0108101	0.00757358	0.0292638	0.00362463	0.0087
Stenotrophomonas	0.0155582	0.028304	0.00996086	0.00125599	0.00147431	0.00264217	0.00435488	0.00662597	0.00368938	0.0082
Micromonospora	0.00407509	0.0049222	0.00571624	0.0125264	0.0117545	0.0133947	0.00348176	0.00393102	0.00573207	0.0073
Herminiimonas	0.00772623	0.00892558	0.0106131	0.0122412	0.00640496	0.00895894	0.0030949	0.00243053	0.00314344	0.0071
Thermomonospora	0.0010769	0.00156527	0.00127658	0.0199069	0.0201354	0.0163614	0.000577913	0.000662768	0.000828799	0.0069
Microbacterium	0.00404449	0.00295721	0.00207122	0.00582739	0.00609857	0.0121564	0.00610172	0.013118	0.00916927	0.0068
Amycolatopsis	0.00826905	0.00897422	0.00717446	0.00199905	0.00106761	0.00231127	0.0083229	0.00538763	0.0120946	0.0062
Nitrosospira	0.00575162	0.00644414	0.00573379	0.00605814	0.00702451	0.00673855	0.00618623	0.00363867	0.0030337	0.0056
Achromobacter	0.00867464	0.0110683	0.00736022	0.00241931	0.00231958	0.00243483	0.00419538	0.00250746	0.00413513	0.005
Thermobispora	0.000604882	0.000222852	0.000222912	0.0169465	0.01322	0.0119945	0.000223785	0.00028038	0.000167668	0.0049
Methylocaldum	0.000367125	0.000868416	0.000306504	0.0137662	0.0171454	0.0105211	0.000298182	0.000217693	0.000266497	0.0049
Paraburkholderia	0.00578659	0.00615585	0.00892576	0.000691061	0.00100524	0.00101824	0.00527859	0.00185609	0.0126037	0.0048
Cupriavidus	0.00805577	0.00816682	0.0109619	0.00269669	0.00246125	0.00219766	0.0042049	0.00247498	0.00210062	0.0048
Aminobacter	0.000813793	0.000867531	0.00174098	0.0107856	0.0099772	0.0115528	0.00105703	0.000806377	0.00274335	0.0045
Rhodoferax	0.0106501	0.0121163	0.00932411	0.00108202	0.000463646	0.000506279	0.00303003	0.00116084	0.00076882	0.0043
Nitrobacter	0.00459955	0.0050071	0.00591542	0.00380861	0.00430635	0.00444716	0.00275684	0.00282659	0.00452431	0.0042
Thermobifida	0.00133389	0.000837464	0.00140249	0.00744385	0.0113736	0.00950001	0.00173017	0.00164524	0.00164397	0.0041
Conexibacter	0.00496755	0.00130704	0.00199485	0.00108561	0.00240364	0.0039629	0.0060791	0.00625726	0.0085872	0.0041
Paenarthrobacter	0.00393173	0.00334455	0.00410839	0.00559066	0.00365358	0.00506421	0.0038722	0.00403075	0.00302961	0.0041
Acidovorax	0.002812	0.00138398	0.00337567	0.00728065	0.00513332	0.00294821	0.001282	0.00435501	0.00739171	0.004
Herbaspirillum	0.00355237	0.00366114	0.0027348	0.0044357	0.00465612	0.00392526	0.00426799	0.00414415	0.00383728	0.0039
Defluviicoccus	0.00287057	0.00148126	0.00253665	0.00922171	0.00806229	0.00522611	0.00163316	0.00132554	0.00275562	0.0039
Brevundimonas	0.00172286	0.00168908	0.00155419	0.00483563	0.00419721	0.0064666	0.00385256	0.0047505	0.00267178	0.0035
Sphingobium	0.00175958	0.00307217	0.00201756	0.00314684	0.00301573	0.00550871	0.00442928	0.00260776	0.00556168	0.0035
Glutamicibacter	0.000150346	8.49e-05	3.82e-05	0.00635883	0.00373628	0.0112596	0.00237712	0.00283856	0.00132908	0.0031
Massilia	0.000741243	0.00339319	0.000840047	0.00215329	0.00178205	0.00226299	0.00525419	0.00443821	0.0070775	0.0031
Pseudarthrobacter	0.00172811	0.00211444	0.00191952	0.00386958	0.00279475	0.00513025	0.00340737	0.00275821	0.00265884	0.0029
Novosphingobium	0.00267389	0.00416079	0.00242933	0.00206123	0.00407317	0.00545617	0.00168196	0.00128166	0.00194727	0.0029
Streptosporangium	0.00564673	0.00525736	0.00358413	0.00167684	0.00142415	0.00354395	0.000657071	0.00116141	0.00109802	0.0027
Rhizobium	0.00392911	0.00556776	0.00311045	0.00237986	0.00320146	0.00266418	0.000735634	0.00157514	0.000592291	0.0026
Hypericibacter	0.00445445	0.010887	0.00376267	0.00112028	0.000218944	0.000293969	0.000936803	0.000515739	0.000863559	0.0026
Flavobacterium	0.00263543	0.00366203	0.0120878	0.000671931	0.00110895	0.00111978	0.000470187	0.000764206	0.000459383	0.0026
Caulobacter	0.00351915	0.00556246	0.00240765	0.00146283	0.00123639	0.00105303	0.00318418	0.00214502	0.00146744	0.0024
Tetrasphaera	0.0037438	0.0030934	0.00287825	0.000661768	0.000623617	0.000772555	0.00282886	0.00369281	0.00308209	0.0024
Nocardia	0.00160049	0.00120269	0.005386	0.00115496	0.00124046	0.00072427	0.00188194	0.00132781	0.0033963	0.002
Bosea	0.00269487	0.00288912	0.00239217	0.00131875	0.0016614	0.00149967	0.00164744	0.00201224	0.00179664	0.002
Actinomadura	0.00199908	0.0038159	0.0044345	0.00166488	0.00193457	0.00162464	0.000637431	0.000761927	0.000689757	0.002
Oerskovia	0.00542995	0.00403787	0.00307433	0.000165592	0.000229789	0.000154085	0.000799318	0.000842849	0.000677488	0.0017
Peribacillus	0.00205415	0.00136453	0.00173273	0.00139228	0.00186136	0.000793147	0.00194562	0.00180765	0.00241074	0.0017
Acidiphilium	0.00271672	0.000616381	0.00229413	0.000937953	0.000877131	0.000553144	0.00203906	0.00260947	0.00260022	0.0017
Pseudonocardia	0.00159612	0.00145384	0.000327144	0.00166189	0.00133468	0.00138534	0.00187837	0.00304828	0.00241279	0.0017
Burkholderia	0.00116518	0.00161391	0.00504751	0.00154592	0.000206065	0.000366396	0.00163911	0.00115172	0.00217969	0.0017
Devosia	0.00103844	0.00134153	0.00114242	0.00224415	0.00228976	0.00272453	0.00123975	0.00112323	0.00129772	0.0016
Cellulomonas	0.00139507	0.000200744	0.000256968	0.00107605	0.000591758	0.00367106	0.00214738	0.00119389	0.0038625	0.0016
Diaphorobacter	0	0	0	5.14e-05	0.0018817	0.00339413	0.00568093	0.00189029	0	0.0014
Rhizobacter	0.00218177	0.0066944	0.00280291	0.000222981	0.000220977	0.000401189	8.39e-05	0.00013905	6.61e-05	0.0014
Candidatus_Solibacter	0.00197111	0.00375223	0.00134057	0.000263631	0.000321976	0.00020521	0.00238367	0.00097905	0.00121866	0.0014
Microcella	0.000409082	0.00039795	0.000151704	9.8e-05	0.000128113	7.1e-05	0.0037734	0.00297989	0.00423464	0.0014
Brucella	0.000263106	0.000538559	0.00046956	0.00287364	0.00213114	0.00427887	0.000269613	0.000684423	0.000684304	0.0014
Rhodomicrobium	0.00105417	0.000933856	0.00121466	0.0014162	0.00154345	0.000937291	0.000889189	0.00145775	0.0025307	0.0013
Aerosticca	0.00177094	0.00317829	0.00310529	0.000439983	0	0.000220121	0.00165815	0.000444505	0.000890141	0.0013
Altererythrobacter	0.000292826	3.18e-05	5.78e-05	0.00351747	0.00252768	0.00151742	0.00178016	0.000635984	0.000997148	0.0013
Pedococcus	0.00108914	0.000988685	0.00107018	0.00113463	0.00095915	0.00111197	0.00138616	0.00166119	0.00133657	0.0012
Curtobacterium	8.3e-05	5.75e-05	0.000158928	0.0047071	0.00215284	0.00317188	7.74e-05	0.000158996	5.25e-05	0.0012
Singulisphaera	0.00119927	0.00132915	0.000949439	0.00122251	0.00169393	0.00121067	0.00114511	0.000842279	0.000476423	0.0011
Acidimicrobium	0.00126658	0.00209941	0.000987623	0.000735896	0.00080189	0.000422491	0.00208489	0.000490095	0.00113619	0.0011
Agromyces	0.00230589	0.0022975	0.00231065	0.000423245	0.00077681	0.000541783	0.000443999	0.000341357	0.000443026	0.0011
Kribbella	0.000933546	0.00111426	0.000607848	0.000785514	0.000884587	0.000794567	0.00195098	0.000991587	0.00170871	0.0011
Blastococcus	0.000271847	0.00012646	0.000372552	0.00163738	0.000315198	0.000987706	0.00142663	0.00221455	0.0023678	0.0011
Terrabacter	0.00034702	0.000193669	6.81e-05	0.000356889	0.00145194	0.000423201	0.0041061	0.00126114	0.00134475	0.0011
Hydrogenophaga	0.000931798	0.000586313	0.000491232	0.00210487	0.0016675	0.00244619	0.000218429	0.000883311	0.000130181	0.0011
Brevibacterium	0.000159087	0.00125929	0.000843143	0.00214791	0.00156447	0.00165801	0.000348176	0.00105086	0.000411673	0.001
Lentzea	0.000616245	0.000443935	0.00045924	0.000343139	0.000373492	0.000293258	0.00298837	0.00162244	0.00226897	0.001
Pseudoxanthomonas	0.000593518	0.000410331	0.00037152	0.00133908	0.00193593	0.00216216	0.000814197	0.000720895	0.000479831	0.001
Deinococcus	0.000242128	0.000256457	0.000287928	0.000117767	0.000135569	0.00010438	0.00289909	0.00181335	0.00296214	0.001
Croceicoccus	3.76e-05	0.000525294	4.95e-05	0.000423245	0.000376882	0.00223033	0.00267233	0.00060863	0.00181504	0.001
Bacillus	0.0031092	0.000386454	0.000647063	0.000610955	0.000888655	0.000771845	0.000725516	0.000742551	0.00067817	0.001
Catenulispora	0.00130067	0.00420589	0.000853463	7.05e-05	5.63e-05	0.000386988	0.00041305	0.000708928	0.000550033	0.0009
Thermomonas	6.56e-05	0.00012646	0.000229104	0.000324009	0.00041823	0.000492078	0.00129986	0.00513973	0.000259681	0.0009
Sinorhizobium	0.000708026	0.000156527	0.000280704	0.00130799	0.00131638	0.0027785	0.000133319	0.00143666	0.0001554	0.0009
Aeromicrobium	9.79e-05	0.000178635	7.33e-05	0.000151842	0.000115234	0.000148404	0.00266161	0.00231712	0.00227306	0.0009
Rhizorhabdus	0.000903826	0.00129378	0.00107844	0.00154114	0.000427042	0.00092735	0.000304134	0.000941438	0.000599107	0.0009
Hyphomicrobium	0.000658202	0.00112841	0.00135501	0.000349715	0.000547021	0.000752673	0.0014677	0.00112722	0.000536402	0.0009
Gemmatimonas	0.00146675	0.0013999	0.00137772	0.000310858	0.000318587	0.000626991	0.00114035	0.000548222	0.000732015	0.0009
Baekduia	0.000631979	0.000725154	0.00057792	0.000725135	0.000650731	0.000546043	0.000947516	0.00138366	0.00148925	0.0009
Mycobacteroides	0.00125609	0.00262912	0.00247164	4.18e-06	0.000433143	0.000570895	0.000100584	3.08e-05	0.000119958	0.0008
Phenylobacterium	0.000770962	0.000761411	0.000502584	0.00119202	0.00121741	0.0014244	0.00058446	0.000429118	0.000685667	0.0008
Tsuneonella	0.000107515	2.65e-05	7.95e-05	0.0012249	0.00147364	0.00061421	0.00226285	0.000719186	0.00105304	0.0008
Luteimonas	0.000322545	0.000402372	0.000828695	0.000805241	0.000586336	0.00100901	0.000646358	0.00171989	0.00103123	0.0008
Nitrosomonas	0.000464151	0.000604	0.000579984	0.00148136	0.00107642	0.00100404	0.000792771	0.000761357	0.000477104	0.0008
Luteitalea	0.000641594	0.000535022	0.000606816	0.000799263	0.000914413	0.000862734	0.0011219	0.000842849	0.000877872	0.0008
Tardiphaga	0.00155853	0.00188363	0.00185553	0.000301293	0.00025487	0.000380597	0.000345796	0.000200597	0.000304665	0.0008
Thiobacillus	6.99e-05	0.00388046	2.06e-05	0.00059063	0.000122012	0.00166156	0.000461259	0	9e-05	0.0008
Catellatospora	0.000878477	0.000918823	0.000761615	0.00082198	0.00111166	0.00102889	0.00051542	0.00027981	0.000355784	0.0007
Nostoc	0.000861869	0.0010161	0.00154078	0.00106469	0.000772065	0.000531132	0.000172005	0.000329959	0.000210608	0.0007
Thermostaphylospora	0	0	0.000872039	0.000785514	0.00182679	0.0026372	0	0.000360733	0	0.0007
Comamonas	0.000458906	0.00187567	0.000282768	0.000326401	0.000223011	0.000199529	0.00182361	0.00117452	1.02e-05	0.0007
Microvirga	0.000145102	0.000164486	0.000107328	0.000844696	0.00102761	0.00110345	0.000947516	0.00100754	0.000982154	0.0007
Ramlibacter	0.000298945	0.00031836	0.00034572	0.000810023	0.000857474	0.00110416	0.00102667	0.000732863	0.000644091	0.0007
Marmoricola	0.000597015	0.000392644	0.000430344	0.000542805	0.000516518	0.000455864	0.00101001	0.00105655	0.00106462	0.0007
Nakamurella	0.000567295	0.000308632	0.000547992	0.000458515	0.000323332	0.000409	0.000807055	0.00153183	0.00103327	0.0007
Caenibius	0.000463277	0.00104882	0.000509808	0.00103838	0.000718515	0.000278347	0.000508278	0.000715767	0.000678851	0.0007
Usitatibacter	0.000861869	0.000749031	0.00109289	0.000233741	0.000305708	0.000230772	0.000956443	0.000455332	0.00102169	0.0007
Turicibacter	0.000907323	0.00039795	0.000795671	0.000466287	0.00112048	0.000631961	0.000503517	0.000631995	0.000403494	0.0007
Nitrospira	0.0011547	0.00128228	0.00127968	0.000376018	0.00055041	0.000492788	0.000230332	0.000165265	0.000321023	0.0007
Tardibacter	0.000144228	0.00116555	7.02e-05	0.00077834	0.000277916	0.000703678	0.00171112	0.000410882	0.000494825	0.0006
Rhodoplanes	0.000374992	0.000681821	0.00031992	0.00089252	0.00285169	0.000161896	0.00013689	0.000131642	0.000172439	0.0006
Aquihabitans	0.000432683	0.000358155	0.000305472	0.000417267	0.000701569	0.000572316	0.000955253	0.000898697	0.000980109	0.0006
Oscillatoria	0.0013977	0.00174125	0.00184522	2.27e-05	1.15e-05	7.1e-07	3.81e-05	0.000439376	2.73e-05	0.0006
Agrobacterium	0.00124997	0.00164221	0.00148195	0.000170374	0.000193864	0.000149114	0.000114273	0.000251886	0.000269223	0.0006
Microterricola	0.000951902	0.00105855	0.00119402	0.000235535	0.000426364	0.00020876	0.000448761	0.000416581	0.000542536	0.0006
Opitutus	0.000730753	0.0010046	0.000672863	0.000298304	0.000862896	0.000739892	0.000460069	0.000147598	0.000421897	0.0006
Bordetella	0.000201919	0.000195438	2.99e-05	0.00138989	0.001132	0.00093019	0.000615409	0.000166974	0.000621599	0.0006
Miltoncostaea	0.000126745	0.000103467	8.05e-05	0.00122251	0.00102761	0.000997647	0.000575533	0.000601221	0.000463473	0.0006
Methylobacterium	0.000394222	0.000544749	0.000452016	0.000241513	0.000237246	0.000277637	0.000764202	0.000871343	0.00137815	0.0006
Sphaerobacter	2.19e-05	2.92e-05	3.72e-05	0.00100551	0.000872386	0.000758354	0.000766583	0.00107707	0.000538446	0.0006
Methylotenera	0.000604008	0.00107977	0.000124872	0.00250838	0.000586336	8.09e-05	8.33e-06	0	5.45e-06	0.0006
Modestobacter	0.000377614	0.00029802	0.000191952	0.000180537	0.000206743	0.000166156	0.00103322	0.00133408	0.00106394	0.0005
Neorhizobium	0.00112498	0.000206934	0.000226008	0.00072932	0.000406029	0.000426751	0.001282	0.000431398	0	0.0005
Reyranella	0	0.00244695	0	0	0	0	0	0.00136201	0.00101214	0.0005
Shinella	0.000270973	0.000300673	0.00041796	0.000516502	0.00084595	0.000921669	0.000401742	0.000702659	0.000385773	0.0005
Pedobacter	0.00081729	0.000751684	0.00135914	0.000396344	0.000372137	0.000326632	0.00027378	0.000201167	0.000216742	0.0005
Polaromonas	0.000854002	0.00137779	0.00132199	0.000246295	0.000159971	0.000317401	0.000152364	0.000117965	0.000111779	0.0005
Methylorubrum	0.000393348	0.000589851	0.000565536	0.000535034	0.000445344	0.000492788	0.000564819	0.000408033	0.000664538	0.0005
Frigoribacterium	0	0	8.88e-05	0.000642639	0.000816803	0.00287223	0	2.85e-06	0	0.0005
Urbifossiella	0.000393348	0.000443051	0.000424152	0.000279174	0.000347057	0.000448764	0.000777891	0.000628005	0.000593654	0.0005
Iamia	7.43e-05	5.13e-05	4.75e-05	0.000591227	0.000309775	0.000357165	0.000923114	0.00121042	0.000748372	0.0005
Skermanella	8.04e-05	2.03e-05	1.44e-05	0.000358682	0.000626329	2.13e-05	0.00102608	0.000861655	0.00111438	0.0005
Priestia	0.000633727	0.000618149	0.000787415	0.000405311	0.000479914	0.000289708	0.000259496	0.000381248	0.000261726	0.0005
Corynebacterium	9.96e-05	1.33e-05	2.99e-05	0.00159315	0.001435	0.000781076	2.2e-05	3.31e-05	1.77e-05	0.0004
Hymenobacter	0.000116256	0.000144146	0.000203304	0.000318629	0.000365358	0.000404739	0.00144746	0.000454193	0.00055276	0.0004
Chryseobacterium	0.000218527	0.000224621	0.000875135	0.000505144	0.000510417	0.00105445	0.000177362	8.72e-05	0.000316934	0.0004
Janibacter	1.75e-05	0	6.6e-05	0.00019309	0.000203353	0.000171127	0.000783843	0.00109588	0.00125479	0.0004
Promicromonospora	0	0	0	0	0.0018878	0.00188665	0	0	0	0.0004
Desulfatibacillum	0.000264854	0	0	0.000207438	0	0.000113611	0.0013683	0.00116084	0.000654996	0.0004
Pontibacter	1.66e-05	1.24e-05	1.75e-05	0.0001088	0.000119979	8.59e-05	0.00128438	0.000916933	0.00117777	0.0004
Xanthomonas	0.000267477	0.00055094	0.000133128	0.00079747	0.000216232	0.000282607	0.000231522	0.00074426	0.000434847	0.0004
Porphyrobacter	0	0.00048373	0.000357072	0.000496775	7.46e-05	0.000536812	0.000981441	0.000229091	0.000421897	0.0004
Methylibium	0.000190555	0.000509376	0.000471624	0.000801654	0.00031452	0.00082226	7.5e-05	6.67e-05	0.000232418	0.0004
Ensifer	0.000467647	0.000268837	0.00156967	7.53e-05	0.000483981	0.000241423	7.68e-05	0.000149878	3.54e-05	0.0004
Lacipirellula	0.000236009	0.000190132	0.00019092	0.00054699	0.000683268	0.000727821	0.00025652	0.000292347	0.000235826	0.0004
Ureibacillus	0.000604008	0.000192785	0.000191952	0.000610357	0.000769354	0.000579416	0.000111297	0.00013791	9.54e-05	0.0004
Clavibacter	2.53e-05	0	0	0.000978006	0.000863574	0.0012625	1.01e-05	6.27e-06	8.86e-06	0.0004
Paracoccus	0.000113634	4.86e-05	1.03e-05	0.000817197	0.00083036	0.000447343	0.000111297	0.000160706	0.000497552	0.0003
Pusillimonas_(ex_Stolz_et_al._2005)	4.46e-05	6.1e-05	5.57e-05	0.000856652	0.000881876	0.00108215	1.01e-05	1.03e-05	1.36e-05	0.0003
Paenibacillus	0.000635476	0.000358155	0.000300312	0.000207438	0.000197253	0.000433852	0.000174386	0.000499213	0.000192887	0.0003
Parvibaculum	0	0.000648217	0	0.00193927	0	0.000365685	0	0	0	0.0003
Actinoplanes	0.000194926	0.000124691	0.0001806	0.000264229	0.0002203	0.000242134	0.000586246	0.000397775	0.000638638	0.0003
Ruania	6.91e-05	4.16e-05	3.1e-06	0.000518295	0.000469069	0.0015444	4.94e-05	7.92e-05	7.22e-05	0.0003
Serratia	0.000506982	0.000542981	0.00177401	1.79e-06	0	0	4.17e-06	0	0	0.0003
Leifsonia	0.000600511	0.000717195	0.000311664	1.61e-05	4.61e-05	3.69e-05	0.000302348	0.000503772	0.000295123	0.0003
Paludisphaera	0.000443172	0.000292714	0.000281736	0.000341346	0.000313164	0.00030462	0.000169624	0.000311153	0.000336018	0.0003
Clostridium	8.92e-05	9.73e-05	0.000107328	0.00103958	0.00042772	0.000712199	8.03e-05	0.000102578	7.7e-05	0.0003
Alicycliphilus	7.69e-05	0.000157411	0.000100104	6.46e-05	8e-05	0	0.000889189	0.00102578	0.000333973	0.0003
Aeromonas	0	6.19e-06	0	0.00192313	5.08e-05	0.0007193	4.17e-06	0	0	0.0003
Stigmatella	0.000381985	0.000303326	0.000352944	0.000297706	0.000340956	0.00041184	0.000101775	0.000215984	0.000286944	0.0003
Sphingosinicella	1.4e-05	7.69e-05	3.82e-05	0.000693452	0.000801213	0.000798117	9.46e-05	9.46e-05	8.18e-05	0.0003
Solirubrobacter	0	0	0.00184728	0	0.00035858	0	0	0.000377829	0	0.0003
Xanthobacter	0.000140731	6.9e-05	0.000164088	0.000282163	0.000683945	0.000483557	0.000183909	0.000265563	0.000297849	0.0003
Luteibacter	0.000486877	0.000313054	0.00174821	1.79e-06	1.36e-06	0	1.79e-06	0	4.09e-06	0.0003
Mycolicibacter	9.18e-05	0.000113195	0.000116616	1.26e-05	0.000618872	4.9e-05	0.000793366	0.000176662	0.000469607	0.0003
Salmonella	0.000650335	0	0.00137565	0	0.000353835	0	0	0	0	0.0003
Frankia	0.000693167	0.000158296	0.000441696	0.00017157	8.13e-05	4.33e-05	0.000225571	0.000405753	0.000136997	0.0003
Chryseolinea	0.000503486	0.000352849	0.000606816	0.000183526	0.000121334	0.000191719	0.000134509	5.98e-05	0.000174484	0.0003
Intrasporangium	0.000126745	0.000134419	0.000158928	0.000132712	0.00014167	0.000121422	0.000426739	0.000523718	0.000556849	0.0003
Kitasatospora	0.000485129	0.000802091	0.00022704	4.36e-05	1.08e-05	0.000322371	5e-05	2.56e-05	0.000330565	0.0003
Sulfurivermis	0	0	8.15e-05	0.000881162	0.000588369	0.000576576	0	8.09e-05	0	0.0002
Sphingobacterium	2.8e-05	0.00154051	7.95e-05	9.68e-05	0.000119301	0.000274087	1.9e-05	2.56e-05	2.11e-05	0.0002
Corallococcus	0.000217653	0.000125575	0.000235296	0.000256458	0.000420942	0.000288998	0.000260686	0.000242198	0.000150629	0.0002
Candidatus_Nitrotoga	8.74e-06	1.06e-05	8.26e-06	0.000591227	0.000691402	0.000838591	4.76e-06	1.42e-05	6.82e-07	0.0002
Geodermatophilus	0.000139857	0.000244076	0.000164088	0.000194286	0.000193864	4.69e-05	0.000416026	0.000388087	0.000361918	0.0002
Rathayibacter	1.75e-05	0.00012646	8.98e-05	0.000569707	0.000555155	0.00062202	0	1.03e-05	3.75e-05	0.0002
Patulibacter	0	0	0.000284832	0	0.000131502	0	0.000635645	0.000591533	0.000383047	0.0002
Nordella	0.000133738	0.000147684	0.000111456	0.000418462	0.000387727	0.000431722	8.63e-05	0.000124803	0.00016426	0.0002
Saccharopolyspora	6.03e-05	7.07e-06	1.34e-05	0.000569707	0.000511773	0.000599298	5.24e-05	8.04e-05	5.45e-05	0.0002
Agrococcus	1.66e-05	2.03e-05	2.06e-05	0.000169776	0.000111844	0.000110771	0.000439238	0.00051403	0.000537765	0.0002
Nonomuraea	0.000139857	0.000130881	0.00013932	0.000204449	0.000677845	0.000437402	4.4e-05	8.15e-05	7.16e-05	0.0002
Dietzia	0	1.15e-05	8.46e-05	4.54e-05	0.000328077	6.18e-05	0.000390434	0.000223392	0.000770864	0.0002
Planococcus	4.37e-06	0	0	0.000775949	0.000266393	0.000479297	0.000169029	7.69e-05	5.52e-05	0.0002
Novibacillus	0.00029807	0.000161833	0.000231168	0.000120158	0.00021081	8.88e-05	0.000224975	0.000261004	0.000208563	0.0002
Qipengyuania	1.92e-05	5.31e-06	5.57e-05	0.000194884	0.000293507	4.97e-05	0.000157126	0.000116255	0.000886051	0.0002
Erythrobacter	0	0	9.29e-06	0.000136897	0.000513128	0.000158345	0.000283898	0.000408602	0.000248094	0.0002
Thauera	0.000116256	1.95e-05	0.00014448	0.000294717	0.00029554	0.000324501	7.56e-05	4.79e-05	0.000421897	0.0002
Sanguibacter	6.56e-05	7.96e-06	0	0.0015776	4.07e-06	7.1e-06	4.76e-06	1.03e-05	5.04e-05	0.0002
Microlunatus	3.85e-05	4.69e-05	0.000285864	0.000173961	0.000199286	0.000178937	0.00037853	0.000243908	0.000169713	0.0002
Ornithinimicrobium	1.75e-05	1.68e-05	2.48e-05	0.000575685	0.000284017	0.000403319	0.000113083	0.000151018	9.2e-05	0.0002
Acetivibrio	6.03e-05	0.000105236	0.000334368	0.000300097	0.000448733	0.000188878	3.69e-05	8.43e-05	6.2e-05	0.0002
Steroidobacter	0.000131116	7.78e-05	0.000106296	0.000286946	0.000424331	0.000366396	4.94e-05	3.76e-05	0.00013836	0.0002
Archangium	0.000216778	0.000171561	0.000179568	0.000408897	0.000143703	0.000193849	7.44e-05	0.000115685	0.000111097	0.0002
Nannocystis	0.000499115	0.000366998	0.000219816	4.12e-05	0.000208776	0.000226512	0	0	5.18e-05	0.0002
Sporosarcina	0.000199296	0.000150337	0.000168216	9.15e-05	0.000155226	8.66e-05	3.51e-05	0.000547083	0.000166305	0.0002
Zymomonas	0	0	0	0.000265425	0	0.00133067	0	0	0	0.0002
Romboutsia	0.000105767	7.34e-05	0.000115584	0.000367649	0.000597181	0.000268406	1.49e-05	2.34e-05	2.86e-05	0.0002
Rhodopseudomonas	0.000170451	0.000160064	7.22e-05	0.000144071	0.000253514	8.95e-05	0.000197598	0.000228521	0.000258318	0.0002
Georhizobium	1.92e-05	0	5.47e-05	0	1.08e-05	3.48e-05	0.000302943	0.000402334	0.000703388	0.0002
Kineococcus	1.31e-05	0	1.44e-05	3.71e-05	4.68e-05	3.76e-05	5.95e-06	4.33e-05	0.00131953	0.0002
Azospirillum	4.37e-06	7.96e-06	0	2.33e-05	7.46e-06	1.49e-05	0.00143734	0	4.77e-06	0.0002
Plantibacter	3.41e-05	2.03e-05	1.03e-05	0.000448352	0.000439243	0.000347224	5.54e-05	4.84e-05	8.32e-05	0.0002
Niastella	0.000154717	0.000299789	0.000241488	0.000113583	6.44e-05	0.00010438	0.000148793	0.0001419	0.000213334	0.0002
Arsenicicoccus	7.17e-05	0.000202512	2.17e-05	9.74e-05	7.12e-05	4.62e-05	0.000317823	0.000323121	0.000314207	0.0002
Frateuria	0.000242128	0.000191016	0.0001806	2.09e-05	8.81e-06	1.63e-05	0.00029342	0.000247897	0.000215379	0.0002
Pseudolabrys	9.7e-05	0.000116732	8.88e-05	0.000193688	0.000122012	0.000161896	0.000431501	8.04e-05	0.000124047	0.0002
Kutzneria	0.000319923	0.000288293	0.000141384	4.78e-06	2.03e-06	2.84e-06	0.000262471	0.000149878	0.000208563	0.0002
Phycicoccus	6.21e-05	2.74e-05	4.02e-05	0.000128528	0.000115911	6.96e-05	0.000201169	0.000412592	0.000301939	0.0002
Thermoactinomyces	4.89e-05	2.83e-05	2.99e-05	0.000292924	0.000436532	0.000274797	6.37e-05	8.95e-05	6.88e-05	0.0001
Geobacillus	0	7.07e-06	5.99e-05	0.000338357	0.000382304	0.00020095	0.000127367	0.000127083	8.32e-05	0.0001
Kaistia	0.000188807	0.000230811	0.000183696	0.0001088	0.000187085	0.000213731	2.32e-05	8.21e-05	9.81e-05	0.0001
Nocardiopsis	0.000169577	0.000128228	0.000189888	0.000281565	0.000246058	0.000166866	3.15e-05	6.95e-05	2.52e-05	0.0001
Phocaeicola	0.000214156	0.000202512	0.000222912	3.17e-05	0.000244024	0	0.000189265	0.000129362	7.36e-05	0.0001
Sphingosinithalassobacter	0	0	0	7.65e-05	0.000325365	0.000132783	0.000356509	0.000102008	0.000268542	0.0001
Escherichia	0.000254365	0.000160949	0.000183696	0.000107007	0	0.000381307	0.000130938	0	1.84e-05	0.0001
Listeria	0.00027447	0.000122038	0.00026316	0.00012255	0.000130824	6.89e-05	4.82e-05	9.46e-05	6.95e-05	0.0001
Cellulosimicrobium	4.89e-05	7.61e-05	0	7.35e-05	9.9e-05	6.82e-05	0.00022319	0.000237639	0.000366007	0.0001
Sorangium	0.00017657	0.000147684	0.00021672	0.000123147	8.2e-05	0.000111481	0.000102965	0.000148168	7.84e-05	0.0001
Roseomonas	2.53e-05	4.16e-05	0.000136224	0.000355693	0.000110489	4.62e-05	1.13e-05	0.000120244	0.000321705	0.0001
Aureimonas	4.2e-05	8.31e-05	4.02e-05	8.31e-05	0.000103032	0.000127812	0.000200573	0.00023308	0.000249457	0.0001
Pannonibacter	0	2.65e-05	2.68e-05	0.000338954	0	0.000267696	7.14e-05	0.00018692	0.000193568	0.0001
Paralcaligenes	0.000224645	0.000196322	0.0001806	6.22e-05	0.000157938	6.39e-05	0.000110702	2.28e-05	5.79e-05	0.0001
Candidatus_Koribacter	0.000312056	4.42e-05	0.000250776	1.26e-05	1.42e-05	5.68e-06	0.000123796	0.000111696	0.000187434	0.0001
Roseimicrobium	0.000230764	0.00018571	0.000269352	8.55e-05	0.000127435	8.31e-05	2.26e-05	1.65e-05	3e-05	0.0001
Lacunisphaera	9.79e-05	5.75e-05	4.13e-05	0.000311456	0.000213521	0.000168996	3.57e-05	6.33e-05	5.59e-05	0.0001
Arenibacter	0	0.000417405	0	0.000226567	0.000107777	0.000275507	0	0	0	0.0001
Adhaeribacter	6.99e-06	1.77e-06	8.26e-06	4.6e-05	4.68e-05	4.12e-05	0.000294611	0.000223392	0.000357147	0.0001
Kinneretia	7.87e-05	3.89e-05	8.88e-05	0.000240317	1.36e-05	0.00010722	0	0.000449064	0	0.0001
Cellvibrio	0.000618868	1.77e-05	0	1.67e-05	0.00026097	5.89e-05	0	2.28e-06	0	0.0001
Nevskia	0	0.000450126	0.00051084	0	0	0	0	0	0	0.0001
Fermentimonas	4.37e-06	1.77e-06	4.13e-06	0.000374225	0.00036468	0.000181068	5.95e-07	0	0	0.0001
Friedmanniella	6.03e-05	6.19e-06	0	0.000179341	0.000185052	0.000186038	9.64e-05	9.8e-05	9.68e-05	0.0001
Halomonas	0	4.42e-06	0.000644999	5.38e-05	5.15e-05	4.69e-05	2.8e-05	5.13e-05	1.64e-05	0.0001
Delftia	4.55e-05	0.000515566	2.68e-05	1.79e-05	6.91e-05	0.000172547	0	2.34e-05	2.04e-05	0.0001
Phreatobacter	0.000155591	9.73e-05	9.49e-05	8.49e-05	0.000134891	7.81e-05	7.8e-05	6.15e-05	8.86e-05	0.0001
Thermobacillus	5.86e-05	3.1e-05	2.99e-05	0.000187112	0.000304352	0.000198819	1.9e-05	1.6e-05	2.45e-05	0.0001
Lelliottia	0.000104893	0.000529716	0.000220848	0	0	0	5.95e-06	0	0	0.0001
Kocuria	5.86e-05	0	0.000100104	0.000185917	0.000299607	0.0001058	2.02e-05	5.07e-05	1.09e-05	0.0001
Dyadobacter	5.24e-05	6.19e-05	5.68e-05	2.57e-05	4.07e-05	5.82e-05	4.58e-05	5.13e-05	0.000434165	0.0001
Gemmatirosa	4.46e-05	4.78e-05	7.33e-05	8.73e-05	0.000140992	7.31e-05	0.000148198	0.000101438	0.000105645	0.0001
Methylocystis	2.71e-05	4.33e-05	5.16e-05	0.000169776	0.000206065	0.000256335	1.31e-05	2.51e-05	2.79e-05	0.0001
Mucilaginibacter	0.000132864	0.000177751	0.000158928	1.02e-05	2.37e-05	1.42e-05	6.43e-05	0.000189199	4.36e-05	0.0001
Pyxidicoccus	2.27e-05	0	6.19e-06	4.18e-05	0.000100321	9.66e-05	0.000495184	1.03e-05	3.2e-05	0.0001
Pimelobacter	9.35e-05	6.99e-05	0.000101136	5.62e-05	0.000132858	9.51e-05	4.29e-05	0.00014019	7.02e-05	0.0001
Dactylosporangium	0.000257861	0.000122922	0.000198144	5.8e-05	2.98e-05	4.05e-05	3.09e-05	2.96e-05	2.79e-05	0.0001
Terricaulis	0.000138109	0.000260878	0.00013932	5.8e-05	5.15e-05	5.89e-05	2.44e-05	2.45e-05	3.68e-05	0.0001
Saccharothrix	0.00014685	0.000328972	7.84e-05	2.81e-05	1.36e-05	2.2e-05	3.93e-05	6.78e-05	4.63e-05	0.0001
Aurantiacibacter	0	0	0	8.19e-05	7.59e-05	0.00020379	0.000173195	0.00023308	0	0.0001
Paeniglutamicibacter	0.000716768	0	5.16e-06	0	3.39e-05	0	4.76e-06	3.99e-06	0	0.0001
Schlegelella	2.62e-06	1.5e-05	7.22e-06	0.000147657	0.000162683	0.000331602	2.98e-05	4.84e-05	1.64e-05	0.0001
Phyllobacterium	7.34e-05	9.73e-05	7.95e-05	2.93e-05	0.000414163	2.63e-05	1.25e-05	9.69e-06	1.16e-05	0.0001
Enterobacter	0.000219401	0.000191016	0.000217752	8.43e-05	0	0	2.44e-05	8.55e-06	6.82e-06	0.0001
Paraflavitalea	0.000194052	0.000148568	0.000349848	9.56e-06	1.69e-05	1.35e-05	3.57e-06	4.56e-06	4.09e-06	0.0001
Planctomyces	1.05e-05	0.000275028	1.65e-05	4.24e-05	4.41e-05	2.34e-05	2.98e-05	7.47e-05	0.000225602	0.0001
Gordonia	4.37e-06	1.33e-05	0	4.84e-05	4.88e-05	1.85e-05	0.000194622	0.000251886	0.000149266	0.0001
Mediterraneibacter	7.34e-05	9.02e-05	0.000148608	7.77e-06	2.98e-05	2.34e-05	0.000133319	0	0.000201747	0.0001
Thermaerobacter	5.24e-06	2.65e-06	0	5.38e-06	8.81e-06	2.84e-06	0.000166649	0.000299186	0.000209244	0.0001
Actinocorallia	0	0	0	0	0	0	0.000690996	0	0	0.0001
Panacibacter	0.000109263	8.22e-05	8.67e-05	2.99e-05	4.07e-05	5.25e-05	0.000112488	4.84e-05	0.000127455	0.0001
Niabella	7.78e-05	0	0	5.08e-05	9.29e-05	0.000168286	0.000106536	0.000158426	2.04e-06	0.0001
Gracilibacillus	0.000645965	0	1.03e-06	0	0	0	5.95e-07	0	0	0.0001
Luteolibacter	6.21e-05	5.48e-05	4.64e-05	9.33e-05	0.000155226	0.000161896	1.49e-05	2.45e-05	3.34e-05	0.0001
Solibacillus	5.42e-05	4.6e-05	3.2e-05	7.17e-05	0.000108455	7.74e-05	6.37e-05	8.32e-05	9.06e-05	0.0001
Caulifigura	4.63e-05	3.8e-05	5.57e-05	0.000105213	0.000120656	0.00010793	4.34e-05	4.96e-05	4.5e-05	0.0001
Janthinobacterium	8.39e-05	0.000256457	9.29e-05	2.63e-05	3.8e-05	3.55e-05	6.55e-05	1.25e-05	0	0.0001
Labrys	0.000163458	0.0002653	0.000169248	2.39e-06	0	1.42e-06	4.17e-06	5.7e-07	1.36e-06	0.0001
Pseudorhizobium	2.97e-05	0	0	0.000153635	6.78e-05	0.00020095	0	1.42e-05	0.000141087	0.0001
Kaistella	0	0	0	0.000238524	0.000217588	0.000129943	2.98e-06	7.41e-06	4.09e-06	0.0001
Georgenia	3.15e-05	2.92e-05	4.85e-05	9.33e-05	7.8e-05	5.75e-05	5.71e-05	0.000125373	7.5e-05	0.0001
Fimbriimonas	0.000198422	6.19e-06	2.06e-06	7.77e-05	5.02e-05	0.000141304	7.08e-05	5.13e-06	4.29e-05	0.0001
Actinosynnema	0.000402963	0	0	0	0	0	0.000126772	6.1e-05	0	0.0001
Rubrivivax	6.12e-06	3.71e-05	7.64e-05	8.43e-05	0.000180307	4.05e-05	5.71e-05	2.28e-05	8.52e-05	0.0001
Dyella	0.000138109	0.000144146	9.08e-05	1.32e-05	8.81e-06	8.52e-06	4.23e-05	4.16e-05	0.000101555	0.0001
Bacteroides	6.03e-05	9.37e-05	0.00011352	0	0.000115911	0	0.000167244	0	3.2e-05	0.0001
Embleya	0	0.000268837	0	0	0	0	0	0.000131642	0.000169713	0.0001
Duganella	6.03e-05	6.81e-05	4.13e-05	8.61e-05	8.47e-05	7.74e-05	4.94e-05	4.16e-05	5.73e-05	0.0001
Alistipes	0.000165206	0	0	0.000244502	0.000134891	0	8.33e-06	0	0	0.0001
Tessaracoccus	3.58e-05	0	0	0.000181732	8.34e-05	7.53e-05	5.83e-05	7.52e-05	4.16e-05	0.0001
Tabrizicola	6.29e-05	0.000121154	3.61e-05	3.65e-05	8.13e-06	1.28e-05	8.87e-05	0.000149308	3.27e-05	0.0001
Anaeromyxobacter	6.38e-05	3.89e-05	5.78e-05	7.29e-05	6.17e-05	5.4e-05	7.56e-05	8.09e-05	4.23e-05	0.0001
Yinghuangia	0.000111012	0.000169792	0.000112488	7.17e-06	2.78e-05	1.78e-05	2.2e-05	3.65e-05	4.23e-05	0.0001
Tistrella	0.000145102	0	0.000164088	5.44e-05	0	8.17e-05	0.000101179	0	0	0.0001
Ochrobactrum	0	0	0	0	0	0	0	0.000541384	0	0.0001
Myxococcus	4.81e-05	3.71e-05	8.57e-05	4.78e-05	6.17e-05	0.000157635	3.21e-05	3.48e-05	3.54e-05	0.0001
Stella	3.5e-05	2.03e-05	0	0.00010342	0.0001132	0.000165446	2.86e-05	3.93e-05	3.48e-05	0.0001
Acinetobacter	4.28e-05	3.89e-05	5.57e-05	1.79e-05	5.22e-05	4.69e-05	0.000226761	5.64e-05	0	0.0001
Sphingorhabdus	5.33e-05	0.000374073	9.6e-05	5.98e-07	5.42e-06	2.13e-06	0	1.71e-06	0	0.0001
Staphylococcus	5.77e-05	4.69e-05	0.000117648	9.09e-05	3.66e-05	4.33e-05	5.95e-05	1.54e-05	6e-05	0.0001
Actinomarinicola	4.28e-05	4.78e-05	5.16e-05	9.39e-05	6.71e-05	7.74e-05	5.36e-05	3.36e-05	5.45e-05	0.0001
Pradoshia	8.92e-05	6.1e-05	6.3e-05	5.02e-05	6.44e-05	2.84e-05	4.11e-05	6.21e-05	4.84e-05	0.0001
Leucobacter	2.27e-05	0	0	9.45e-05	8.74e-05	8.66e-05	8.15e-05	4.33e-05	8.72e-05	0.0001
Herbinix	4.63e-05	1.15e-05	2.68e-05	0.000120158	0.000101677	7.17e-05	2.68e-05	5.19e-05	4.5e-05	0.0001
Brachybacterium	0	8.84e-06	0	0.000242708	8.27e-05	8.17e-05	3.51e-05	0	3.27e-05	0.0001
Caballeronia	3.5e-05	4.16e-05	3.92e-05	1.08e-05	8.13e-06	0	9.23e-05	0.000116825	0.000132226	0.0001
Psychrobacillus	4.46e-05	2.21e-05	4.44e-05	0.000124941	5.22e-05	4.76e-05	3.39e-05	6.15e-05	4.43e-05	0.0001
Parageobacillus	3.85e-05	2.65e-06	0	0.000120756	0.00013218	8.73e-05	1.01e-05	2.22e-05	6.13e-05	0.0001
Lysinibacillus	6.64e-05	8.93e-05	3.61e-05	3.65e-05	5.63e-05	2.77e-05	3.63e-05	6.44e-05	5.66e-05	0.0001
Edaphobacter	1.84e-05	4.07e-05	1.75e-05	5.38e-06	5.42e-06	7.1e-06	0.000113083	0.000194328	6.34e-05	0.0001
Frondihabitans	7.87e-06	4.33e-05	0	9.03e-05	0.000158616	0.000159055	0	2.85e-06	0	0.0001
Aquibium	9.62e-06	1.33e-05	2.99e-05	6.99e-05	7.52e-05	7.1e-05	3.93e-05	7.01e-05	7.63e-05	0.0001
Serinicoccus	8.74e-06	0	2.17e-05	3.11e-05	9.49e-06	7.1e-06	0.000105941	0.000124803	0.000136316	0
Pelosinus	7.08e-05	4.86e-05	6.3e-05	4.84e-05	5.35e-05	3.55e-05	3.21e-05	4.67e-05	3.48e-05	0
Acidithiobacillus	0	6.63e-05	0.000119712	5.98e-07	0	0	0.000192836	0	5.18e-05	0
Cylindrospermum	0.000123249	5.84e-05	6.81e-05	4.42e-05	4.81e-05	2.13e-05	1.19e-05	1.14e-05	4.02e-05	0
Streptacidiphilus	0.000115382	0.000107004	4.44e-05	0	2.44e-05	8.52e-06	4.94e-05	3.65e-05	1.91e-05	0
Acidibrevibacterium	9.88e-05	2.74e-05	5.88e-05	5.98e-06	8.13e-06	1.07e-05	5.59e-05	4.79e-05	8.59e-05	0
Algoriphagus	2.27e-05	9.73e-06	1.86e-05	8.49e-05	0.000111167	0.000122842	1.01e-05	2.28e-06	1.57e-05	0
Labilithrix	9.18e-05	6.37e-05	6.3e-05	1.67e-05	3.05e-05	1.14e-05	5.36e-05	3.65e-05	3.07e-05	0
Propionibacterium	0	0	0	0.000125539	6.78e-05	9.09e-05	3.04e-05	3.02e-05	4.5e-05	0
Pantoea	2.45e-05	2.65e-06	9.29e-06	5.86e-05	1.15e-05	3.62e-05	7.08e-05	7.92e-05	9.61e-05	0
Rhodocytophaga	1.75e-06	1.77e-06	2.06e-06	1.43e-05	2.03e-05	1.21e-05	0.00010237	0.000144179	8.52e-05	0
Symbiobacterium	7.34e-05	2.48e-05	3.1e-05	2.39e-05	9.02e-05	5.68e-05	2.44e-05	4.16e-05	1.77e-05	0
Salinibacterium	2.1e-05	3.98e-05	5.16e-06	4.84e-05	8e-05	5.96e-05	3.45e-05	5.3e-05	4.02e-05	0
Alcaligenes	0	0	0	0	4.54e-05	0.000261305	0	7.47e-05	0	0
Pectobacterium	0	7.07e-06	0	1.79e-06	0.000162005	0	0.000202359	0	0	0
Cutibacterium	6.64e-05	2.3e-05	0.000157896	1.37e-05	2.51e-05	9.94e-06	4.05e-05	0	3.34e-05	0
Dermabacter	0.000118879	0	0	3.95e-05	0	7.88e-05	5.59e-05	0	6.95e-05	0
Ferrovibrio	1.75e-06	0	0	5.32e-05	0.000113878	7.81e-05	7.74e-06	0	0.000107689	0
Protaetiibacter	7.52e-05	5.31e-05	2.27e-05	5.02e-05	8e-05	3.34e-05	1.37e-05	5.7e-06	2.11e-05	0
Gemmata	6.38e-05	7.43e-05	5.78e-05	2.87e-05	1.76e-05	1.35e-05	2.74e-05	1.82e-05	5.18e-05	0
Pandoraea	0	2.03e-05	2.58e-05	5.98e-06	9.56e-05	0	8.75e-05	3.02e-05	7.97e-05	0
Pseudoclavibacter	7.78e-05	3.01e-05	5.37e-05	4.18e-05	0.000114556	1.7e-05	7.74e-06	0	0	0
Weizmannia	4.63e-05	2.03e-05	3.2e-05	6.04e-05	5.83e-05	3.69e-05	2.02e-05	3.42e-05	3.07e-05	0
Minicystis	4.2e-05	4.16e-05	4.95e-05	3.53e-05	4.13e-05	1.7e-05	4.64e-05	2.11e-05	4.43e-05	0
Sandaracinus	3.15e-05	2.39e-05	4.02e-05	5.86e-05	7.32e-05	5.61e-05	1.9e-05	2.17e-05	1.36e-05	0
Virgibacillus	4.72e-05	3.63e-05	5.26e-05	2.51e-05	4e-05	1.63e-05	2.86e-05	6.27e-05	2.04e-05	0
Citricoccus	6.99e-06	0	1.65e-05	0.000132712	0.000137602	2.56e-05	0	3.99e-06	0	0
Brevibacillus	4.89e-05	0	0	4.54e-05	2.3e-05	1.7e-05	3.09e-05	0.000155577	1.36e-06	0
Candidatus_Accumulibacter	1.31e-05	0	4.75e-05	4.01e-05	6.64e-05	7.6e-05	1.25e-05	6.1e-05	0	0
Legionella	2.45e-05	3.1e-05	4.13e-05	3.11e-05	5.56e-05	5.18e-05	2.02e-05	2.05e-05	3.88e-05	0
Croceibacterium	0	0	9.91e-05	8.13e-05	7.46e-05	0	5.83e-05	0	0	0
Botrimarina	0	0	0	0	0.00012269	0.000188878	0	0	0	0
Methylococcus	0	0	5.16e-06	9.33e-05	0.000120656	7.67e-05	0	0	5.45e-06	0
Alloacidobacterium	5.51e-05	5.93e-05	5.06e-05	1.2e-05	2.17e-05	2.06e-05	3.21e-05	2.79e-05	2.18e-05	0
Caldibacillus	3.67e-05	4.24e-05	4.33e-05	2.51e-05	4.07e-05	2.98e-05	2.2e-05	2.74e-05	2.73e-05	0
Plantactinospora	3.93e-05	0	4.95e-05	4.54e-05	3.19e-05	5.61e-05	2.08e-05	2.56e-05	2.39e-05	0
Anatilimnocola	1.57e-05	1.95e-05	1.96e-05	5.38e-05	5.63e-05	5.11e-05	2.38e-05	2.62e-05	2.52e-05	0
Tautonia	2.71e-05	2.48e-05	3.3e-05	4.12e-05	4.27e-05	2.98e-05	1.61e-05	3.59e-05	4.02e-05	0
Faecalibacterium	2.53e-05	3.98e-05	1.55e-05	3.05e-05	2.85e-05	0	5.36e-05	6.67e-05	3.07e-05	0
Zhihengliuella	0.00011713	0	0	0	0	6.46e-05	0.000106536	0	0	0
Enterococcus	3.06e-05	0	0	0	6.64e-05	3.2e-05	2.32e-05	6.95e-05	6.34e-05	0
Casimicrobium	7.78e-05	0	0	0	7.86e-05	0	0	0	0.000126092	0
Castellaniella	0	7.78e-05	0	0	9.49e-05	0.00010651	0	0	0	0
Advenella	0	0	0	1.67e-05	1.56e-05	0.000177517	9.52e-06	5.64e-05	3.41e-06	0
Paludibacter	0.000270099	0	0	0	0	0	0	0	0	0
Glycomyces	8.92e-05	6.01e-05	2.58e-05	2.15e-05	3.12e-05	1.92e-05	4.76e-06	1.14e-06	1.5e-05	0
Micrococcus	5.16e-05	0	0	0	0.000121334	7.74e-05	1.49e-05	0	0	0
Anoxybacillus	5.07e-05	4.16e-05	4.64e-05	2.15e-05	3.46e-05	2.06e-05	1.55e-05	2.05e-05	1.16e-05	0
Jeotgalibaca	2.62e-05	2.48e-05	6.3e-05	9.56e-06	3.19e-05	4.97e-06	3.33e-05	3.42e-05	3.41e-05	0
Klebsiella	5.77e-05	0	0	0	0	0	0.000197002	0	0	0
Collimonas	7.95e-05	4.86e-05	9.18e-05	2.99e-06	0	1.07e-05	1.13e-05	2.85e-06	5.45e-06	0
Frigoriglobus	2.62e-05	3.45e-05	4.23e-05	1.08e-05	3.59e-05	1.28e-05	3.45e-05	2.85e-05	2.73e-05	0
Candidatus_Viadribacter	6.03e-05	5.13e-05	5.26e-05	8.37e-06	1.36e-05	3.2e-05	9.52e-06	7.41e-06	1.77e-05	0
Chthoniobacter	0	0	5.26e-05	0	0	0	0.000198193	0	0	0
Verrucomicrobium	6.21e-05	0.000114963	5.06e-05	1.2e-06	8.81e-06	5.68e-06	5.95e-07	1.71e-06	2.04e-06	0
Leptospira	7.87e-06	1.24e-05	1.44e-05	5.14e-05	6.51e-05	5.18e-05	1.67e-05	1.48e-05	1.29e-05	0
Waddlia	0	0	7.22e-06	4.96e-05	0.000149804	3.62e-05	0	0	0	0
Blastomonas	0	0	0	0	0	0	5e-05	4.1e-05	0.00015131	0
Starkeya	2.1e-05	1.77e-05	7.22e-06	3.29e-05	1.42e-05	0.000146984	0	0	0	0
Azoarcus	5.24e-06	0.000180404	3.1e-05	0	1.36e-06	9.94e-06	9.52e-06	1.71e-06	0	0
Haliangium	6.12e-06	5.31e-06	2.37e-05	5.98e-07	1.02e-05	0.000186748	1.79e-06	1.71e-06	0	0
Verminephrobacter	0.000101396	2.83e-05	1.86e-05	8.97e-06	2.44e-05	2.27e-05	2.32e-05	6.27e-06	0	0
Pseudoclostridium	2.62e-05	1.41e-05	1.65e-05	5.08e-05	5.29e-05	5.89e-05	3.57e-06	5.13e-06	4.77e-06	0
Ideonella	8.39e-05	0	0	0	7.66e-05	0	0	0	6.82e-05	0
Pulveribacter	0	0	0	0	0	3.83e-05	7.38e-05	0.000111696	0	0
Rheinheimera	0	0	0	5.98e-06	2.03e-06	8.52e-06	0	0.000205726	0	0
Epidermidibacterium	0	0	0	3.95e-05	0	0	5.65e-05	5.47e-05	6.95e-05	0
Hyphomonas	0	5.75e-05	1.86e-05	9.15e-05	3.59e-05	0	0	0	1.64e-05	0
Brevilactibacter	4.28e-05	0	0	0.000130321	0	0	2.02e-05	1.99e-05	0	0
Laceyella	3.06e-05	2.65e-06	6.19e-06	4.6e-05	7.39e-05	5.11e-05	0	5.7e-07	6.82e-07	0
Melaminivora	0	0	0	0.000137495	0	0	7.14e-05	0	0	0
Paradevosia	0	0	0	0	0	0	0	0.000205726	0	0
Bifidobacterium	5.51e-05	4.86e-05	0	1.08e-05	1.15e-05	0	6.84e-05	1.08e-05	0	0
Cytobacillus	2.27e-05	2.65e-06	7.22e-06	2.51e-05	1.9e-05	4.97e-06	1.19e-05	3.02e-05	7.77e-05	0
Nibricoccus	4.37e-06	1.15e-05	7.22e-06	3.77e-05	4.74e-06	1.42e-05	8.99e-05	1.88e-05	1.23e-05	0
Pirellula	0.000160836	2.65e-06	0	4.18e-06	6.78e-06	3.55e-06	4.76e-06	9.69e-06	4.77e-06	0
Owenweeksia	0	0	0	1.26e-05	0.000164038	1.99e-05	0	0	0	0
Pikeienuella	0	0	0	1.26e-05	0.000102355	7.74e-05	0	0	0	0
Aequorivita	0	0	0	8.43e-05	6.98e-05	3.69e-05	0	0	0	0
Muricauda	0	0	0	2.93e-05	9.35e-05	6.75e-05	0	0	0	0
Methylophaga	0	0	0	3.83e-05	9.49e-05	5.33e-05	0	0	0	0
Jatrophihabitans	5.94e-05	1.06e-05	1.34e-05	0	0	0	1.13e-05	2.74e-05	6.27e-05	0
Hydrogenophilus	1.57e-05	0	0	9.74e-05	1.63e-05	5.4e-05	0	0	0	0
Mitsuaria	8.83e-05	2.56e-05	2.68e-05	0	7.46e-06	2.7e-05	0	7.98e-06	0	0
Geotalea	5.42e-05	1.59e-05	2.68e-05	1.02e-05	1.42e-05	1.07e-05	1.37e-05	8.55e-06	2.79e-05	0
Prevotella	0	0.00010612	1.03e-05	0	0	0	4.88e-05	6.84e-06	9.54e-06	0
Desulfitobacterium	1.05e-05	1.77e-06	1.24e-05	3.11e-05	5.42e-05	4.62e-05	2.38e-06	5.13e-06	1.57e-05	0
Propioniciclava	5.07e-05	0	0	6.64e-05	3.52e-05	0	0	2.39e-05	0	0
Phytohabitans	2.36e-05	1.15e-05	1.24e-05	4.42e-05	2.64e-05	3.34e-05	2.38e-06	1.2e-05	8.18e-06	0
Anaerostipes	0	4.86e-05	3.2e-05	2.33e-05	1.15e-05	0	4.29e-05	1.37e-05	0	0
Cystobacter	9.62e-06	1.24e-05	1.24e-05	4.01e-05	4.54e-05	2.49e-05	8.33e-06	0	1.7e-05	0
Limnoglobus	3.41e-05	4.42e-06	4.23e-05	9.56e-06	9.49e-06	2.06e-05	1.79e-05	1.65e-05	1.5e-05	0
Aeribacillus	3.06e-05	5.31e-06	2.06e-05	1.14e-05	1.29e-05	3.34e-05	1.96e-05	1.65e-05	1.77e-05	0
Turneriella	1.75e-06	2.48e-05	1.03e-06	4.18e-06	5.35e-05	7.38e-05	1.79e-06	2.85e-06	1.36e-06	0
Pseudorhodoplanes	2.27e-05	1.5e-05	1.65e-05	3.65e-05	2.1e-05	2.77e-05	1.13e-05	1.03e-05	2.73e-06	0
Xylophilus	7.87e-06	7.96e-06	9.29e-06	7.23e-05	1.56e-05	0	0	1.37e-05	2.79e-05	0
Mycetocola	0	4.42e-06	1.14e-05	1.08e-05	1.56e-05	2.56e-05	3.69e-05	2.79e-05	2.11e-05	0
Granulicella	1.92e-05	3.36e-05	1.96e-05	1.32e-05	1.22e-05	1.35e-05	1.19e-05	1.03e-05	1.64e-05	0
Desulfosporosinus	8.74e-07	0	0.000129	2.39e-06	7.46e-06	3.55e-06	1.79e-06	2.85e-06	1.36e-06	0
Citromicrobium	0	0	0	0	0	0	0	0.000147028	0	0
Cloacibacterium	0	0	0	7.17e-05	5.63e-05	2.13e-06	0	1.65e-05	0	0
Cryobacterium	1.75e-05	0	0	3.95e-05	5.08e-05	5.68e-06	8.33e-06	1.37e-05	1.02e-05	0
Ilumatobacter	1.49e-05	0	1.65e-05	2.15e-05	2.64e-05	2.49e-05	0	1.77e-05	2.11e-05	0
Miniimonas	4.02e-05	0	0	3.77e-05	2.1e-05	1.7e-05	0	2.62e-05	0	0
Chloroflexus	0	0	0	0.00013869	0	0	0	0	0	0
Humisphaera	1.75e-05	1.86e-05	1.44e-05	1.55e-05	8.81e-06	9.23e-06	2.14e-05	1.77e-05	1.5e-05	0
Chitinophaga	3.23e-05	3.01e-05	3.61e-05	0	8.81e-06	1.28e-05	6.55e-06	2.85e-06	7.5e-06	0
Thermogutta	0	0	0	5.74e-05	3.93e-05	3.98e-05	0	0	0	0
Exiguobacterium	1.14e-05	5.31e-06	4.13e-06	5.74e-05	2.44e-05	2.77e-05	0	3.42e-06	1.36e-06	0
Haematobacter	0	0	8.26e-05	0	0	5.25e-05	0	0	0	0
Terriglobus	2.1e-05	4.42e-05	2.27e-05	2.39e-06	6.78e-06	1.21e-05	1.19e-05	8.55e-06	4.77e-06	0
Mycoavidus	2.27e-05	2.48e-05	1.75e-05	8.97e-06	6.1e-06	6.39e-06	7.74e-06	1.2e-05	2.52e-05	0
Alloactinosynnema	3.76e-05	1.68e-05	3.51e-05	2.39e-06	4.74e-06	2.13e-06	2.98e-06	9.12e-06	1.91e-05	0
Methylocella	1.84e-05	7.07e-06	3.3e-05	1.14e-05	1.15e-05	3.55e-06	1.61e-05	1.37e-05	1.5e-05	0
Metabacillus	1.05e-05	1.15e-05	3.51e-05	2.39e-06	1.97e-05	1.14e-05	1.79e-05	1.82e-05	2.73e-06	0
Dechloromonas	0	2.39e-05	0	5.38e-06	6.37e-05	3.62e-05	0	0	0	0
Parabacteroides	4.37e-05	0	0	4.3e-05	2.51e-05	0	1.67e-05	0	0	0
Kroppenstedtia	2.71e-05	1.15e-05	2.06e-05	1.14e-05	1.22e-05	9.94e-06	7.14e-06	1.48e-05	1.23e-05	0
Geobacter	1.49e-05	7.96e-06	1.03e-05	1.97e-05	3.25e-05	3.55e-06	2.38e-06	2.79e-05	4.77e-06	0
Martelella	0	0	5.68e-05	0	0	0	4.46e-05	2.05e-05	0	0
Dokdonella	1.22e-05	3.71e-05	2.89e-05	3.59e-06	2.03e-06	8.52e-06	1.25e-05	1.65e-05	0	0
Pelobacter	0	0	4.95e-05	0	0	7.17e-05	0	0	0	0
Acidipropionibacterium	0	0	0	7.11e-05	0	1.49e-05	3.51e-05	0	0	0
Melittangium	0	0	3.3e-05	0	0	0	5.24e-05	3.31e-05	0	0
Methylosulfonomonas	0	0	0	0	0	0	0.000116654	0	0	0
Aquisphaera	1.49e-05	1.68e-05	9.29e-06	5.38e-06	6.78e-06	9.94e-06	1.01e-05	2.28e-05	2.04e-05	0
Verrucosispora	2.8e-05	0	1.75e-05	9.56e-06	2.3e-05	1.21e-05	0	2.56e-05	0	0
Polymorphum	0	0	0	0	6.03e-05	2.27e-05	0	1.25e-05	1.91e-05	0
Paucimonas	0	0	5.68e-05	0	0	5.75e-05	0	0	0	0
Kibdelosporangium	1.14e-05	0	1.86e-05	2.99e-06	1.36e-06	4.26e-06	1.01e-05	4.56e-05	1.84e-05	0
Thiomonas	6.99e-06	1.24e-05	1.03e-05	1.02e-05	5.42e-06	1.85e-05	3.15e-05	1.25e-05	4.77e-06	0
Amphibacillus	3.06e-05	6.19e-06	3.1e-05	5.38e-06	1.9e-05	4.26e-06	8.93e-06	5.7e-06	1.36e-06	0
Actinocatenispora	0	0	0	4.24e-05	2.98e-05	3.98e-05	0	0	0	0
Paenisporosarcina	5.24e-06	4.42e-06	0	2.75e-05	2.37e-05	3.48e-05	2.98e-06	1.03e-05	2.04e-06	0
Petrimonas	8.74e-07	0	0	2.09e-05	7.39e-05	1.21e-05	5.95e-07	0	0	0
Heyndrickxia	1.22e-05	7.07e-06	9.29e-06	8.97e-06	1.56e-05	1.63e-05	9.52e-06	2.45e-05	2.73e-06	0
Scytonema	0	0.000103467	0	0	0	0	0	1.14e-06	0	0
Thalassospira	0	0	0	0	0	0.00010438	0	0	0	0
Staphylospora	6.12e-06	1.77e-06	2.06e-06	3.29e-05	3.59e-05	2.2e-05	5.95e-07	0	6.82e-07	0
Lacibacter	1.22e-05	6.19e-06	2.06e-06	2.27e-05	2.51e-05	3.12e-05	1.79e-06	0	0	0
Citrifermentans	0	0	2.17e-05	4.84e-05	1.29e-05	7.1e-06	5.36e-06	0	0	0
Schnuerera	1.66e-05	7.07e-06	6.19e-06	1.14e-05	2.1e-05	1.21e-05	3.57e-06	9.69e-06	7.5e-06	0
Cytophaga	4.37e-06	0	4.95e-05	1.2e-06	3.46e-05	7.1e-07	1.79e-06	5.7e-07	2.04e-06	0
Spirochaeta	3.58e-05	2.92e-05	0	2.09e-05	0	8.52e-06	0	0	0	0
Paludibaculum	1.92e-05	1.86e-05	2.17e-05	4.78e-06	6.1e-06	4.26e-06	9.52e-06	5.13e-06	4.77e-06	0
Tepidimicrobium	0	0	0	9.33e-05	0	0	0	0	0	0
Celeribacter	0	0	0	0	6.51e-05	2.63e-05	0	0	0	0
Jiangella	9.62e-06	1.77e-05	1.03e-05	4.78e-06	1.29e-05	6.39e-06	9.52e-06	3.99e-06	1.57e-05	0
Thermopolyspora	0	0	0	0	0	8.88e-05	0	0	0	0
Thermoclostridium	0	5.31e-06	0	1.32e-05	2.1e-05	2.84e-05	5.36e-06	4.56e-06	9.54e-06	0
Polymorphospora	2.01e-05	1.06e-05	0	2.09e-05	1.15e-05	1.78e-05	2.98e-06	0	3.41e-06	0
Spirosoma	6.99e-06	3.1e-05	3.61e-05	5.98e-07	2.71e-06	1.42e-06	2.98e-06	3.42e-06	1.36e-06	0
Aromatoleum	2.19e-05	0	2.48e-05	0	3.93e-05	0	0	0	0	0
Marinobacter	0	0	0	0	2.64e-05	5.82e-05	0	0	0	0
Mesobacillus	6.99e-06	0	2.06e-06	2.99e-06	2.71e-06	1.42e-06	1.19e-05	3.99e-05	1.64e-05	0
Isosphaera	8.74e-07	0	0	0	0	0	8.21e-05	0	0	0
Ruminococcus	0	8.84e-07	0	0	0	8.17e-05	0	0	0	0
Planobispora	0	0	8.15e-05	0	0	0	0	0	0	0
Acaryochloris	0	0	0	0	8.13e-05	0	0	0	0	0
Mammaliicoccus	1.57e-05	1.33e-05	2.89e-05	2.39e-06	8.81e-06	5.68e-06	0	2.85e-06	3.41e-06	0
Allosphingosinicella	9.62e-06	2.65e-06	3.1e-06	5.98e-06	1.56e-05	3.55e-05	3.57e-06	0	4.09e-06	0
Pedosphaera	1.75e-05	1.41e-05	1.65e-05	5.98e-06	4.74e-06	1.42e-06	6.55e-06	3.99e-06	8.18e-06	0
Marinicauda	0	0	0	3.29e-05	4.47e-05	0	0	0	0	0
Rickettsiella	2.71e-05	8.84e-06	1.75e-05	2.99e-06	6.1e-06	2.84e-06	4.17e-06	3.99e-06	3.41e-06	0
Chelatococcus	0	0	0	2.81e-05	1.08e-05	2.77e-05	0	1.03e-05	0	0
Pasteurella	4.46e-05	0	0	0	0	0	0	0	3.2e-05	0
Roseococcus	0	7.07e-06	2.06e-06	1.2e-05	4.74e-06	8.52e-06	8.93e-06	1.82e-05	1.5e-05	0
Flavisolibacter	1.14e-05	3.54e-06	5.16e-06	8.97e-06	6.78e-06	4.97e-06	1.07e-05	1.03e-05	1.36e-05	0
Frigidibacter	0	3.45e-05	0	4.01e-05	0	0	0	0	0	0
Chenggangzhangella	0	5.31e-06	0	8.37e-06	8.13e-06	1.78e-05	4.17e-06	1.54e-05	1.5e-05	0
Solimonas	1.22e-05	7.96e-06	1.55e-05	1.43e-05	1.02e-05	1.14e-05	1.19e-06	0	0	0
Eggerthella	3.32e-05	0	0	0	3.93e-05	0	0	0	0	0
Pengzhenrongella	0	1.24e-05	7.22e-06	2.99e-06	0	8.52e-06	0	3.99e-06	3.68e-05	0
Rugosibacter	0	1.24e-05	0	2.15e-05	1.22e-05	2.49e-05	0	0	0	0
Dermacoccus	0	0	0	6.58e-06	1.22e-05	0	1.55e-05	1.54e-05	1.98e-05	0
Oleiharenicola	9.62e-06	1.77e-06	1.03e-06	2.39e-06	2.03e-06	7.1e-07	1.37e-05	3.48e-05	3.41e-06	0
Citrobacter	0	6.9e-05	0	0	0	0	0	0	0	0
Congregibacter	0	0	2.17e-05	4.72e-05	0	0	0	0	0	0
Sulfuriferula	0	2.3e-05	1.03e-05	7.77e-06	2.03e-06	3.55e-06	0	4.56e-06	1.64e-05	0
Ferrigenium	8.74e-06	1.15e-05	3.1e-06	1.79e-06	1.49e-05	2.13e-06	8.93e-06	1.14e-05	4.09e-06	0
Moraxella	0	1.24e-05	9.29e-06	6.58e-06	2.24e-05	1.49e-05	0	0	0	0
Sinimarinibacterium	0	0	0	0	6.51e-05	0	0	0	0	0
Alcanivorax	1.75e-06	1.77e-06	3.1e-06	2.51e-05	1.36e-05	1.78e-05	0	1.71e-06	0	0
Sulfuritortus	0	0	0	2.75e-05	0	0	0	3.7e-05	0	0
Myroides	0	0	0	2.15e-05	2.58e-05	0	0	0	1.7e-05	0
Rufibacter	0	0	0	2.63e-05	1.63e-05	1.56e-05	3.57e-06	0	2.04e-06	0
Coprococcus	1.4e-05	2.03e-05	5.16e-06	7.77e-06	7.46e-06	0	0	8.55e-06	0	0
Polynucleobacter	8.74e-06	2.3e-05	1.96e-05	2.39e-06	0	0	4.76e-06	0	4.09e-06	0
Ktedonosporobacter	5.24e-06	4.42e-06	7.22e-06	2.99e-06	9.49e-06	4.26e-06	8.33e-06	9.69e-06	1.02e-05	0
Sagittula	0	3.01e-05	0	0	3.05e-05	0	0	0	0	0
Fluviicola	1.57e-05	9.73e-06	6.19e-06	5.38e-06	5.42e-06	7.81e-06	2.38e-06	5.7e-06	2.04e-06	0
Blautia	0	0	0	0	0	5.68e-06	2.68e-05	2.74e-05	0	0
Allokutzneria	1.57e-05	2.92e-05	0	2.39e-06	2.71e-06	5.68e-06	3.57e-06	0	0	0
Changpingibacter	0	0	0	0	0	3.48e-05	2.44e-05	0	0	0
Prosthecobacter	0	0	9.29e-06	3.47e-05	0	0	1.49e-05	0	0	0
Leptothrix	0	0	0	8.97e-06	1.22e-05	0	2.5e-05	1.25e-05	0	0
Marinovum	0	0	0	0	0	1.7e-05	0	0	3.95e-05	0
Belliella	0	0	0	1.79e-05	4.07e-06	2.7e-05	0	6.84e-06	0	0
Aquabacterium	0	0	0	0	1.42e-05	0	0	4.1e-05	0	0
Yersinia	1.57e-05	0	4.13e-06	0	2.91e-05	0	0	6.27e-06	0	0
Alkalihalobacillus	8.74e-06	1.77e-06	2.06e-06	1.43e-05	1.36e-05	5.68e-06	2.38e-06	1.14e-06	4.77e-06	0
Pseudanabaena	1.14e-05	2.83e-05	1.44e-05	0	0	0	0	0	0	0
Neobacillus	5.24e-06	5.31e-06	6.19e-06	1.2e-06	4.74e-06	4.97e-06	7.74e-06	5.13e-06	1.29e-05	0
Tepidimonas	0	0	0	0	0	5.33e-05	0	0	0	0
Immundisolibacter	0	0	0	1.85e-05	2.44e-05	8.52e-06	0	0	0	0
Streptococcus	1.49e-05	2.65e-06	5.16e-06	0	4.74e-06	7.1e-06	1.37e-05	2.85e-06	0	0
Azotobacter	0	1.24e-05	2.37e-05	1.79e-06	2.03e-06	5.68e-06	2.38e-06	2.85e-06	0	0
Flaviflexus	1.49e-05	0	0	1.2e-05	1.02e-05	0	0	5.13e-06	8.18e-06	0
Lachnoclostridium	0	0	0	0	0	0	5.95e-07	4.9e-05	0	0
Isoptericola	0	1.15e-05	0	8.97e-06	1.22e-05	0	0	8.55e-06	8.18e-06	0
Sutcliffiella	6.12e-06	0	2.06e-06	8.97e-06	1.36e-05	5.68e-06	1.79e-06	6.84e-06	4.09e-06	0
Diaminobutyricimonas	0	1.41e-05	0	1.14e-05	1.08e-05	0	1.79e-06	1.08e-05	0	0
Collinsella	0	1.41e-05	6.19e-06	5.38e-06	0	0	2.26e-05	0	0	0
Caldalkalibacillus	1.14e-05	3.54e-06	7.22e-06	5.98e-07	6.78e-06	0	4.76e-06	3.42e-06	1.02e-05	0
Ruminiclostridium	0	8.84e-06	1.03e-06	7.17e-06	1.83e-05	9.23e-06	0	5.7e-07	2.73e-06	0
Urechidicola	0	0	0	0	4.54e-05	0	0	0	0	0
Terrihabitans	0	0	2.06e-06	1.2e-06	0	0	1.37e-05	1.88e-05	9.54e-06	0
Simplicispira	1.05e-05	0	1.44e-05	6.58e-06	0	0	6.55e-06	0	6.82e-06	0
Pseudolysobacter	7.87e-06	1.33e-05	1.34e-05	1.2e-06	6.78e-07	7.1e-07	1.19e-06	4.56e-06	6.82e-07	0
Actinomyces	0	0	0	1.67e-05	0	2.49e-05	1.79e-06	0	0	0
Lautropia	0	0	0	5.98e-06	0	9.94e-06	2.02e-05	6.84e-06	0	0
Neomicrococcus	2.62e-05	0	0	1.02e-05	0	0	6.55e-06	0	0	0
Gluconacetobacter	0	0	0	7.77e-06	1.36e-05	0	2.14e-05	0	0	0
Crenobacter	0	0	1.14e-05	0	0	9.23e-06	0	5.13e-06	1.7e-05	0
Beijerinckia	0	2.65e-06	1.34e-05	0	8.13e-06	9.94e-06	3.57e-06	3.99e-06	0	0
Iodobacter	0	0	0	1.02e-05	0	0	0	1.08e-05	2.04e-05	0
Aestuarium	0	0	0	0	0	0	4.11e-05	0	0	0
Humibacter	0	0	0	1.14e-05	0	0	7.14e-06	1.31e-05	8.86e-06	0
Mesoflavibacter	0	0	0	0	0	4.05e-05	0	0	0	0
Zunongwangia	0	0	0	0	0	3.91e-05	0	0	0	0
Viridibacillus	8.74e-07	8.84e-07	1.14e-05	0	1.42e-05	2.13e-06	2.98e-06	3.99e-06	2.04e-06	0
Salegentibacter	0	0	0	3.83e-05	0	0	0	0	0	0
Oceanobacillus	7.87e-06	2.65e-06	1.14e-05	1.79e-06	7.46e-06	0	1.79e-06	4.56e-06	0	0
Rhodobacter	0	3.54e-06	0	0	3.39e-05	0	0	0	0	0
Anaerobutyricum	0	6.19e-06	0	4.78e-06	1.02e-05	0	1.61e-05	0	0	0
Mumia	0	0	5.16e-06	3.59e-06	1.29e-05	0	4.76e-06	4.56e-06	5.45e-06	0
Anabaena	1.14e-05	9.73e-06	5.16e-06	1.79e-06	0	0	8.33e-06	0	0	0
Halalkalibacterium_(ex_Joshi_et_al._2022)	1.31e-05	7.07e-06	2.06e-06	4.78e-06	1.36e-06	3.55e-06	2.98e-06	0	1.36e-06	0
Serpentinimonas	0	0	0	8.97e-06	5.42e-06	1.42e-05	0	0	7.5e-06	0
Halopseudomonas	0	0	0	1.79e-06	2.03e-06	2.13e-06	3.57e-06	2.22e-05	4.09e-06	0
Leadbetterella	1.66e-05	0	0	7.17e-06	0	7.1e-06	4.76e-06	0	0	0
Rubrobacter	7.87e-06	3.54e-06	2.06e-06	3.59e-06	7.46e-06	2.84e-06	1.79e-06	4.56e-06	1.36e-06	0
Roseateles	0	0	0	0	0	0	2.14e-05	6.84e-06	6.82e-06	0
Nosocomiicoccus	6.99e-06	9.73e-06	7.22e-06	2.39e-06	1.36e-06	7.1e-07	4.17e-06	1.71e-06	0	0
Kytococcus	0	0	0	1.02e-05	1.02e-05	0	0	1.37e-05	0	0
Methylomicrobium	0	8.84e-07	0	1.85e-05	8.13e-06	5.68e-06	0	0	6.82e-07	0
Providencia	0	2.65e-06	0	0	0	3.12e-05	0	0	0	0
Sphaerimonospora	0	0	0	0	0	0	0	3.36e-05	0	0
Rhodocaloribacter	0	3.36e-05	0	0	0	0	0	0	0	0
Laribacter	0	0	0	0	0	3.34e-05	0	0	0	0
Lichenihabitans	3.5e-06	1.68e-05	0	2.39e-06	3.39e-06	0	1.79e-06	0	5.45e-06	0
Salinispora	0	0	0	1.79e-06	1.49e-05	1.56e-05	0	0	0	0
Proteiniphilum	0	0	0	4.78e-06	1.83e-05	8.52e-06	5.95e-07	0	0	0
Acidisarcina	2.62e-06	6.19e-06	5.16e-06	3.59e-06	2.03e-06	0	4.17e-06	5.7e-07	6.82e-06	0
Arachidicoccus	2.62e-06	8.84e-07	9.29e-06	0	6.78e-07	7.1e-07	9.52e-06	5.7e-07	6.82e-06	0
Desulfuromonas	8.74e-06	0	0	0	8.81e-06	0	5.36e-06	7.98e-06	0	0
Cereibacter	0	0	0	0	6.78e-06	4.26e-06	2.38e-06	6.27e-06	1.09e-05	0
Actibacterium	0	0	0	0	0	3.05e-05	0	0	0	0
Vibrio	0	0	0	2.33e-05	0	2.13e-06	3.57e-06	0	1.36e-06	0
Ottowia	4.37e-06	0	6.19e-06	0	4.07e-06	0	5.36e-06	0	1.02e-05	0
Candidatus_Nanosynbacter	0	0	9.29e-06	0	8.13e-06	0	0	1.25e-05	0	0
Dickeya	0	0	2.99e-05	0	0	0	0	0	0	0
Cohnella	6.99e-06	4.42e-06	0	4.18e-06	0	0	0	8.55e-06	5.45e-06	0
Neisseria	0	0	0	2.57e-05	0	0	0	3.42e-06	0	0
Terrisporobacter	0	0	0	7.77e-06	1.49e-05	5.68e-06	0	0	6.82e-07	0
Undibacterium	4.37e-06	1.33e-05	4.13e-06	4.78e-06	0	2.13e-06	0	0	0	0
Sulfitobacter	2.8e-05	0	0	5.98e-07	0	0	0	0	0	0
Azospira	0	0	0	0	0	2.84e-05	0	0	0	0
Phascolarctobacterium	1.22e-05	0	0	1.49e-05	0	0	0	1.14e-06	0	0
Lacrimispora	1.14e-05	8.84e-07	3.1e-06	0	3.39e-06	0	2.38e-06	2.85e-06	4.09e-06	0
Agreia	0	0	0	1.14e-05	1.02e-05	6.39e-06	0	0	0	0
Desulforamulus	2.62e-06	2.65e-06	0	5.38e-06	5.42e-06	2.84e-06	1.79e-06	2.28e-06	4.77e-06	0
Simiaoa	6.12e-06	0	0	0	0	4.26e-06	1.73e-05	0	0	0
Actinopolymorpha	7.87e-06	7.07e-06	0	1.2e-06	1.36e-06	1.42e-06	0	1.71e-06	6.82e-06	0
Actinotalea	0	0	0	4.18e-06	9.49e-06	8.52e-06	0	5.13e-06	0	0
Ferruginibacter	3.5e-06	6.19e-06	5.16e-06	3.59e-06	6.78e-07	1.42e-06	1.19e-06	0	5.45e-06	0
Shewanella	0	8.84e-06	0	0	1.76e-05	0	0	5.7e-07	0	0
Hyalangium	0	1.15e-05	0	6.58e-06	0	4.26e-06	0	3.99e-06	0	0
Calothrix	0	1.33e-05	2.06e-06	5.38e-06	3.39e-06	7.1e-07	0	1.14e-06	0	0
Nibribacter	0	0	0	8.97e-06	1.69e-05	0	0	0	0	0
Mariniflexile	0	0	1.03e-06	1.2e-06	7.46e-06	1.14e-05	2.98e-06	1.71e-06	0	0
Gemmobacter	0	0	0	0	1.63e-05	0	8.93e-06	0	0	0
Anabaenopsis	0	0	2.48e-05	0	0	0	0	0	0	0
Candidatus_Cloacimonas	2.62e-06	8.84e-07	2.06e-06	1.79e-06	0	7.1e-07	4.17e-06	9.69e-06	2.73e-06	0
Paucibacter	0	0	0	0	0	1.21e-05	5.95e-06	6.27e-06	0	0
Phototrophicus	1.75e-06	1.24e-05	0	2.99e-06	3.39e-06	3.55e-06	0	0	0	0
Ancylobacter	2.62e-06	0	0	1.14e-05	0	9.94e-06	0	0	0	0
Aquicella	3.5e-06	0	2.06e-06	4.18e-06	1.36e-06	9.94e-06	5.95e-07	2.28e-06	0	0
Tissierella	0	1.77e-06	3.1e-06	4.18e-06	1.08e-05	2.13e-06	5.95e-07	5.7e-07	6.82e-07	0
Dolichospermum	0	0	0	1.49e-05	8.81e-06	0	0	0	0	0
Bdellovibrio	0	1.95e-05	0	1.2e-06	0	0	0	2.85e-06	0	0
Allocoleopsis	1.75e-06	7.07e-06	6.19e-06	2.39e-06	2.71e-06	7.1e-07	1.19e-06	0	1.36e-06	0
Marisediminicola	0	0	0	1.79e-06	4.74e-06	0	1.19e-05	0	4.77e-06	0
Spiractinospora	5.24e-06	0	0	1.79e-06	8.13e-06	7.81e-06	0	0	0	0
Ewingella	3.5e-06	1.5e-05	4.13e-06	0	0	0	0	0	0	0
Ferribacterium	0	0	1.65e-05	1.2e-06	2.71e-06	2.13e-06	0	0	0	0
Megamonas	0	0	0	0	0	0	1.55e-05	6.84e-06	0	0
Echinicola	0	1.77e-06	0	2.99e-06	2.71e-06	9.23e-06	1.19e-06	2.28e-06	2.04e-06	0
Campylobacter	0	0	0	0	0	0	2.2e-05	0	0	0
Schaalia	1.22e-05	9.73e-06	0	0	0	0	0	0	0	0
Variibacter	0	6.19e-06	3.1e-06	7.17e-06	0	1.42e-06	2.38e-06	0	1.36e-06	0
Tolumonas	0	0	0	2.15e-05	0	0	0	0	0	0
Yoonia	0	0	0	0	0	0	2.14e-05	0	0	0
Jeongeupia	0	0	0	0	3.39e-06	0	1.79e-05	0	0	0
Methylobacillus	0	0	0	0	2.1e-05	0	0	0	0	0
Haliscomenobacter	1.75e-06	0	0	6.58e-06	5.42e-06	2.84e-06	5.95e-07	3.42e-06	0	0
Oleidesulfovibrio	0	0	0	0	0	2.06e-05	0	0	0	0
Oceanihabitans	0	0	0	2.03e-05	0	0	0	0	0	0
Sphaerotilus	0	0	0	2.03e-05	0	0	0	0	0	0
Beutenbergia	0	4.42e-06	5.16e-06	0	0	0	7.74e-06	0	2.73e-06	0
Planomicrobium	0	0	0	6.58e-06	6.78e-06	6.39e-06	0	0	0	0
Amniculibacterium	0	0	0	4.78e-06	0	1.49e-05	0	0	0	0
Thermoanaerobacterium	1.75e-06	0	4.13e-06	6.58e-06	2.03e-06	0	0	2.85e-06	2.04e-06	0
Sinomonas	0	0	0	0	0	0	2.98e-06	0	1.64e-05	0
Tsukamurella	0	0	0	0	1.22e-05	0	7.14e-06	0	0	0
Aureliella	0	0	0	4.78e-06	1.36e-06	1.42e-06	5.95e-07	6.27e-06	4.77e-06	0
Rahnella	0	0	4.13e-06	0	1.02e-05	0	4.76e-06	0	0	0
Rhodovulum	0	0	1.86e-05	0	0	0	0	0	0	0
Filomicrobium	8.74e-07	0	0	1.79e-06	7.46e-06	6.39e-06	0	0	2.04e-06	0
Vescimonas	0	0	1.44e-05	0	4.07e-06	0	0	0	0	0
Actinoalloteichus	4.37e-06	0	0	0	6.1e-06	3.55e-06	2.38e-06	0	2.04e-06	0
Chondromyces	1.75e-06	9.73e-06	0	0	5.42e-06	0	0	0	1.36e-06	0
Parachlamydia	3.5e-06	6.19e-06	0	5.98e-07	0	1.42e-06	3.57e-06	0	2.73e-06	0
Methylacidimicrobium	0	0	1.03e-06	7.77e-06	4.07e-06	1.42e-06	2.38e-06	5.7e-07	6.82e-07	0
Denitratisoma	0	7.96e-06	0	3.59e-06	3.39e-06	0	2.98e-06	0	0	0
Photorhabdus	8.74e-07	0	0	1.79e-06	1.36e-06	1.42e-06	7.14e-06	2.28e-06	2.73e-06	0
Capnocytophaga	0	0	0	0	9.49e-06	0	1.79e-06	6.27e-06	0	0
Yangia	0	0	0	6.58e-06	4.07e-06	0	0	0	6.82e-06	0
Auraticoccus	0	4.42e-06	0	0	0	0	0	1.03e-05	2.73e-06	0
Leptolyngbya	8.74e-07	1.77e-06	2.06e-06	2.99e-06	6.78e-07	4.26e-06	0	3.42e-06	1.36e-06	0
Sandaracinobacter	0	1.77e-06	0	8.37e-06	0	0	0	2.28e-06	4.77e-06	0
Seonamhaeicola	0	0	0	0	1.69e-05	0	0	0	0	0
Herbiconiux	0	1.41e-05	0	0	2.71e-06	0	0	0	0	0
Erwinia	0	0	0	5.98e-07	1.36e-06	9.23e-06	4.17e-06	0	1.36e-06	0
Desulfocurvibacter	0	0	0	7.77e-06	8.13e-06	7.1e-07	0	0	0	0
Auritidibacter	0	7.07e-06	0	0	9.49e-06	0	0	0	0	0
Thermovibrio	0	0	1.65e-05	0	0	0	0	0	0	0
Magnetospirillum	0	7.96e-06	0	8.37e-06	0	0	0	0	0	0
Natronosporangium	2.62e-06	0	0	7.17e-06	6.78e-07	7.1e-07	0	5.13e-06	0	0
Roseburia	0	0	0	0	1.63e-05	0	0	0	0	0
Riemerella	0	0	0	4.18e-06	0	4.97e-06	7.14e-06	0	0	0
Wujia	0	5.31e-06	0	0	0	0	0	0	1.09e-05	0
Stappia	0	0	0	2.99e-06	2.03e-06	2.13e-06	0	7.41e-06	1.36e-06	0
Kingella	0	0	0	0	1.56e-05	0	0	0	0	0
Olivibacter	0	0	3.1e-06	0	6.78e-06	5.68e-06	0	0	0	0
Actinoallomurus	0	0	1.55e-05	0	0	0	0	0	0	0
Komagataeibacter	0	0	0	1.55e-05	0	0	0	0	0	0
Nitratireductor	0	0	0	5.38e-06	2.71e-06	2.84e-06	0	1.71e-06	2.73e-06	0
Proteus	0	0	0	0	1.49e-05	0	0	0	0	0
Polymorphobacter	1.75e-06	1.77e-06	0	1.79e-06	0	0	4.17e-06	3.99e-06	1.36e-06	0
Gillisia	0	0	0	0	0	0	0	1.48e-05	0	0
Candidatus_Saccharimonas	0	0	0	0	0	0	0	1.48e-05	0	0
Acidobacterium	8.74e-07	4.42e-06	1.03e-06	0	0	3.55e-06	2.38e-06	1.14e-06	1.36e-06	0
Methylomonas	0	1.77e-06	1.03e-06	7.77e-06	3.39e-06	0	0	0	6.82e-07	0
Austwickia	0	0	0	0	2.71e-06	0	7.74e-06	3.99e-06	0	0
Tolypothrix	8.74e-06	0	0	0	0	5.68e-06	0	0	0	0
Candidatus_Rhabdochlamydia	5.24e-06	0	0	4.18e-06	3.39e-06	1.42e-06	0	0	0	0
Winogradskyella	0	0	0	0	0	1.42e-05	0	0	0	0
Niallia	0	0	0	2.39e-06	1.36e-06	4.97e-06	2.98e-06	1.14e-06	1.36e-06	0
Geomonas	0	0	9.29e-06	2.39e-06	0	0	2.38e-06	0	0	0
Quatrionicoccus	0	5.31e-06	0	0	0	8.52e-06	0	0	0	0
Clostridioides	9.62e-06	0	0	4.18e-06	0	0	0	0	0	0
Rhodoblastus	0	0	0	0	0	0	1.37e-05	0	0	0
Neochlamydia	0	0	0	1.2e-06	2.03e-06	0	3.57e-06	3.42e-06	3.41e-06	0
Veillonella	0	0	7.22e-06	0	0	6.39e-06	0	0	0	0
Pleomorphomonas	0	0	0	0	0	0	8.93e-06	4.56e-06	0	0
Geosporobacter	3.5e-06	0	0	1.2e-06	2.03e-06	2.84e-06	1.19e-06	1.14e-06	1.36e-06	0
Vulgatibacter	2.62e-06	8.84e-07	3.1e-06	0	4.74e-06	7.1e-07	1.19e-06	0	0	0
Orrella	0	0	0	1.32e-05	0	0	0	0	0	0
Micropruina	0	0	0	2.39e-06	0	0	0	1.08e-05	0	0
Methyloligella	0	3.54e-06	4.13e-06	2.99e-06	1.36e-06	0	0	1.14e-06	0	0
Methylosinus	0	0	0	2.39e-06	5.42e-06	2.84e-06	0	2.28e-06	0	0
Candidatus_Arthromitus	0	0	0	0	1.29e-05	0	0	0	0	0
Flavonifractor	0	0	7.22e-06	0	0	5.68e-06	0	0	0	0
Blastochloris	0	0	0	0	1.29e-05	0	0	0	0	0
Pelagibacterium	0	0	0	5.38e-06	0	0	0	0	7.5e-06	0
Gimesia	0	0	0	6.58e-06	0	5.68e-06	0	5.7e-07	0	0
Luteipulveratus	0	0	4.13e-06	0	4.07e-06	0	0	4.56e-06	0	0
Thermochromatium	0	0	0	7.77e-06	0	4.97e-06	0	0	0	0
Streptomonospora	6.12e-06	0	0	6.58e-06	0	0	0	0	0	0
Dehalobacter	0	0	0	3.59e-06	3.39e-06	5.68e-06	0	0	0	0
Aggregicoccus	0	0	0	0	0	0	3.57e-06	3.99e-06	4.77e-06	0
Pigmentiphaga	0	1.77e-06	0	4.18e-06	2.71e-06	3.55e-06	0	0	0	0
Nonlabens	0	0	0	0	0	1.21e-05	0	0	0	0
Limnobacter	8.74e-07	0	4.13e-06	0	0	0	1.79e-06	5.13e-06	0	0
Roseovarius	0	0	0	5.38e-06	0	0	0	0	6.13e-06	0
Sideroxydans	0	0	3.1e-06	1.2e-06	5.42e-06	0	1.79e-06	0	0	0
Kamptonema	0	1.15e-05	0	0	0	0	0	0	0	0
Lactobacillus	0	0	0	0	1.15e-05	0	0	0	0	0
Chitinimonas	5.24e-06	0	0	0	6.1e-06	0	0	0	0	0
Lentibacillus	8.74e-07	4.42e-06	0	5.98e-07	2.71e-06	1.42e-06	1.19e-06	0	0	0
Jonesia	0	0	0	3.59e-06	4.07e-06	3.55e-06	0	0	0	0
Xylanimonas	0	0	0	0	6.78e-06	4.26e-06	0	0	0	0
Keratinibaculum	0	0	3.1e-06	5.98e-07	0	1.42e-06	0	4.56e-06	1.36e-06	0
Breoghania	0	1.77e-06	0	0	2.03e-06	4.97e-06	0	0	2.04e-06	0
Roseibium	0	0	0	1.08e-05	0	0	0	0	0	0
Pseudobacter	0	8.84e-07	9.29e-06	5.98e-07	0	0	0	0	0	0
Fischerella	8.74e-07	9.73e-06	0	0	0	0	0	0	0	0
Kluyvera	1.05e-05	0	0	0	0	0	0	0	0	0
Thermoflavifilum	0	0	0	5.38e-06	2.03e-06	2.84e-06	0	0	0	0
Methylotuvimicrobium	0	0	2.06e-06	5.38e-06	1.36e-06	1.42e-06	0	0	0	0
Hartmannibacter	3.5e-06	0	0	0	0	4.26e-06	0	2.28e-06	0	0
Ketogulonicigenium	0	0	0	5.38e-06	0	0	0	4.56e-06	0	0
Methyloceanibacter	0	0	4.13e-06	0	0	0	0	5.7e-06	0	0
Halothermothrix	2.62e-06	1.77e-06	0	1.2e-06	6.78e-07	3.55e-06	0	0	0	0
Syntrophotalea	0	8.84e-07	0	0	8.81e-06	0	0	0	0	0
Sulfurifustis	8.74e-07	8.84e-07	0	2.39e-06	2.71e-06	7.1e-07	5.95e-07	0	1.36e-06	0
Gilliamella	0	0	0	0	9.49e-06	0	0	0	0	0
Noviherbaspirillum	2.62e-06	2.65e-06	0	0	0	0	4.17e-06	0	0	0
Phnomibacter	8.74e-07	1.77e-06	1.03e-06	0	2.03e-06	0	2.38e-06	5.7e-07	6.82e-07	0
Gephyromycinifex	0	0	9.29e-06	0	0	0	0	0	0	0
Hylemonella	0	0	0	4.78e-06	0	4.26e-06	0	0	0	0
Aerococcus	0	0	0	0	0	0	8.93e-06	0	0	0
Morganella	0	0	0	0	0	0	8.93e-06	0	0	0
Croceimicrobium	0	0	0	0	8.81e-06	0	0	0	0	0
Candidatus_Methylomirabilis	2.62e-06	0	6.19e-06	0	0	0	0	0	0	0
Anseongella	0	0	1.03e-06	2.39e-06	1.36e-06	2.13e-06	5.95e-07	5.7e-07	6.82e-07	0
Glaciihabitans	0	2.65e-06	4.13e-06	5.98e-07	0	0	1.19e-06	0	0	0
Pyruvatibacter	0	0	0	0	0	8.52e-06	0	0	0	0
Hoyosella	0	0	0	1.79e-06	0	2.13e-06	1.79e-06	0	2.73e-06	0
Methyloradius	0	0	6.19e-06	0	0	2.13e-06	0	0	0	0
Glaciecola	0	8.84e-07	2.06e-06	1.2e-06	0	2.84e-06	0	5.7e-07	6.82e-07	0
Aneurinibacillus	0	0	0	0	6.78e-06	1.42e-06	0	0	0	0
Hungatella	0	8.84e-07	0	5.98e-07	2.71e-06	2.84e-06	0	1.14e-06	0	0
Sulfuricaulis	2.62e-06	0	4.13e-06	0	0	0	0	0	1.36e-06	0
Rossellomorea	0	0	0	0	0	0	5.36e-06	0	2.73e-06	0
Caproiciproducens	0	0	0	6.58e-06	0	1.42e-06	0	0	0	0
Anaerocolumna	8.74e-07	0	0	2.99e-06	2.03e-06	1.42e-06	0	5.7e-07	0	0
Halocella	0	0	0	0	6.78e-07	0	7.14e-06	0	0	0
Vitreoscilla	0	0	0	0	0	0	7.74e-06	0	0	0
Alkaliphilus	8.74e-07	0	0	2.39e-06	2.03e-06	0	1.19e-06	1.14e-06	0	0
Indioceanicola	0	0	0	0	7.46e-06	0	0	0	0	0
Pseudocnuella	0	8.84e-07	0	0	0	1.42e-06	5.95e-07	1.71e-06	2.73e-06	0
Arachnia	0	0	7.22e-06	0	0	0	0	0	0	0
Haploplasma	0	0	7.22e-06	0	0	0	0	0	0	0
Antarcticibacterium	0	0	0	7.17e-06	0	0	0	0	0	0
Iocasia	1.75e-06	0	0	1.2e-06	6.78e-07	0	0	2.85e-06	6.82e-07	0
Aquipluma	8.74e-07	0	1.03e-06	2.39e-06	6.78e-07	2.13e-06	0	0	0	0
Yimella	0	0	0	1.79e-06	0	0	2.98e-06	2.28e-06	0	0
Candidatus_Desulfobacillus	3.5e-06	3.54e-06	0	0	0	0	0	0	0	0
Thermosporothrix	0	0	1.03e-06	2.99e-06	0	0	2.98e-06	0	0	0
Psychrobacter	0	0	0	0	0	6.39e-06	5.95e-07	0	0	0
Acidihalobacter	1.75e-06	8.84e-07	0	0	0	4.26e-06	0	0	0	0
Allosaccharopolyspora	0	0	0	0	0	0	0	6.84e-06	0	0
Thioalkalivibrio	0	0	1.03e-06	0	1.36e-06	2.13e-06	1.79e-06	0	0	0
Abyssicoccus	3.5e-06	0	0	0	0	1.42e-06	0	0	1.36e-06	0
Crinalium	3.5e-06	2.65e-06	0	0	0	0	0	0	0	0
Algibacter	0	0	0	0	6.1e-06	0	0	0	0	0
Pseudodesulfovibrio	0	0	0	5.38e-06	0	0	0	0	6.82e-07	0
Tumebacillus	8.74e-07	0	3.1e-06	0	0	7.1e-07	0	0	1.36e-06	0
Ruegeria	0	0	0	5.98e-06	0	0	0	0	0	0
Candidatus_Megaira	0	0	4.13e-06	0	0	0	1.79e-06	0	0	0
Psychromicrobium	0	1.77e-06	0	0	4.07e-06	0	0	0	0	0
Moorena	8.74e-07	0	1.03e-06	5.98e-07	0	1.42e-06	1.19e-06	0	6.82e-07	0
Ruthenibacterium	0	0	0	0	0	5.68e-06	0	0	0	0
Halothiobacillus	0	0	0	0	0	5.68e-06	0	0	0	0
Telmatocola	1.75e-06	0	2.06e-06	1.2e-06	0	0	5.95e-07	0	0	0
Aquabacter	0	0	0	0	2.71e-06	2.84e-06	0	0	0	0
Fuscovulum	0	2.65e-06	0	0	0	2.84e-06	0	0	0	0
Desulfotomaculum	0	0	0	1.2e-06	1.36e-06	2.84e-06	0	0	0	0
Subtercola	0	0	0	5.98e-07	0	0	4.76e-06	0	0	0
Raineyella	0	0	0	0	1.36e-06	0	0	3.99e-06	0	0
Kyrpidia	0	0	0	1.79e-06	0	3.55e-06	0	0	0	0
Ahniella	0	0	0	0	1.36e-06	1.42e-06	1.19e-06	0	1.36e-06	0
Chloracidobacterium	8.74e-07	4.42e-06	0	0	0	0	0	0	0	0
Bradymonas	0	0	0	1.2e-06	4.07e-06	0	0	0	0	0
Fluoribacter	5.24e-06	0	0	0	0	0	0	0	0	0
Thiohalocapsa	0	0	5.16e-06	0	0	0	0	0	0	0
Solitalea	0	8.84e-07	0	0	6.78e-07	3.55e-06	0	0	0	0
Roseimaritima	0	0	0	2.39e-06	2.03e-06	0	5.95e-07	0	0	0
Tepidiforma	0	8.84e-07	0	5.98e-07	2.71e-06	0	0	0	6.82e-07	0
Thermobaculum	0	0	0	4.78e-06	0	0	0	0	0	0
Microchaete	0	0	0	4.78e-06	0	0	0	0	0	0
Azorhizobium	0	0	0	4.78e-06	0	0	0	0	0	0
Granulibacter	0	0	0	0	0	0	4.76e-06	0	0	0
Galbibacter	0	0	0	0	4.74e-06	0	0	0	0	0
Candidatus_Mycosynbacter	0	0	0	0	4.74e-06	0	0	0	0	0
Alishewanella	0	0	0	0	4.74e-06	0	0	0	0	0
Silicimonas	0	0	0	0	2.71e-06	1.42e-06	5.95e-07	0	0	0
Candidatus_Protochlamydia	0	0	1.03e-06	0	1.36e-06	0	0	2.28e-06	0	0
Egicoccus	0	0	0	5.98e-07	4.07e-06	0	0	0	0	0
Bacteriovorax	8.74e-07	0	0	1.79e-06	0	1.42e-06	0	5.7e-07	0	0
Cobetia	0	0	0	0	0	0	1.79e-06	2.85e-06	0	0
Aquisediminimonas	0	8.84e-07	1.03e-06	0	1.36e-06	0	0	0	1.36e-06	0
Coxiella	0	0	0	2.39e-06	1.36e-06	7.1e-07	0	0	0	0
Deefgea	0	4.42e-06	0	0	0	0	0	0	0	0
Criblamydia	0	0	0	5.98e-07	6.78e-07	1.42e-06	0	1.71e-06	0	0
Planktothrix	3.5e-06	8.84e-07	0	0	0	0	0	0	0	0
Lignipirellula	0	1.77e-06	0	0	6.78e-07	0	0	5.7e-07	1.36e-06	0
Dysosmobacter	0	1.77e-06	0	1.2e-06	1.36e-06	0	0	0	0	0
Pseudactinotalea	0	0	0	0	0	4.26e-06	0	0	0	0
Odoribacter	0	0	0	0	0	4.26e-06	0	0	0	0
Radiobacillus	0	0	0	5.98e-07	0	0	0	2.28e-06	1.36e-06	0
Wolbachia	0	8.84e-07	0	0	2.71e-06	0	0	5.7e-07	0	0
Neotabrizicola	0	0	4.13e-06	0	0	0	0	0	0	0
Megasphaera	0	0	0	0	0	0	0	0	4.09e-06	0
Methylovirgula	8.74e-07	0	0	0	0	1.42e-06	1.79e-06	0	0	0
Truepera	0	0	0	1.2e-06	0	2.13e-06	0	0	6.82e-07	0
Hydrogenibacillus	0	0	0	0	0	0	5.95e-07	0	3.41e-06	0
Paludibacterium	0	0	0	0	0	0	0	3.99e-06	0	0
Egibacter	0	8.84e-07	1.03e-06	0	0	7.1e-07	0	5.7e-07	6.82e-07	0
Lachnospira	0	0	0	0	2.03e-06	0	1.79e-06	0	0	0
Acidothermus	0	0	3.1e-06	0	0	7.1e-07	0	0	0	0
Elizabethkingia	0	0	0	2.39e-06	0	1.42e-06	0	0	0	0
Lichenicola	1.75e-06	0	2.06e-06	0	0	0	0	0	0	0
Paraclostridium	0	0	0	0	0	1.42e-06	1.19e-06	1.14e-06	0	0
Luteimicrobium	0	0	0	3.59e-06	0	0	0	0	0	0
Thermophilibacter	0	0	0	3.59e-06	0	0	0	0	0	0
Candidatus_Sulcia	0	0	0	3.59e-06	0	0	0	0	0	0
Gemella	0	0	0	0	0	0	3.57e-06	0	0	0
Pseudochrobactrum	0	0	0	0	0	0	3.57e-06	0	0	0
Phaeobacter	0	3.54e-06	0	0	0	0	0	0	0	0
Salipiger	0	3.54e-06	0	0	0	0	0	0	0	0
Sulfuritalea	0	3.54e-06	0	0	0	0	0	0	0	0
Thalassotalea	0	3.54e-06	0	0	0	0	0	0	0	0
Guyparkeria	0	3.54e-06	0	0	0	0	0	0	0	0
Bythopirellula	0	0	1.03e-06	1.79e-06	0	7.1e-07	0	0	0	0
Paraurantiacibacter	3.5e-06	0	0	0	0	0	0	0	0	0
Defluviitoga	0	0	2.06e-06	0	1.36e-06	0	0	0	0	0
Chthonomonas	0	0	0	0	0	0	0	0	3.41e-06	0
Microvirgula	0	0	0	0	0	0	0	0	3.41e-06	0
Alienimonas	0	0	0	0	3.39e-06	0	0	0	0	0
Peptacetobacter	0	0	2.06e-06	1.2e-06	0	0	0	0	0	0
Gramella	0	0	0	1.2e-06	0	0	0	0	2.04e-06	0
Alkalihalophilus	0	0	0	1.79e-06	6.78e-07	7.1e-07	0	0	0	0
Candidatus_Amoebophilus	0	0	0	1.2e-06	0	0	5.95e-07	0	1.36e-06	0
Desulfoscipio	0	0	0	5.98e-07	6.78e-07	0	5.95e-07	5.7e-07	6.82e-07	0
Pirellulimonas	0	0	0	2.39e-06	0	7.1e-07	0	0	0	0
Syntrophomonas	0	0	0	5.98e-07	1.36e-06	0	0	1.14e-06	0	0
Alkalitalea	0	0	0	2.39e-06	6.78e-07	0	0	0	0	0
Cyclobacterium	0	0	0	2.39e-06	6.78e-07	0	0	0	0	0
Rosistilla	0	8.84e-07	0	0	0	2.13e-06	0	0	0	0
Ndongobacter	0	0	0	2.99e-06	0	0	0	0	0	0
Thioclava	0	0	0	1.79e-06	0	0	1.19e-06	0	0	0
Pseudooceanicola	0	0	0	0	0	0	2.98e-06	0	0	0
Ereboglobus	1.75e-06	0	0	0	0	0	1.19e-06	0	0	0
Euzebya	0	0	0	1.79e-06	0	0	0	1.14e-06	0	0
Aquiflexum	0	8.84e-07	0	5.98e-07	1.36e-06	0	0	0	0	0
Tomitella	0	0	0	0	0	2.84e-06	0	0	0	0
Lacinutrix	0	0	0	0	0	2.84e-06	0	0	0	0
Parasphingopyxis	0	0	0	0	0	2.84e-06	0	0	0	0
Peptoclostridium	0	0	0	0	2.71e-06	0	0	0	0	0
Thiopseudomonas	2.62e-06	0	0	0	0	0	0	0	0	0
Candidatus_Peribacter	0	0	0	5.98e-07	0	1.42e-06	5.95e-07	0	0	0
Gudongella	0	0	0	0	6.78e-07	0	0	5.7e-07	1.36e-06	0
Polycladomyces	0	0	0	0	6.78e-07	0	1.19e-06	0	6.82e-07	0
Chlorobium	0	0	0	5.98e-07	1.36e-06	0	0	5.7e-07	0	0
Tenacibaculum	0	0	0	0	0	7.1e-07	1.79e-06	0	0	0
Acetobacter	0	0	0	2.39e-06	0	0	0	0	0	0
Helicobacter	0	1.77e-06	0	5.98e-07	0	0	0	0	0	0
Selenomonas	0	0	0	0	0	0	0	2.28e-06	0	0
Nitrospirillum	0	0	0	0	0	0	0	2.28e-06	0	0
Koinonema	0	8.84e-07	0	0	1.36e-06	0	0	0	0	0
Vogesella	0	0	0	0	0	2.13e-06	0	0	0	0
Elioraea	8.74e-07	0	0	0	6.78e-07	0	0	5.7e-07	0	0
Thermincola	0	0	0	0	6.78e-07	1.42e-06	0	0	0	0
Jeotgalicoccus	0	8.84e-07	0	1.2e-06	0	0	0	0	0	0
Lederbergia	0	0	0	0	6.78e-07	7.1e-07	0	0	6.82e-07	0
Limnochorda	0	0	0	0	6.78e-07	7.1e-07	0	0	6.82e-07	0
Filimonas	8.74e-07	0	0	0	0	0	1.19e-06	0	0	0
Desulfobulbus	0	0	2.06e-06	0	0	0	0	0	0	0
Desulfallas	0	0	0	0	0	0	0	0	2.04e-06	0
Zobellella	0	0	0	0	0	0	0	0	2.04e-06	0
Hydrogenobacter	0	0	0	0	2.03e-06	0	0	0	0	0
Candidatus_Methylopumilus	0	0	0	0	2.03e-06	0	0	0	0	0
Alkalicella	0	0	0	5.98e-07	1.36e-06	0	0	0	0	0
Chlorobaculum	0	8.84e-07	1.03e-06	0	0	0	0	0	0	0
Terribacillus	8.74e-07	0	1.03e-06	0	0	0	0	0	0	0
Heliomicrobium	0	0	0	1.2e-06	6.78e-07	0	0	0	0	0
Candidatus_Formimonas	0	0	0	1.2e-06	6.78e-07	0	0	0	0	0
Kordia	0	0	0	0	0	0	1.79e-06	0	0	0
Negativicoccus	0	0	0	0	0	0	1.79e-06	0	0	0
Rubripirellula	0	0	0	0	0	0	1.79e-06	0	0	0
Pseudorhodobacter	0	0	0	0	0	0	1.79e-06	0	0	0
Halioglobus	0	1.77e-06	0	0	0	0	0	0	0	0
Sulfuricella	8.74e-07	8.84e-07	0	0	0	0	0	0	0	0
Pseudoalteromonas	8.74e-07	8.84e-07	0	0	0	0	0	0	0	0
Gloeobacter	1.75e-06	0	0	0	0	0	0	0	0	0
Macrococcus	1.75e-06	0	0	0	0	0	0	0	0	0
Erysipelothrix	1.75e-06	0	0	0	0	0	0	0	0	0
Magnetococcus	1.75e-06	0	0	0	0	0	0	0	0	0
Glaciimonas	1.75e-06	0	0	0	0	0	0	0	0	0
Aetherobacter	1.75e-06	0	0	0	0	0	0	0	0	0
Acetomicrobium	1.75e-06	0	0	0	0	0	0	0	0	0
Fictibacillus	0	0	0	0	0	0	0	1.71e-06	0	0
Ligilactobacillus	0	0	0	0	0	0	0	1.71e-06	0	0
Ignavibacterium	0	0	0	0	0	0	0	1.71e-06	0	0
Peteryoungia	0	0	0	0	0	0	0	1.71e-06	0	0
Methyloversatilis	0	0	0	0	0	0	0	1.71e-06	0	0
Ferrovum	0	0	1.03e-06	0	0	0	5.95e-07	0	0	0
Novisyntrophococcus	0	8.84e-07	0	0	6.78e-07	0	0	0	0	0
Micavibrio	8.74e-07	0	0	5.98e-07	0	0	0	0	0	0
Duncaniella	0	0	0	0	0	1.42e-06	0	0	0	0
Pelotomaculum	0	0	0	0	0	1.42e-06	0	0	0	0
Moorella	0	0	0	0	0	1.42e-06	0	0	0	0
Thermacetogenium	0	0	0	0	0	1.42e-06	0	0	0	0
Adhaeretor	0	0	0	0	0	1.42e-06	0	0	0	0
Kaustia	0	0	0	0	0	1.42e-06	0	0	0	0
Chitinolyticbacter	0	0	0	0	0	1.42e-06	0	0	0	0
Sulfurimicrobium	0	0	0	0	0	1.42e-06	0	0	0	0
Niveibacterium	0	0	0	0	0	1.42e-06	0	0	0	0
Thermanaerovibrio	0	0	0	0	0	7.1e-07	0	0	6.82e-07	0
Planctopirus	0	0	0	0	6.78e-07	7.1e-07	0	0	0	0
Candidatus_Pseudothioglobus	0	0	0	0	6.78e-07	7.1e-07	0	0	0	0
Maribacter	0	0	0	0	1.36e-06	0	0	0	0	0
Sediminicola	0	0	0	0	1.36e-06	0	0	0	0	0
Cruoricaptor	0	0	0	0	1.36e-06	0	0	0	0	0
Oscillibacter	0	0	0	0	0	0	0	0	1.36e-06	0
Paeniclostridium	0	0	0	0	1.36e-06	0	0	0	0	0
Stieleria	0	0	0	0	1.36e-06	0	0	0	0	0
Symmachiella	0	0	0	0	1.36e-06	0	0	0	0	0
Wenzhouxiangella	0	0	0	0	0	0	0	0	1.36e-06	0
Runella	0	0	0	5.98e-07	0	7.1e-07	0	0	0	0
Tatlockia	0	0	0	5.98e-07	0	7.1e-07	0	0	0	0
Candidatus_Chromulinivorax	0	0	0	5.98e-07	0	7.1e-07	0	0	0	0
Anaerotignum	0	0	0	0	6.78e-07	0	0	5.7e-07	0	0
Dehalococcoides	0	0	0	1.2e-06	0	0	0	0	0	0
Desulfofundulus	0	0	0	1.2e-06	0	0	0	0	0	0
Fusobacterium	0	0	0	1.2e-06	0	0	0	0	0	0
Hoeflea	0	0	0	1.2e-06	0	0	0	0	0	0
Trichormus	0	0	0	0	0	0	1.19e-06	0	0	0
Thiodictyon	0	0	0	0	0	0	1.19e-06	0	0	0
Methylacidiphilum	0	0	0	5.98e-07	0	0	0	5.7e-07	0	0
Synechococcus	0	0	0	0	0	0	5.95e-07	5.7e-07	0	0
Pontibacillus	0	0	0	0	0	0	0	1.14e-06	0	0
Butyrivibrio	0	0	0	0	0	0	0	1.14e-06	0	0
Curvibacter	0	0	0	0	0	0	0	1.14e-06	0	0
Oceanimonas	0	0	0	0	0	0	0	1.14e-06	0	0
Vagococcus	0	0	1.03e-06	0	0	0	0	0	0	0
Aestuariispira	0	0	1.03e-06	0	0	0	0	0	0	0
Paraliobacillus	0	8.84e-07	0	0	0	0	0	0	0	0
Sporolactobacillus	0	8.84e-07	0	0	0	0	0	0	0	0
Bremerella	0	8.84e-07	0	0	0	0	0	0	0	0
Nitrosococcus	0	8.84e-07	0	0	0	0	0	0	0	0
Chlamydia	8.74e-07	0	0	0	0	0	0	0	0	0
Caldilinea	8.74e-07	0	0	0	0	0	0	0	0	0
Aminipila	8.74e-07	0	0	0	0	0	0	0	0	0
Thermosediminibacter	8.74e-07	0	0	0	0	0	0	0	0	0
Solidesulfovibrio	8.74e-07	0	0	0	0	0	0	0	0	0
Treponema	8.74e-07	0	0	0	0	0	0	0	0	0
Fervidobacterium	8.74e-07	0	0	0	0	0	0	0	0	0
Prosthecochloris	0	0	0	0	0	7.1e-07	0	0	0	0
Alicyclobacillus	0	0	0	0	0	7.1e-07	0	0	0	0
Sporomusa	0	0	0	0	0	7.1e-07	0	0	0	0
Mariniblastus	0	0	0	0	0	7.1e-07	0	0	0	0
Rhodopirellula	0	0	0	0	0	7.1e-07	0	0	0	0
Desulfoluna	0	0	0	0	0	7.1e-07	0	0	0	0
Desulfonema	0	0	0	0	0	7.1e-07	0	0	0	0
Colwellia	0	0	0	0	0	7.1e-07	0	0	0	0
Acholeplasma	0	0	0	0	0	7.1e-07	0	0	0	0
Draconibacterium	0	0	0	0	0	0	0	0	6.82e-07	0
Candidatus_Sumerlaea	0	0	0	0	0	0	0	0	6.82e-07	0
Phycisphaera	0	0	0	0	0	0	0	0	6.82e-07	0
Gordonibacter	0	0	0	0	6.78e-07	0	0	0	0	0
Dehalogenimonas	0	0	0	0	6.78e-07	0	0	0	0	0
Desmonostoc	0	0	0	0	6.78e-07	0	0	0	0	0
Richelia	0	0	0	0	6.78e-07	0	0	0	0	0
Halomicronema	0	0	0	0	6.78e-07	0	0	0	0	0
Dehalobacterium	0	0	0	0	6.78e-07	0	0	0	0	0
Koleobacter	0	0	0	0	6.78e-07	0	0	0	0	0
Tepidanaerobacter	0	0	0	0	6.78e-07	0	0	0	0	0
Methylomusa	0	0	0	0	6.78e-07	0	0	0	0	0
Candidatus_Brocadia	0	0	0	0	6.78e-07	0	0	0	0	0
Acidiferrobacter	0	0	0	0	6.78e-07	0	0	0	0	0
Ectothiorhodospira	0	0	0	0	6.78e-07	0	0	0	0	0
Brenneria	0	0	0	0	6.78e-07	0	0	0	0	0
Stackebrandtia	0	0	0	5.98e-07	0	0	0	0	0	0
Aureibaculum	0	0	0	5.98e-07	0	0	0	0	0	0
Roseiflexus	0	0	0	5.98e-07	0	0	0	0	0	0
Coprothermobacter	0	0	0	5.98e-07	0	0	0	0	0	0
Syntrophothermus	0	0	0	5.98e-07	0	0	0	0	0	0
Halobacteroides	0	0	0	5.98e-07	0	0	0	0	0	0
Sedimentibacter	0	0	0	5.98e-07	0	0	0	0	0	0
Dissulfurispira	0	0	0	5.98e-07	0	0	0	0	0	0
Desulfobacter	0	0	0	5.98e-07	0	0	0	0	0	0
Methylogaea	0	0	0	5.98e-07	0	0	0	0	0	0
Saccharospirillum	0	0	0	5.98e-07	0	0	0	0	0	0
Mycoplasma	0	0	0	5.98e-07	0	0	0	0	0	0
Pseudohongiella	0	0	0	0	0	0	5.95e-07	0	0	0
Kovacikia	0	0	0	0	0	0	0	5.7e-07	0	0
Chamaesiphon	0	0	0	0	0	0	0	5.7e-07	0	0
Cyanobium	0	0	0	0	0	0	0	5.7e-07	0	0
Halobacillus	0	0	0	0	0	0	0	5.7e-07	0	0
Parasphingorhabdus	0	0	0	0	0	0	0	5.7e-07	0	0
