# Supplementary material for: Changes in Rhizosphere Soil Microorganisms and Metabolites during the Cultivation of Fritillaria cirrhosa
Source: Biology (Basel). 2024 May 11;13(5):334. doi: 10.3390/biology13050334 (PMC11117757; doi:10.3390/biology13050334)
Supplement: Supplementary file 1 [file biology-13-00334-s001.zip › Supplementary Material/Supplementary Table 5.xlsx]

## Sheet: All.Taxa.OTU
#OTU ID	FC1a	FC1b	FC1c	FC2a	FC2b	FC2c	FC3a	FC3b	FC3c	taxonomy
NCBI100019	0	0	2	5	0	3	8	1	0	k__Fungi;p__Ascomycota;c__Dothideomycetes;o__Pleosporales;f__Didymellaceae;g__Didymella;s__Didymella_exigua
NCBI100816	0	0	31	0	0	0	57	0	0	k__Fungi;p__Ascomycota;c__Sordariomycetes;o__Sordariales;f__;g__Madurella;s__Madurella_mycetomatis
NCBI101028	1	1	2	4	1	0	0	4	2	k__Fungi;p__Ascomycota;c__Sordariomycetes;o__Hypocreales;f__Nectriaceae;g__Fusarium;s__Fusarium_pseudograminearum
NCBI101162	0	0	0	0	1	0	0	0	2	k__Fungi;p__Ascomycota;c__Dothideomycetes;o__Pleosporales;f__Pleosporaceae;g__Bipolaris;s__Bipolaris_oryzae
NCBI101201	14	17	11	2	1	0	13	14	6	k__Fungi;p__Ascomycota;c__Sordariomycetes;o__Hypocreales;f__Hypocreaceae;g__Trichoderma;s__Trichoderma_asperellum
NCBI101852	0	0	1	0	0	0	0	1	0	k__Fungi;p__Ascomycota;c__Leotiomycetes;o__Helotiales;f__Helotiaceae;g__Glarea;s__Glarea_lozoyensis
NCBI1033840	6	1	6	5	7	2	5	3	10	k__Fungi;p__Ascomycota;c__Eurotiomycetes;o__Chaetothyriales;f__Herpotrichiellaceae;g__Exophiala;s__Exophiala_aquamarina
NCBI103449	1	0	0	0	3	0	0	0	0	k__Fungi;p__Microsporidia;c__;o__Pansporoblastina;f__Pleistophoridae;g__Vavraia;s__Vavraia_culicis
NCBI104414	0	0	0	0	0	0	0	16	17	k__Fungi;p__Basidiomycota;c__Tremellomycetes;o__Filobasidiales;f__Piskurozymaceae;g__Solicoccozyma;s__Solicoccozyma_terricola
NCBI1051616	0	0	0	0	0	0	0	0	2	k__Fungi;p__Ascomycota;c__Sordariomycetes;o__Glomerellales;f__Plectosphaerellaceae;g__Verticillium;s__Verticillium_nonalfalfae
NCBI105984	1	0	0	0	2	2	9	14	8	k__Fungi;p__Basidiomycota;c__Tremellomycetes;o__Trichosporonales;f__Trichosporonaceae;g__Apiotrichum;s__Apiotrichum_porosum
NCBI1069078	0	0	0	0	0	0	0	0	15	k__Fungi;p__Ascomycota;c__Sordariomycetes;o__Hypocreales;f__Cordycipitaceae;g__Beauveria;s__Beauveria_sungii
NCBI1080349	1	0	0	1	0	0	1	0	0	k__Fungi;p__Ascomycota;c__Saccharomycetes;o__Saccharomycetales;f__Saccharomycetaceae;g__Saccharomyces;s__Saccharomyces_eubayanus
NCBI1093900	0	0	1	0	0	0	1	0	0	k__Fungi;p__Ascomycota;c__Sordariomycetes;o__;f__Thyridiaceae;g__Thyridium;s__Thyridium_curvatum
NCBI1094350	0	0	0	0	1	0	1	0	0	k__Fungi;p__Ascomycota;c__Sordariomycetes;o__Hypocreales;f__Bionectriaceae;g__Geosmithia;s__Geosmithia_morbida
NCBI1095194	0	0	0	0	1	0	0	0	0	k__Fungi;p__Ascomycota;c__Sordariomycetes;o__Glomerellales;f__Glomerellaceae;g__Colletotrichum;s__Colletotrichum_karsti
NCBI109760	0	0	0	0	0	1	3	0	1	k__Fungi;p__Chytridiomycota;c__Chytridiomycetes;o__Spizellomycetales;f__Spizellomycetaceae;g__Spizellomyces;s__Spizellomyces_punctatus
NCBI109871	6	2	1	7	6	1	0	2	3	k__Fungi;p__Chytridiomycota;c__Chytridiomycetes;o__Rhizophydiales;f__;g__Batrachochytrium;s__Batrachochytrium_dendrobatidis
NCBI109895	0	0	0	0	0	2	0	0	1	k__Fungi;p__Chytridiomycota;c__Chytridiomycetes;o__Spizellomycetales;f__Powellomycetaceae;g__Powellomyces;s__Powellomyces_hirtus
NCBI1108849	0	0	5	1	1	0	3	7	1	k__Fungi;p__Ascomycota;c__Eurotiomycetes;o__Eurotiales;f__Aspergillaceae;g__Penicillium;s__Penicillium_rubens
NCBI111463	5	1	4	2	0	0	2	0	1	k__Fungi;p__Ascomycota;c__Sordariomycetes;o__Hypocreales;f__Ophiocordycipitaceae;g__Hirsutella;s__Hirsutella_rhossiliensis
NCBI1130064	0	0	0	0	4	18	4	0	0	k__Fungi;p__Cryptomycota;c__;o__;f__;g__;s__uncultured_Cryptomycota
NCBI113608	0	0	0	0	0	1	0	0	0	k__Fungi;p__Ascomycota;c__Saccharomycetes;o__Saccharomycetales;f__Saccharomycetaceae;g__Tetrapisispora;s__Tetrapisispora_phaffii
NCBI114497	0	0	2	0	1	0	0	3	0	k__Fungi;p__Ascomycota;c__Sordariomycetes;o__Hypocreales;f__Cordycipitaceae;g__Cordyceps;s__Cordyceps_fumosorosea
NCBI1147121	0	0	0	31	0	0	0	0	0	k__Fungi;p__Mucoromycota;c__Glomeromycetes;o__Glomerales;f__Glomeraceae;g__;s__uncultured_Rhizophagus
NCBI1147122	0	0	0	0	0	150	0	0	0	k__Fungi;p__Mucoromycota;c__Glomeromycetes;o__Glomerales;f__Glomeraceae;g__;s__uncultured_Funneliformis
NCBI1159556	1	2	0	3	1	1	7	4	5	k__Fungi;p__Ascomycota;c__Sordariomycetes;o__Hypocreales;f__Clavicipitaceae;g__Ustilaginoidea;s__Ustilaginoidea_virens
NCBI1172177	0	1	0	0	0	0	0	0	0	k__Fungi;p__Zoopagomycota;c__Zoopagomycetes;o__Zoopagales;f__Zoopagaceae;g__Acaulopage;s__Acaulopage_tetraceros
NCBI1174677	0	0	0	1	0	0	1	0	0	k__Fungi;p__Ascomycota;c__Pezizomycetes;o__Pezizales;f__Morchellaceae;g__Morchella;s__Morchella_sextelata
NCBI117820	0	0	0	0	0	0	7	0	0	k__Fungi;p__Chytridiomycota;c__Chytridiomycetes;o__Spizellomycetales;f__Spizellomycetaceae;g__Spizellomyces;s__Spizellomyces_sp._'palustris'
NCBI1182553	1	0	0	0	5	0	1	0	0	k__Fungi;p__Ascomycota;c__Eurotiomycetes;o__Chaetothyriales;f__Herpotrichiellaceae;g__Cladophialophora;s__Cladophialophora_psammophila
NCBI1187904	0	1	8	0	0	0	0	0	0	k__Fungi;p__Ascomycota;c__Dothideomycetes;o__Pleosporales;f__Pleosporaceae;g__Alternaria;s__Alternaria_burnsii
NCBI1191711	0	0	0	1	0	1	28	19	9	k__Fungi;p__Ascomycota;c__Eurotiomycetes;o__Eurotiales;f__Aspergillaceae;g__Aspergillus;s__Aspergillus_brunneoviolaceus
NCBI1196081	0	0	1	0	0	1	0	0	0	k__Fungi;p__Ascomycota;c__Eurotiomycetes;o__Eurotiales;f__Trichocomaceae;g__Talaromyces;s__Talaromyces_amestolkiae
NCBI119953	0	0	0	0	7	0	0	0	0	k__Fungi;p__Ascomycota;c__Dothideomycetes;o__Pleosporales;f__Pleosporaceae;g__Alternaria;s__Alternaria_atra
NCBI120017	1	0	0	1	0	0	2	0	0	k__Fungi;p__Basidiomycota;c__Ustilaginomycetes;o__Ustilaginales;f__Ustilaginaceae;g__Ustilago;s__Ustilago_hordei
NCBI120645	0	0	0	0	0	0	0	0	82	k__Fungi;p__Ascomycota;c__Sordariomycetes;o__Hypocreales;f__Nectriaceae;g__Fusarium;s__Fusarium_phaseoli
NCBI1209932	0	0	1	0	0	0	0	0	0	k__Fungi;p__Ascomycota;c__Sordariomycetes;o__Glomerellales;f__Glomerellaceae;g__Colletotrichum;s__Colletotrichum_scovillei
NCBI1215731	0	0	0	0	2	0	0	0	1	k__Fungi;p__Ascomycota;c__Sordariomycetes;o__Glomerellales;f__Glomerellaceae;g__Colletotrichum;s__Colletotrichum_aenigma
NCBI121627	1	0	0	1	4	2	150	0	3	k__Fungi;p__Ascomycota;c__Eurotiomycetes;o__Eurotiales;f__Trichocomaceae;g__Talaromyces;s__Talaromyces_rugulosus
NCBI1217826	0	0	0	1	0	0	0	0	0	k__Fungi;p__Ascomycota;c__Xylonomycetes;o__Xylonales;f__Xylonaceae;g__Xylona;s__Xylona_heveae
NCBI1220188	0	0	0	1	1	0	0	0	0	k__Fungi;p__Ascomycota;c__Eurotiomycetes;o__Eurotiales;f__Aspergillaceae;g__Aspergillus;s__Aspergillus_tanneri
NCBI1220207	0	6	3	2	3	1	3	3	3	k__Fungi;p__Ascomycota;c__Eurotiomycetes;o__Eurotiales;f__Aspergillaceae;g__Aspergillus;s__Aspergillus_puulaauensis
NCBI122658	0	0	0	0	0	0	0	3	0	k__Fungi;p__Ascomycota;c__Sordariomycetes;o__Hypocreales;f__Bionectriaceae;g__Clonostachys;s__Clonostachys_rogersoniana
NCBI1246822	67	37	57	0	0	7	6	15	46	k__Fungi;p__Ascomycota;c__Lecanoromycetes;o__Peltigerales;f__Collemataceae;g__Scytinium;s__Scytinium_dactylinum
NCBI1253901	0	0	0	3	0	3	4	0	0	k__Fungi;p__Mucoromycota;c__Mortierellomycetes;o__Mortierellales;f__Mortierellaceae;g__Mortierella;s__Mortierella_sp._08CT03
NCBI1253903	0	0	0	0	0	4	0	0	0	k__Fungi;p__Mucoromycota;c__Mortierellomycetes;o__Mortierellales;f__Mortierellaceae;g__Mortierella;s__Mortierella_sp._11MA04
NCBI1253908	0	0	0	0	0	0	54	41	41	k__Fungi;p__Ascomycota;c__Sordariomycetes;o__Sordariales;f__Chaetomiaceae;g__Trichocladium;s__Trichocladium_sp._12NJ05
NCBI1253923	0	0	0	3	3	0	0	0	0	k__Fungi;p__Ascomycota;c__Sordariomycetes;o__Hypocreales;f__Hypocreaceae;g__Hypomyces;s__Hypomyces_sp._15PA19
NCBI1254094	0	0	0	0	0	2	0	0	0	k__Fungi;p__Ascomycota;c__Leotiomycetes;o__;f__Pseudeurotiaceae;g__Geomyces;s__Geomyces_sp._12NJ08
NCBI1254118	15	0	0	0	19	2	0	0	0	k__Fungi;p__Ascomycota;c__Leotiomycetes;o__;f__Pseudeurotiaceae;g__Geomyces;s__Geomyces_sp._21IN08
NCBI1254129	0	0	11	0	0	0	0	0	0	k__Fungi;p__Ascomycota;c__Leotiomycetes;o__;f__Pseudeurotiaceae;g__Geomyces;s__Geomyces_sp._24MN13
NCBI1276217	0	0	0	0	0	0	0	0	1	k__Fungi;p__Ascomycota;c__Sordariomycetes;o__Diaporthales;f__Cryphonectriaceae;g__Immersiporthe;s__Immersiporthe_knoxdaviesiana
NCBI128442	0	0	0	0	0	0	0	1	4	k__Fungi;p__Ascomycota;c__Eurotiomycetes;o__Eurotiales;f__Trichocomaceae;g__Talaromyces;s__Talaromyces_pinophilus
NCBI1302862	0	2	0	3	1	2	0	0	1	k__Fungi;p__Ascomycota;c__Sordariomycetes;o__Glomerellales;f__Plectosphaerellaceae;g__Sodiomyces;s__Sodiomyces_alkalinus
NCBI1316788	0	2	0	0	2	0	0	0	0	k__Fungi;p__Ascomycota;c__Leotiomycetes;o__Helotiales;f__Lachnaceae;g__Lachnellula;s__Lachnellula_hyalina
NCBI132136	0	0	0	134	37	0	0	0	0	k__Fungi;p__Ascomycota;c__Sordariomycetes;o__Hypocreales;f__Clavicipitaceae;g__Metapochonia;s__Metapochonia_suchlasporia
NCBI1341132	0	0	0	0	0	1	0	0	0	k__Fungi;p__Ascomycota;c__Eurotiomycetes;o__Eurotiales;f__Aspergillaceae;g__Aspergillus;s__Aspergillus_welwitschiae
NCBI13502	0	0	0	0	0	1	3	0	0	k__Fungi;p__Ascomycota;c__Saccharomycetes;o__Saccharomycetales;f__Pichiaceae;g__Brettanomyces;s__Brettanomyces_nanus
NCBI1365886	0	0	0	0	1	0	0	0	0	k__Fungi;p__Ascomycota;c__Saccharomycetes;o__Saccharomycetales;f__Saccharomycetaceae;g__Zygosaccharomyces;s__Zygosaccharomyces_parabailii
NCBI1367422	0	0	0	1	0	0	0	0	0	k__Fungi;p__Ascomycota;c__Eurotiomycetes;o__Chaetothyriales;f__Herpotrichiellaceae;g__Fonsecaea;s__Fonsecaea_erecta
NCBI13684	0	0	1	1	0	2	0	0	0	k__Fungi;p__Ascomycota;c__Dothideomycetes;o__Pleosporales;f__Phaeosphaeriaceae;g__Parastagonospora;s__Parastagonospora_nodorum
NCBI138278	0	1	0	0	0	0	1	0	0	k__Fungi;p__Ascomycota;c__Eurotiomycetes;o__Eurotiales;f__Aspergillaceae;g__Aspergillus;s__Aspergillus_ochraceoroseus
NCBI1383262	0	0	4	0	0	0	7	0	0	k__Fungi;p__Chytridiomycota;c__Chytridiomycetes;o__Synchytriales;f__Synchytriaceae;g__Synchytrium;s__Synchytrium_taraxaci
NCBI139641	20	10	15	5	1	0	21	21	62	k__Fungi;p__Ascomycota;c__Leotiomycetes;o__Helotiales;f__Sclerotiniaceae;g__Botrytis;s__Botrytis_byssoidea
NCBI143232	0	0	2	0	0	0	0	0	0	k__Fungi;p__Basidiomycota;c__Tremellomycetes;o__Trichosporonales;f__Trichosporonaceae;g__Vanrija;s__Vanrija_pseudolonga
NCBI1450171	0	0	0	0	0	2	0	0	0	k__Fungi;p__Ascomycota;c__Dothideomycetes;o__Pleosporales;f__;g__Aaosphaeria;s__Aaosphaeria_arxii
NCBI1460663	16	10	9	0	1	0	18	13	19	k__Fungi;p__Ascomycota;c__Dothideomycetes;o__Pleosporales;f__Didymosphaeriaceae;g__Paraphaeosphaeria;s__Paraphaeosphaeria_sporulosa
NCBI1463999	0	0	0	0	0	0	1	1	0	k__Fungi;p__Ascomycota;c__Leotiomycetes;o__Helotiales;f__Sclerotiniaceae;g__Botrytis;s__Botrytis_sinoallii
NCBI149040	0	0	1	0	2	0	0	0	2	k__Fungi;p__Ascomycota;c__Leotiomycetes;o__Helotiales;f__Mollisiaceae;g__Mollisia;s__Mollisia_scopiformis
NCBI1491479	0	19	10	0	0	0	7	17	25	k__Fungi;p__Ascomycota;c__Sordariomycetes;o__Hypocreales;f__Hypocreaceae;g__Trichoderma;s__Trichoderma_simmonsii
NCBI1517512	0	0	1	0	0	0	0	0	0	k__Fungi;p__Ascomycota;c__Eurotiomycetes;o__Eurotiales;f__Aspergillaceae;g__Aspergillus;s__Aspergillus_pseudoviridinutans
NCBI152316	0	0	24	0	0	0	0	0	21	k__Fungi;p__Ascomycota;c__Sordariomycetes;o__Xylariales;f__Sporocadaceae;g__Truncatella;s__Truncatella_angustata
NCBI1541129	0	1	0	0	0	0	0	0	0	k__Fungi;p__Basidiomycota;c__Agaricomycetes;o__Polyporales;f__Dacryobolaceae;g__Postia;s__Postia_sp._CLZ-2014b
NCBI156630	0	16	23	2	0	0	3	2	0	k__Fungi;p__Ascomycota;c__Dothideomycetes;o__Pleosporales;f__Pleosporaceae;g__Alternaria;s__Alternaria_arborescens
NCBI1569628	0	0	0	0	0	0	0	0	1	k__Fungi;p__Basidiomycota;c__Exobasidiomycetes;o__Microstromatales;f__;g__Jaminaea;s__Jaminaea_rosea
NCBI1579977	0	0	0	0	0	6	0	0	0	k__Fungi;p__Basidiomycota;c__Agaricomycetes;o__Auriculariales;f__Auriculariaceae;g__Auricularia;s__Auricularia_heimuer
NCBI160864	0	0	0	0	0	0	0	0	1	k__Fungi;p__Basidiomycota;c__Agaricomycetes;o__Polyporales;f__Polyporaceae;g__Trametes;s__Trametes_gibbosa
NCBI162425	0	0	0	0	0	0	4	0	0	k__Fungi;p__Ascomycota;c__Eurotiomycetes;o__Eurotiales;f__Aspergillaceae;g__Aspergillus;s__Aspergillus_nidulans
NCBI170446	0	1	0	0	1	0	0	1	0	k__Fungi;p__Basidiomycota;c__Agaricomycetes;o__Cantharellales;f__Ceratobasidiaceae;g__Ceratobasidium;s__Ceratobasidium_sp._AG-Ba
NCBI1707700	0	100	0	0	185	0	84	67	0	k__Fungi;p__Ascomycota;c__Dothideomycetes;o__Cladosporiales;f__Cladosporiaceae;g__Cladosporium;s__Cladosporium_sp.
NCBI1709941	31	44	27	14	0	0	28	26	13	k__Fungi;p__;c__;o__;f__;g__;s__fungal_sp.
NCBI1715240	0	0	50	0	0	0	0	0	0	k__Fungi;p__Ascomycota;c__Leotiomycetes;o__;f__Myxotrichaceae;g__Oidiodendron;s__Oidiodendron_sp.
NCBI1725355	0	0	0	0	0	0	1	0	0	k__Fungi;p__Ascomycota;c__Saccharomycetes;o__Saccharomycetales;f__Saccharomycopsidaceae;g__Saccharomycopsis;s__Saccharomycopsis_fibuligera_x_Saccharomycopsis_cf._fibuligera
NCBI1750568	0	0	0	0	1	0	1	1	0	k__Fungi;p__Basidiomycota;c__Agaricomycetes;o__Cantharellales;f__Cantharellaceae;g__Cantharellus;s__Cantharellus_anzutake
NCBI175243	0	84	91	148	65	114	0	0	36	k__Fungi;p__Ascomycota;c__;o__;f__;g__;s__uncultured_Ascomycota
NCBI175244	146	78	0	43	131	0	90	0	61	k__Fungi;p__Basidiomycota;c__;o__;f__;g__;s__uncultured_Basidiomycota
NCBI175245	1024	988	903	1267	1459	2906	1345	1126	1069	k__Fungi;p__;c__;o__;f__;g__;s__uncultured_fungus
NCBI1755430	0	0	0	0	35	0	0	0	15	k__Fungi;p__Ascomycota;c__Sordariomycetes;o__Hypocreales;f__Nectriaceae;g__Ilyonectria;s__Ilyonectria_sp.
NCBI1758292	0	0	0	0	0	0	3	0	0	k__Fungi;p__Ascomycota;c__Eurotiomycetes;o__Chaetothyriales;f__Trichomeriaceae;g__Arthrocladium;s__Arthrocladium_fulminans
NCBI176275	38	41	52	186	180	227	75	63	76	k__Fungi;p__Ascomycota;c__Sordariomycetes;o__Hypocreales;f__Cordycipitaceae;g__Beauveria;s__Beauveria_bassiana
NCBI1792513	0	0	0	0	0	0	0	36	53	k__Fungi;p__Ascomycota;c__Sordariomycetes;o__Sordariales;f__Lasiosphaeriaceae;g__Episternus;s__Episternus_onthophagi
NCBI1806994	2	3	0	0	0	0	0	0	0	k__Fungi;p__Chytridiomycota;c__Chytridiomycetes;o__Synchytriales;f__Synchytriaceae;g__Synchytrium;s__Synchytrium_microbalum
NCBI1810919	0	2	1	1	0	0	0	0	0	k__Fungi;p__Ascomycota;c__Eurotiomycetes;o__Eurotiales;f__Aspergillaceae;g__Aspergillus;s__Aspergillus_mulundensis
NCBI181124	0	1	0	0	0	0	0	0	0	k__Fungi;p__Basidiomycota;c__Agaricomycetes;o__Agaricales;f__Marasmiaceae;g__Marasmius;s__Marasmius_oreades
NCBI183478	35	0	0	0	0	0	0	0	0	k__Fungi;p__Ascomycota;c__Dothideomycetes;o__Pleosporales;f__Pleosporaceae;g__Stemphylium;s__Stemphylium_lycopersici
NCBI1835702	0	1	4	1	0	1	15	17	16	k__Fungi;p__Ascomycota;c__Eurotiomycetes;o__Eurotiales;f__Aspergillaceae;g__Penicillium;s__Penicillium_arizonense
NCBI1840549	1	0	0	0	1	0	0	0	0	k__Fungi;p__;c__;o__;f__;g__;s__fungal_sp._I15F-00327
NCBI1858805	1	2	3	0	4	3	0	0	4	k__Fungi;p__Basidiomycota;c__Dacrymycetes;o__Dacrymycetales;f__Dacrymycetaceae;g__Dacryopinax;s__Dacryopinax_primogenitus
NCBI1873960	0	0	3	1	0	4	0	3	0	k__Fungi;p__Ascomycota;c__Dothideomycetes;o__Mycosphaerellales;f__Mycosphaerellaceae;g__Pseudocercospora;s__Pseudocercospora_fijiensis
NCBI1912939	3	0	0	0	0	1	0	0	2	k__Fungi;p__Basidiomycota;c__Agaricomycetes;o__Boletales;f__Suillaceae;g__Suillus;s__Suillus_fuscotomentosus
NCBI192010	5	0	0	2	0	0	1	2	3	k__Fungi;p__Ascomycota;c__Sordariomycetes;o__Hypocreales;f__Nectriaceae;g__Fusarium;s__Fusarium_mangiferae
NCBI1929893	16	38	33	0	0	0	14	0	13	k__Fungi;p__Ascomycota;c__Sordariomycetes;o__Glomerellales;f__Plectosphaerellaceae;g__Plectosphaerella;s__Plectosphaerella_sp.
NCBI1955577	0	0	0	0	0	0	0	2	0	k__Fungi;p__Ascomycota;c__Leotiomycetes;o__Thelebolales;f__Thelebolaceae;g__Antarctomyces;s__Antarctomyces_pellizariae
NCBI195777	0	0	0	0	0	0	0	0	1	k__Fungi;p__Ascomycota;c__Lecanoromycetes;o__Lecanorales;f__Cladoniaceae;g__Cladonia;s__Cladonia_petrophila
NCBI1964551	1	0	0	1	1	1	1	1	0	k__Fungi;p__Ascomycota;c__Leotiomycetes;o__Helotiales;f__Sclerotiniaceae;g__Botrytis;s__Botrytis_fragariae
NCBI2011922	0	0	0	0	0	0	0	0	6	k__Fungi;p__Chytridiomycota;c__Chytridiomycetes;o__Rhizophydiales;f__;g__;s__Rhizophydiales_sp.
NCBI2011943	0	0	0	0	0	0	0	1	0	k__Fungi;p__Ascomycota;c__Sordariomycetes;o__Coronophorales;f__;g__;s__Coronophorales_sp.
NCBI2012212	0	0	0	0	0	0	0	2	0	k__Fungi;p__Chytridiomycota;c__;o__;f__;g__;s__Chytridiomycota_sp.
NCBI2029752	0	0	0	0	0	1	0	0	0	k__Fungi;p__Ascomycota;c__Sordariomycetes;o__Diaporthales;f__Cryphonectriaceae;g__Chrysoporthe;s__Chrysoporthe_sp._MAF-2017a
NCBI203908	0	0	0	1	0	0	0	0	0	k__Fungi;p__Basidiomycota;c__Pucciniomycetes;o__Pucciniales;f__Melampsoraceae;g__Melampsora;s__Melampsora_larici-populina
NCBI2046025	0	0	0	0	0	0	8	0	10	k__Fungi;p__Ascomycota;c__Sordariomycetes;o__Hypocreales;f__;g__Acremonium;s__Acremonium_sp.
NCBI2047347	0	0	3	0	0	0	0	0	0	k__Fungi;p__Basidiomycota;c__Agaricomycetes;o__Cantharellales;f__Ceratobasidiaceae;g__Rhizoctonia;s__Rhizoctonia_sp.
NCBI205924	0	0	0	0	0	0	8	20	0	k__Fungi;p__Mucoromycota;c__Mortierellomycetes;o__Mortierellales;f__Mortierellaceae;g__Entomortierella;s__Entomortierella_parvispora
NCBI208960	0	0	0	0	0	0	1	0	0	k__Fungi;p__Basidiomycota;c__Agaricomycetes;o__Hymenochaetales;f__Hymenochaetaceae;g__Fomitiporia;s__Fomitiporia_mediterranea
NCBI209285	0	0	0	10	9	2	0	1	0	k__Fungi;p__Ascomycota;c__Sordariomycetes;o__Sordariales;f__Chaetomiaceae;g__Thermochaetoides;s__Thermochaetoides_thermophila
NCBI209465	0	0	0	0	0	0	0	21	0	k__Fungi;p__Ascomycota;c__Sordariomycetes;o__Hypocreales;f__;g__;s__uncultured_Hypocreales
NCBI212818	0	3	0	0	1	0	0	0	0	k__Fungi;p__Ascomycota;c__Eurotiomycetes;o__Chaetothyriales;f__Herpotrichiellaceae;g__Exophiala;s__Exophiala_mesophila
NCBI215243	0	0	1	0	0	0	2	3	0	k__Fungi;p__Ascomycota;c__Eurotiomycetes;o__Chaetothyriales;f__Herpotrichiellaceae;g__Exophiala;s__Exophiala_oligosperma
NCBI215250	0	0	0	0	0	0	0	0	1	k__Fungi;p__Basidiomycota;c__Exobasidiomycetes;o__Exobasidiales;f__Cryptobasidiaceae;g__Acaromyces;s__Acaromyces_ingoldii
NCBI220672	0	0	1	0	0	3	4	0	0	k__Fungi;p__Ascomycota;c__Dothideomycetes;o__Pleosporales;f__Leptosphaeriaceae;g__Leptosphaeria;s__Leptosphaeria_biglobosa
NCBI223192	0	2	0	1	0	2	1	0	0	k__Fungi;p__Ascomycota;c__Sordariomycetes;o__Togniniales;f__Togniniaceae;g__Phaeoacremonium;s__Phaeoacremonium_minimum
NCBI226899	0	0	0	0	0	1	1	0	0	k__Fungi;p__Ascomycota;c__Sordariomycetes;o__Ophiostomatales;f__Ophiostomataceae;g__Grosmannia;s__Grosmannia_clavigera
NCBI231055	0	0	0	36	0	0	32	0	0	k__Fungi;p__Mucoromycota;c__Glomeromycetes;o__Glomerales;f__Glomeraceae;g__;s__uncultured_Glomus
NCBI231236	0	0	0	0	0	32	0	0	0	k__Fungi;p__Mucoromycota;c__Glomeromycetes;o__Paraglomerales;f__;g__;s__uncultured_Paraglomus
NCBI231269	0	1	0	0	0	0	0	0	0	k__Fungi;p__Ascomycota;c__Sordariomycetes;o__Hypocreales;f__Nectriaceae;g__Fusarium;s__Fusarium_coffeatum
NCBI236234	1	2	0	1	0	0	1	0	0	k__Fungi;p__Ascomycota;c__Dothideomycetes;o__Botryosphaeriales;f__Botryosphaeriaceae;g__Diplodia;s__Diplodia_corticola
NCBI2478750	0	0	0	0	0	1	1	0	0	k__Fungi;p__Ascomycota;c__Leotiomycetes;o__Helotiales;f__Sclerotiniaceae;g__Botrytis;s__Botrytis_deweyae
NCBI2482752	10	2	2	4	0	7	0	0	2	k__Fungi;p__Ascomycota;c__Leotiomycetes;o__Helotiales;f__Hyaloscyphaceae;g__Hyaloscypha;s__Hyaloscypha_bicolor
NCBI2502994	0	2	0	0	0	0	0	6	3	k__Fungi;p__Ascomycota;c__Sordariomycetes;o__Hypocreales;f__Nectriaceae;g__Fusarium;s__Fusarium_odoratissimum
NCBI252803	0	3	1	0	3	0	0	2	3	k__Fungi;p__Basidiomycota;c__Tremellomycetes;o__Trichosporonales;f__Trichosporonaceae;g__Apiotrichum;s__Apiotrichum_mycotoxinovorans
NCBI254030	0	0	0	0	0	0	6	0	0	k__Fungi;p__Mucoromycota;c__Glomeromycetes;o__Diversisporales;f__Acaulosporaceae;g__;s__uncultured_Acaulospora
NCBI2587399	0	0	0	0	0	0	0	21	19	k__Fungi;p__Ascomycota;c__Sordariomycetes;o__Sordariales;f__Chaetomiaceae;g__Floropilus;s__Floropilus_chiversii
NCBI2587410	0	0	0	0	0	0	0	3	0	k__Fungi;p__Ascomycota;c__Sordariomycetes;o__Sordariales;f__Chaetomiaceae;g__Thermothielavioides;s__Thermothielavioides_terrestris
NCBI2587412	0	0	0	0	0	0	0	10	6	k__Fungi;p__Ascomycota;c__Sordariomycetes;o__Sordariales;f__Podosporaceae;g__Podospora;s__Podospora_anserina
NCBI260090	507	237	112	128	492	0	162	95	390	k__Fungi;p__Mucoromycota;c__Glomeromycetes;o__Glomerales;f__Glomeraceae;g__;s__uncultured_glomeraceous_AM_fungus
NCBI261921	0	0	0	0	0	0	0	0	173	k__Fungi;p__Ascomycota;c__Sordariomycetes;o__Hypocreales;f__;g__Acremonium;s__Acremonium_sclerotigenum
NCBI264926	0	0	0	0	0	0	0	0	25	k__Fungi;p__Ascomycota;c__Sordariomycetes;o__Hypocreales;f__Tilachlidiaceae;g__Septofusidium;s__Septofusidium_herbarum
NCBI2651840	0	0	0	0	0	0	0	0	9	k__Fungi;p__Ascomycota;c__Sordariomycetes;o__Hypocreales;f__Ophiocordycipitaceae;g__Paraisaria;s__Paraisaria_gracilis
NCBI2656787	2	9	1	8	9	0	0	5	1	k__Fungi;p__Ascomycota;c__Leotiomycetes;o__Helotiales;f__Pleuroascaceae;g__Venustampulla;s__Venustampulla_echinocandica
NCBI272712	0	0	0	0	0	0	0	0	3	k__Fungi;p__Ascomycota;c__Sordariomycetes;o__Microascales;f__Ceratocystidaceae;g__Ceratocystis;s__Ceratocystis_polychroma
NCBI2732470	0	0	0	1	0	0	0	2	0	k__Fungi;p__Ascomycota;c__Lecanoromycetes;o__Lecanorales;f__Ramalinaceae;g__Bacidia;s__Bacidia_gigantensis
NCBI27334	6	0	0	2	0	2	3	13	9	k__Fungi;p__Ascomycota;c__Eurotiomycetes;o__Eurotiales;f__Aspergillaceae;g__Penicillium;s__Penicillium_expansum
NCBI27335	0	0	0	0	0	0	103	0	0	k__Fungi;p__Ascomycota;c__Sordariomycetes;o__Glomerellales;f__Plectosphaerellaceae;g__Verticillium;s__Verticillium_albo-atrum
NCBI27337	0	10	0	0	0	0	35	9	40	k__Fungi;p__Ascomycota;c__Sordariomycetes;o__Glomerellales;f__Plectosphaerellaceae;g__Verticillium;s__Verticillium_dahliae
NCBI273371	0	0	0	0	1	0	0	0	0	k__Fungi;p__Ascomycota;c__Saccharomycetes;o__Saccharomycetales;f__Debaryomycetaceae;g__Candida;s__Candida_orthopsilosis
NCBI2747968	1	2	1	2	8	1	5	4	5	k__Fungi;p__Ascomycota;c__Sordariomycetes;o__Hypocreales;f__Nectriaceae;g__Fusarium;s__Fusarium_vanettenii
NCBI2802321	0	0	2	0	0	0	4	0	1	k__Fungi;p__Ascomycota;c__Dothideomycetes;o__Pleosporales;f__Didymellaceae;g__Stagonosporopsis;s__Stagonosporopsis_rhizophila
NCBI280754	10	7	5	6	5	11	11	3	17	k__Fungi;p__Ascomycota;c__Sordariomycetes;o__Hypocreales;f__Clavicipitaceae;g__Pochonia;s__Pochonia_chlamydosporia
NCBI2813651	9	0	3	0	2	0	1	0	0	k__Fungi;p__Ascomycota;c__Orbiliomycetes;o__Orbiliales;f__Orbiliaceae;g__Orbilia;s__Orbilia_oligospora
NCBI28572	0	0	0	0	0	0	0	4	0	k__Fungi;p__Ascomycota;c__Eurotiomycetes;o__Eurotiales;f__Trichocomaceae;g__Talaromyces;s__Talaromyces_funiculosus
NCBI288790	0	0	0	0	0	0	19	0	0	k__Fungi;p__Basidiomycota;c__Microbotryomycetes;o__Microbotryales;f__Microbotryaceae;g__Microbotryum;s__Microbotryum_stellariae
NCBI293227	0	0	0	0	0	0	0	1	0	k__Fungi;p__Ascomycota;c__Eurotiomycetes;o__Chaetothyriales;f__Cyphellophoraceae;g__Cyphellophora;s__Cyphellophora_europaea
NCBI29856	20	53	68	18	17	0	108	14	30	k__Fungi;p__Ascomycota;c__Sordariomycetes;o__Hypocreales;f__Bionectriaceae;g__Clonostachys;s__Clonostachys_rosea
NCBI29875	0	0	1	0	0	0	0	3	0	k__Fungi;p__Ascomycota;c__Sordariomycetes;o__Hypocreales;f__Hypocreaceae;g__Trichoderma;s__Trichoderma_virens
NCBI29883	0	0	0	1	0	0	0	0	0	k__Fungi;p__Basidiomycota;c__Agaricomycetes;o__Agaricales;f__Tricholomataceae;g__Laccaria;s__Laccaria_bicolor
NCBI29884	0	6	0	0	0	0	5	0	0	k__Fungi;p__Basidiomycota;c__Agaricomycetes;o__Polyporales;f__Polyporaceae;g__Ganoderma;s__Ganoderma_applanatum
NCBI29910	0	0	0	0	0	0	0	3	0	k__Fungi;p__Ascomycota;c__Sordariomycetes;o__Hypocreales;f__Ophiocordycipitaceae;g__Tolypocladium;s__Tolypocladium_inflatum
NCBI29917	0	157	90	456	282	317	270	462	366	k__Fungi;p__Ascomycota;c__Dothideomycetes;o__Cladosporiales;f__Cladosporiaceae;g__Cladosporium;s__Cladosporium_cladosporioides
NCBI29918	0	0	223	130	0	144	0	0	0	k__Fungi;p__Ascomycota;c__Dothideomycetes;o__Cladosporiales;f__Cladosporiaceae;g__Cladosporium;s__Cladosporium_herbarum
NCBI299475	0	0	0	8	0	0	0	0	0	k__Fungi;p__Ascomycota;c__Pezizomycetes;o__Pezizales;f__;g__;s__uncultured_Pezizales
NCBI301207	0	0	0	5	9	0	5	6	0	k__Fungi;p__Ascomycota;c__Dothideomycetes;o__Pleosporales;f__Didymellaceae;g__Macroventuria;s__Macroventuria_anomochaeta
NCBI306088	0	0	0	0	0	1	0	0	0	k__Fungi;p__Ascomycota;c__Eurotiomycetes;o__Eurotiales;f__Aspergillaceae;g__Aspergillus;s__Aspergillus_steynii
NCBI307758	0	0	0	0	0	0	0	1	0	k__Fungi;p__Basidiomycota;c__Ustilaginomycetes;o__Ustilaginales;f__Ustilaginaceae;g__Ustilago;s__Ustilago_bromivora
NCBI310453	1	0	0	1	0	1	0	0	0	k__Fungi;p__Ascomycota;c__Dothideomycetes;o__Botryosphaeriales;f__Botryosphaeriaceae;g__Neofusicoccum;s__Neofusicoccum_parvum
NCBI310910	29	0	40	0	0	0	35	0	20	k__Fungi;p__Mucoromycota;c__Mortierellomycetes;o__Mortierellales;f__Mortierellaceae;g__Linnemannia;s__Linnemannia_elongata
NCBI312227	0	0	1	2	2	0	0	1	0	k__Fungi;p__Ascomycota;c__Saccharomycetes;o__Saccharomycetales;f__;g__[Candida];s__[Candida]_hispaniensis
NCBI317047	0	0	0	1	0	0	0	2	0	k__Fungi;p__Ascomycota;c__Saccharomycetes;o__Saccharomycetales;f__;g__Kuraishia;s__Kuraishia_capsulata
NCBI31870	2	4	0	0	0	0	0	0	0	k__Fungi;p__Ascomycota;c__Sordariomycetes;o__Glomerellales;f__Glomerellaceae;g__Colletotrichum;s__Colletotrichum_graminicola
NCBI318829	0	0	0	0	1	1	0	2	1	k__Fungi;p__Ascomycota;c__Sordariomycetes;o__Magnaporthales;f__Pyriculariaceae;g__Pyricularia;s__Pyricularia_oryzae
NCBI319630	0	0	0	1	0	0	0	0	0	k__Fungi;p__Ascomycota;c__Eurotiomycetes;o__Eurotiales;f__Aspergillaceae;g__Aspergillus;s__Aspergillus_piperis
NCBI324770	0	0	1	4	4	0	0	6	0	k__Fungi;p__Basidiomycota;c__Tremellomycetes;o__Tremellales;f__Cryptococcaceae;g__Kwoniella;s__Kwoniella_dejecticola
NCBI326628	0	0	0	0	3	0	0	0	0	k__Fungi;p__Ascomycota;c__Sordariomycetes;o__Xylariales;f__Hypoxylaceae;g__Annulohypoxylon;s__Annulohypoxylon_stygium
NCBI326645	1	0	0	3	0	0	2	0	0	k__Fungi;p__Ascomycota;c__Sordariomycetes;o__Xylariales;f__Hypoxylaceae;g__Daldinia;s__Daldinia_childiae
NCBI327079	0	0	0	1	0	1	0	0	0	k__Fungi;p__Basidiomycota;c__Ustilaginomycetes;o__Ustilaginales;f__Ustilaginaceae;g__Pseudozyma;s__Pseudozyma_hubeiensis
NCBI33203	0	1	0	0	0	1	1	0	3	k__Fungi;p__Ascomycota;c__Sordariomycetes;o__Hypocreales;f__Ophiocordycipitaceae;g__Purpureocillium;s__Purpureocillium_lilacinum
NCBI332947	2	0	0	0	0	0	0	0	0	k__Fungi;p__Ascomycota;c__Sordariomycetes;o__Hypocreales;f__Ophiocordycipitaceae;g__Hirsutella;s__Hirsutella_minnesotensis
NCBI335445	0	0	0	0	0	0	79	0	0	k__Fungi;p__Basidiomycota;c__Agaricomycetes;o__Boletales;f__Boletaceae;g__;s__uncultured_Boletaceae
NCBI335852	0	0	0	0	0	0	47	0	0	k__Fungi;p__Ascomycota;c__Sordariomycetes;o__Xylariales;f__Apiosporaceae;g__Apiospora;s__Apiospora_arundinis
NCBI337075	0	0	0	0	0	0	0	2	0	k__Fungi;p__Ascomycota;c__Pezizomycetes;o__Pezizales;f__Pyronemataceae;g__Pyronema;s__Pyronema_omphalodes
NCBI342104	0	0	0	0	0	0	0	0	24	k__Fungi;p__Basidiomycota;c__Agaricomycetes;o__Agaricales;f__;g__;s__uncultured_Agaricales
NCBI342668	631	575	738	287	314	175	222	341	298	k__Fungi;p__Ascomycota;c__Leotiomycetes;o__;f__Pseudeurotiaceae;g__Pseudogymnoascus;s__Pseudogymnoascus_verrucosus
NCBI34373	0	1	0	0	0	0	0	0	2	k__Fungi;p__Ascomycota;c__Leotiomycetes;o__Erysiphales;f__Erysiphaceae;g__Blumeria;s__Blumeria_graminis
NCBI34381	0	0	0	0	0	0	0	1	0	k__Fungi;p__Ascomycota;c__Eurotiomycetes;o__Eurotiales;f__Aspergillaceae;g__Aspergillus;s__Aspergillus_japonicus
NCBI34413	0	0	0	0	13	0	0	0	0	k__Fungi;p__Ascomycota;c__Sordariomycetes;o__Sordariales;f__Chaetomiaceae;g__Humicola;s__Humicola_insolens
NCBI348802	0	0	0	1	1	0	0	0	0	k__Fungi;p__Ascomycota;c__Eurotiomycetes;o__Chaetothyriales;f__Herpotrichiellaceae;g__Exophiala;s__Exophiala_xenobiotica
NCBI349979	0	2	0	0	0	0	0	0	0	k__Fungi;p__Basidiomycota;c__Pucciniomycetes;o__Platygloeales;f__Platygloeaceae;g__Platygloea;s__Platygloea_sp._RB1040
NCBI35717	4	0	2	0	0	0	0	0	3	k__Fungi;p__Ascomycota;c__Sordariomycetes;o__Hypocreales;f__Clavicipitaceae;g__Epichloe;s__Epichloe_festucae
NCBI35722	0	0	0	0	0	0	4	0	0	k__Fungi;p__Mucoromycota;c__Mucoromycetes;o__Mucorales;f__Mucoraceae;g__Parasitella;s__Parasitella_parasitica
NCBI36022	0	0	0	1	1	0	0	1	0	k__Fungi;p__Ascomycota;c__Saccharomycetes;o__Saccharomycetales;f__Phaffomycetaceae;g__Cyberlindnera;s__Cyberlindnera_fabianii
NCBI36044	0	0	0	0	0	0	0	1	0	k__Fungi;p__Ascomycota;c__Leotiomycetes;o__Erysiphales;f__Erysiphaceae;g__Erysiphe;s__Erysiphe_pisi
NCBI36050	0	0	0	0	1	0	0	0	0	k__Fungi;p__Ascomycota;c__Sordariomycetes;o__Hypocreales;f__Nectriaceae;g__Fusarium;s__Fusarium_poae
NCBI364733	0	0	0	1	0	0	0	0	0	k__Fungi;p__Ascomycota;c__Eurotiomycetes;o__Verrucariales;f__Verrucariaceae;g__Endocarpon;s__Endocarpon_pusillum
NCBI36651	0	0	0	0	0	0	1	1	0	k__Fungi;p__Ascomycota;c__Eurotiomycetes;o__Eurotiales;f__Aspergillaceae;g__Penicillium;s__Penicillium_digitatum
NCBI36779	0	0	1	0	1	0	0	0	0	k__Fungi;p__Ascomycota;c__Sordariomycetes;o__Magnaporthales;f__Magnaporthaceae;g__Gaeumannomyces;s__Gaeumannomyces_tritici
NCBI36914	7	2	7	4	4	5	3	1	4	k__Fungi;p__Ascomycota;c__Saccharomycetes;o__Saccharomycetales;f__Debaryomycetaceae;g__Lodderomyces;s__Lodderomyces_elongisporus
NCBI37941	0	0	0	105	0	0	0	0	0	k__Fungi;p__Ascomycota;c__Dothideomycetes;o__Venturiales;f__Sympoventuriaceae;g__Scolecobasidium;s__Scolecobasidium_sp.
NCBI38033	23	8	15	74	75	109	14	8	13	k__Fungi;p__Ascomycota;c__Sordariomycetes;o__Sordariales;f__Chaetomiaceae;g__Chaetomium;s__Chaetomium_globosum
NCBI38038	0	0	0	0	4	0	0	0	0	k__Fungi;p__Ascomycota;c__Leotiomycetes;o__Helotiales;f__Ploettnerulaceae;g__Rhynchosporium;s__Rhynchosporium_secalis
NCBI38448	0	1	0	0	0	0	3	1	0	k__Fungi;p__Ascomycota;c__Leotiomycetes;o__Helotiales;f__Sclerotiniaceae;g__Monilinia;s__Monilinia_fructicola
NCBI38488	0	0	0	2	0	0	0	0	0	k__Fungi;p__Ascomycota;c__Leotiomycetes;o__Helotiales;f__Sclerotiniaceae;g__Botryotinia;s__Botryotinia_calthae
NCBI390896	0	0	2	0	0	0	0	1	0	k__Fungi;p__Ascomycota;c__Dothideomycetes;o__Pleosporales;f__Trematosphaeriaceae;g__Trematosphaeria;s__Trematosphaeria_pertusa
NCBI393283	0	0	1	3	0	0	0	0	0	k__Fungi;p__Ascomycota;c__Sordariomycetes;o__Xylariales;f__Sporocadaceae;g__Pestalotiopsis;s__Pestalotiopsis_fici
NCBI395585	0	0	0	0	0	0	0	28	0	k__Fungi;p__Ascomycota;c__Pezizomycetes;o__Pezizales;f__Sarcosomataceae;g__;s__uncultured_Sarcosomataceae
NCBI398673	1	0	0	0	0	6	20	28	0	k__Fungi;p__Ascomycota;c__Sordariomycetes;o__Hypocreales;f__Hypocreaceae;g__Trichoderma;s__Trichoderma_gamsii
NCBI40127	0	0	1	0	0	0	0	0	0	k__Fungi;p__Ascomycota;c__Sordariomycetes;o__Sordariales;f__Sordariaceae;g__Neurospora;s__Neurospora_tetrasperma
NCBI40135	0	0	0	0	0	0	1	0	0	k__Fungi;p__Microsporidia;c__;o__Apansporoblastina;f__Nosematidae;g__Nosema;s__Nosema_bombi
NCBI40409	0	0	0	0	0	0	23	0	0	k__Fungi;p__Basidiomycota;c__Tremellomycetes;o__Filobasidiales;f__Piskurozymaceae;g__Solicoccozyma;s__Solicoccozyma_terrea
NCBI404767	0	0	32	0	0	0	0	0	0	k__Fungi;p__Basidiomycota;c__Agaricomycetes;o__Auriculariales;f__Auriculariaceae;g__;s__uncultured_Auriculariaceae
NCBI404771	0	0	0	0	0	0	6	0	13	k__Fungi;p__Ascomycota;c__Pezizomycetes;o__Pezizales;f__Pezizaceae;g__;s__uncultured_Pezizaceae
NCBI40492	0	0	0	0	0	0	0	1	0	k__Fungi;p__Basidiomycota;c__Agaricomycetes;o__Russulales;f__Stereaceae;g__Stereum;s__Stereum_hirsutum
NCBI40559	88	116	46	17	45	33	284	294	362	k__Fungi;p__Ascomycota;c__Leotiomycetes;o__Helotiales;f__Sclerotiniaceae;g__Botrytis;s__Botrytis_cinerea
NCBI40658	472	191	302	0	106	0	201	223	0	k__Fungi;p__Ascomycota;c__Sordariomycetes;o__Glomerellales;f__Plectosphaerellaceae;g__Plectosphaerella;s__Plectosphaerella_cucumerina
NCBI41047	0	1	0	0	0	0	0	0	0	k__Fungi;p__Ascomycota;c__Eurotiomycetes;o__Eurotiales;f__Aspergillaceae;g__Aspergillus;s__Aspergillus_thermomutatus
NCBI41063	0	0	0	0	0	0	1	0	0	k__Fungi;p__Ascomycota;c__Eurotiomycetes;o__Eurotiales;f__Aspergillaceae;g__Penicilliopsis;s__Penicilliopsis_zonata
NCBI41067	0	0	0	0	1	0	0	0	0	k__Fungi;p__Ascomycota;c__Eurotiomycetes;o__Eurotiales;f__Aspergillaceae;g__Aspergillus;s__Aspergillus_candidus
NCBI41068	0	0	0	0	0	1	0	0	0	k__Fungi;p__Ascomycota;c__Eurotiomycetes;o__Eurotiales;f__Aspergillaceae;g__Aspergillus;s__Aspergillus_campestris
NCBI41413	0	5	5	0	0	0	0	0	0	k__Fungi;p__Ascomycota;c__Eurotiomycetes;o__Eurotiales;f__Aspergillaceae;g__Aspergillus;s__Aspergillus_glaucus
NCBI417325	0	0	0	0	11	0	0	0	0	k__Fungi;p__Chytridiomycota;c__Chytridiomycetes;o__Spizellomycetales;f__;g__;s__uncultured_Spizellomycetales
NCBI41804	0	0	0	0	0	5	0	0	0	k__Fungi;p__Mucoromycota;c__Mortierellomycetes;o__Mortierellales;f__Mortierellaceae;g__Mortierella;s__Mortierella_polycephala
NCBI42374	5	5	2	0	1	1	2	2	4	k__Fungi;p__Ascomycota;c__Saccharomycetes;o__Saccharomycetales;f__Debaryomycetaceae;g__Candida;s__Candida_dubliniensis
NCBI42677	0	0	0	0	0	0	0	1	0	k__Fungi;p__Ascomycota;c__Sordariomycetes;o__Hypocreales;f__Nectriaceae;g__Fusarium;s__Fusarium_subglutinans
NCBI43228	1	0	1	0	0	0	0	0	0	k__Fungi;p__Ascomycota;c__Eurotiomycetes;o__Chaetothyriales;f__Herpotrichiellaceae;g__Capronia;s__Capronia_epimyces
NCBI43229	0	3	0	0	0	0	0	0	0	k__Fungi;p__Ascomycota;c__Eurotiomycetes;o__Chaetothyriales;f__Herpotrichiellaceae;g__Capronia;s__Capronia_coronata
NCBI446911	0	0	0	1	0	0	0	0	0	k__Fungi;p__Ascomycota;c__Eurotiomycetes;o__Eurotiales;f__Aspergillaceae;g__Aspergillus;s__Aspergillus_uvarum
NCBI450317	0	0	2	0	0	0	0	0	0	k__Fungi;p__Mucoromycota;c__Mortierellomycetes;o__Mortierellales;f__;g__;s__uncultured_Mortierellales
NCBI45041	0	0	17	0	0	0	0	0	0	k__Fungi;p__Ascomycota;c__Laboulbeniomycetes;o__Pyxidiophorales;f__Pyxidiophoraceae;g__Pyxidiophora;s__Pyxidiophora_arvernensis
NCBI45130	2	0	0	0	0	0	1	0	0	k__Fungi;p__Ascomycota;c__Dothideomycetes;o__Pleosporales;f__Pleosporaceae;g__Bipolaris;s__Bipolaris_sorokiniana
NCBI45142	0	0	0	0	0	0	0	2	0	k__Fungi;p__Ascomycota;c__Dothideomycetes;o__Pleosporales;f__Cucurbitariaceae;g__Cucurbitaria;s__Cucurbitaria_berberidis
NCBI45151	0	1	0	3	0	0	1	0	0	k__Fungi;p__Ascomycota;c__Dothideomycetes;o__Pleosporales;f__Pleosporaceae;g__Pyrenophora;s__Pyrenophora_tritici-repentis
NCBI456999	0	1	0	0	0	0	0	1	0	k__Fungi;p__Basidiomycota;c__Agaricomycetes;o__Cantharellales;f__Ceratobasidiaceae;g__Rhizoctonia;s__Rhizoctonia_solani
NCBI462254	0	0	0	0	0	0	0	0	1	k__Fungi;p__Ascomycota;c__Dothideomycetes;o__Botryosphaeriales;f__Aplosporellaceae;g__Aplosporella;s__Aplosporella_prunicola
NCBI463800	0	0	0	1	0	0	0	0	0	k__Fungi;p__Basidiomycota;c__Tremellomycetes;o__Tremellales;f__Cryptococcaceae;g__Kwoniella;s__Kwoniella_mangrovensis
NCBI46472	0	0	0	0	1	0	0	0	0	k__Fungi;p__Ascomycota;c__Eurotiomycetes;o__Eurotiales;f__Aspergillaceae;g__Aspergillus;s__Aspergillus_versicolor
NCBI46634	0	0	0	0	1	1	0	0	1	k__Fungi;p__Ascomycota;c__Dothideomycetes;o__Dothideales;f__Saccotheciaceae;g__Aureobasidium;s__Aureobasidium_melanogenum
NCBI47428	0	0	0	0	0	1	0	1	0	k__Fungi;p__Basidiomycota;c__Agaricomycetes;o__Agaricales;f__Physalacriaceae;g__Armillaria;s__Armillaria_ostoyae
NCBI474922	0	0	2	0	0	0	0	0	0	k__Fungi;p__Ascomycota;c__Sordariomycetes;o__Glomerellales;f__Glomerellaceae;g__Colletotrichum;s__Colletotrichum_gloeosporioides
NCBI4754	0	0	0	0	0	0	1	1	0	k__Fungi;p__Ascomycota;c__Pneumocystidomycetes;o__Pneumocystidales;f__Pneumocystidaceae;g__Pneumocystis;s__Pneumocystis_carinii
NCBI4837	1	0	2	1	1	2	2	3	0	k__Fungi;p__Mucoromycota;c__Mucoromycetes;o__Mucorales;f__Phycomycetaceae;g__Phycomyces;s__Phycomyces_blakesleeanus
NCBI4841	0	0	0	0	32	0	0	0	17	k__Fungi;p__Mucoromycota;c__Mucoromycetes;o__Mucorales;f__Mucoraceae;g__Mucor;s__Mucor_racemosus
NCBI48587	0	0	0	0	0	3	1	1	0	k__Fungi;p__Basidiomycota;c__Agaricomycetes;o__Boletales;f__Suillaceae;g__Suillus;s__Suillus_subaureus
NCBI48703	0	0	3	7	3	0	0	3	0	k__Fungi;p__Ascomycota;c__Sordariomycetes;o__Sordariales;f__Podosporaceae;g__Podospora;s__Podospora_comata
NCBI4876	8	0	0	0	0	0	0	0	0	k__Fungi;p__Mucoromycota;c__Glomeromycetes;o__Glomerales;f__Glomeraceae;g__Rhizophagus;s__Rhizophagus_intraradices
NCBI487661	0	0	2	0	0	0	0	0	0	k__Fungi;p__Ascomycota;c__Eurotiomycetes;o__Eurotiales;f__Aspergillaceae;g__Aspergillus;s__Aspergillus_aculeatinus
NCBI48865	93	38	24	0	0	0	0	0	0	k__Fungi;p__Ascomycota;c__Sordariomycetes;o__Hypocreales;f__Nectriaceae;g__Fusarium;s__Fusarium_redolens
NCBI4911	6	16	11	7	0	1	2	0	1	k__Fungi;p__Ascomycota;c__Saccharomycetes;o__Saccharomycetales;f__Saccharomycetaceae;g__Kluyveromyces;s__Kluyveromyces_marxianus
NCBI4920	0	0	1	0	0	0	0	0	0	k__Fungi;p__Ascomycota;c__Saccharomycetes;o__Saccharomycetales;f__Debaryomycetaceae;g__Millerozyma;s__Millerozyma_farinosa
NCBI49224	64	0	50	0	0	0	0	0	0	k__Fungi;p__Ascomycota;c__Sordariomycetes;o__Hypocreales;f__Hypocreaceae;g__Trichoderma;s__Trichoderma_hamatum
NCBI4926	0	0	0	1	0	0	0	0	0	k__Fungi;p__Ascomycota;c__Saccharomycetes;o__Saccharomycetales;f__Pichiaceae;g__Pichia;s__Pichia_membranifaciens
NCBI4929	0	1	0	0	0	0	0	0	0	k__Fungi;p__Ascomycota;c__Saccharomycetes;o__Saccharomycetales;f__Debaryomycetaceae;g__Meyerozyma;s__Meyerozyma_guilliermondii
NCBI4932	0	0	0	446	444	0	0	0	0	k__Fungi;p__Ascomycota;c__Saccharomycetes;o__Saccharomycetales;f__Saccharomycetaceae;g__Saccharomyces;s__Saccharomyces_cerevisiae
NCBI4952	0	0	0	2	0	0	0	1	0	k__Fungi;p__Ascomycota;c__Saccharomycetes;o__Saccharomycetales;f__Dipodascaceae;g__Yarrowia;s__Yarrowia_lipolytica
NCBI4956	0	0	0	0	0	0	1	0	0	k__Fungi;p__Ascomycota;c__Saccharomycetes;o__Saccharomycetales;f__Saccharomycetaceae;g__Zygosaccharomyces;s__Zygosaccharomyces_rouxii
NCBI4959	0	0	0	0	0	0	0	1	0	k__Fungi;p__Ascomycota;c__Saccharomycetes;o__Saccharomycetales;f__Debaryomycetaceae;g__Debaryomyces;s__Debaryomyces_hansenii
NCBI500148	50	23	46	41	42	32	132	36	70	k__Fungi;p__Ascomycota;c__Sordariomycetes;o__Hypocreales;f__Clavicipitaceae;g__Metarhizium;s__Metarhizium_brunneum
NCBI5016	0	0	5	0	0	0	0	0	0	k__Fungi;p__Ascomycota;c__Dothideomycetes;o__Pleosporales;f__Pleosporaceae;g__Bipolaris;s__Bipolaris_maydis
NCBI5022	0	2	2	0	0	0	0	2	0	k__Fungi;p__Ascomycota;c__Dothideomycetes;o__Pleosporales;f__Leptosphaeriaceae;g__Leptosphaeria;s__Leptosphaeria_maculans
NCBI5037	0	0	0	1	2	0	0	0	0	k__Fungi;p__Ascomycota;c__Eurotiomycetes;o__Onygenales;f__Ajellomycetaceae;g__Histoplasma;s__Histoplasma_capsulatum
NCBI50376	0	0	0	0	1	1	1	0	0	k__Fungi;p__Ascomycota;c__Dothideomycetes;o__Venturiales;f__Venturiaceae;g__Venturia;s__Venturia_effusa
NCBI5053	0	0	1	0	0	0	6	4	3	k__Fungi;p__Ascomycota;c__Eurotiomycetes;o__Eurotiales;f__Aspergillaceae;g__Aspergillus;s__Aspergillus_aculeatus
NCBI5068	0	0	0	0	0	0	1	0	0	k__Fungi;p__Ascomycota;c__Eurotiomycetes;o__Eurotiales;f__Aspergillaceae;g__Aspergillus;s__Aspergillus_tubingensis
NCBI5074	0	0	0	20	19	0	0	0	0	k__Fungi;p__Ascomycota;c__Eurotiomycetes;o__Eurotiales;f__Aspergillaceae;g__Penicillium;s__Penicillium_brevicompactum
NCBI5078	0	0	0	3	3	0	0	0	2	k__Fungi;p__Ascomycota;c__Eurotiomycetes;o__Eurotiales;f__Aspergillaceae;g__Penicillium;s__Penicillium_griseofulvum
NCBI5082	0	0	0	2	0	0	1	0	0	k__Fungi;p__Ascomycota;c__Eurotiomycetes;o__Eurotiales;f__Aspergillaceae;g__Penicillium;s__Penicillium_roqueforti
NCBI5098	9	0	0	0	1	0	0	0	0	k__Fungi;p__Ascomycota;c__Eurotiomycetes;o__Eurotiales;f__Aspergillaceae;g__Monascus;s__Monascus_purpureus
NCBI51019	4	0	6	4	0	6	2	1	0	k__Fungi;p__Ascomycota;c__Eurotiomycetes;o__Eurotiales;f__Aspergillaceae;g__Aspergillus;s__Aspergillus_heteromorphus
NCBI5127	0	0	0	0	0	1	0	0	0	k__Fungi;p__Ascomycota;c__Sordariomycetes;o__Hypocreales;f__Nectriaceae;g__Fusarium;s__Fusarium_fujikuroi
NCBI5128	0	0	0	0	0	0	0	11	0	k__Fungi;p__Ascomycota;c__Sordariomycetes;o__Hypocreales;f__Nectriaceae;g__Fusarium;s__Fusarium_sambucinum
NCBI51453	0	0	0	0	0	0	1	0	0	k__Fungi;p__Ascomycota;c__Sordariomycetes;o__Hypocreales;f__Hypocreaceae;g__Trichoderma;s__Trichoderma_reesei
NCBI5147	6	0	1	0	5	2	1	1	0	k__Fungi;p__Ascomycota;c__Sordariomycetes;o__Sordariales;f__Sordariaceae;g__Sordaria;s__Sordaria_macrospora
NCBI5180	0	2	0	0	0	0	0	0	1	k__Fungi;p__Ascomycota;c__Leotiomycetes;o__Helotiales;f__Sclerotiniaceae;g__Sclerotinia;s__Sclerotinia_sclerotiorum
NCBI5191	3	0	1	0	0	0	0	0	0	k__Fungi;p__Ascomycota;c__Pezizomycetes;o__Pezizales;f__Ascobolaceae;g__Ascobolus;s__Ascobolus_immersus
NCBI5217	0	0	0	1	0	0	0	0	0	k__Fungi;p__Basidiomycota;c__Tremellomycetes;o__Tremellales;f__Tremellaceae;g__Tremella;s__Tremella_mesenterica
NCBI526445	30	0	0	0	0	0	0	0	0	k__Fungi;p__Ascomycota;c__Leotiomycetes;o__;f__Myxotrichaceae;g__;s__uncultured_Geomyces
NCBI5270	0	0	0	0	2	0	0	0	0	k__Fungi;p__Basidiomycota;c__Ustilaginomycetes;o__Ustilaginales;f__Ustilaginaceae;g__Ustilago;s__Ustilago_maydis
NCBI5297	0	0	0	0	1	0	0	0	0	k__Fungi;p__Basidiomycota;c__Pucciniomycetes;o__Pucciniales;f__Pucciniaceae;g__Puccinia;s__Puccinia_graminis
NCBI5325	0	0	0	0	0	0	0	1	0	k__Fungi;p__Basidiomycota;c__Agaricomycetes;o__Polyporales;f__Polyporaceae;g__Trametes;s__Trametes_versicolor
NCBI5334	0	0	1	0	1	0	0	0	0	k__Fungi;p__Basidiomycota;c__Agaricomycetes;o__Agaricales;f__Schizophyllaceae;g__Schizophyllum;s__Schizophyllum_commune
NCBI5341	17	5	5	0	0	0	0	0	1	k__Fungi;p__Basidiomycota;c__Agaricomycetes;o__Agaricales;f__Agaricaceae;g__Agaricus;s__Agaricus_bisporus
NCBI5346	0	0	0	0	0	0	0	0	2	k__Fungi;p__Basidiomycota;c__Agaricomycetes;o__Agaricales;f__Psathyrellaceae;g__Coprinopsis;s__Coprinopsis_cinerea
NCBI53485	0	0	0	3	0	1	2	0	0	k__Fungi;p__Ascomycota;c__Dothideomycetes;o__Pleosporales;f__Pleosporaceae;g__Pyrenophora;s__Pyrenophora_teres
NCBI54195	0	0	1	2	1	0	0	0	0	k__Fungi;p__Ascomycota;c__Saccharomycetes;o__Saccharomycetales;f__Ascoideaceae;g__Ascoidea;s__Ascoidea_rubescens
NCBI5454	3	12	0	0	4	0	4	2	3	k__Fungi;p__Ascomycota;c__Dothideomycetes;o__Pleosporales;f__Didymellaceae;g__Ascochyta;s__Ascochyta_rabiei
NCBI545650	0	0	0	1	0	1	0	0	0	k__Fungi;p__Ascomycota;c__Sordariomycetes;o__Ophiostomatales;f__Ophiostomataceae;g__Sporothrix;s__Sporothrix_brasiliensis
NCBI5476	0	1	0	0	0	0	0	0	0	k__Fungi;p__Ascomycota;c__Saccharomycetes;o__Saccharomycetales;f__Debaryomycetaceae;g__Candida;s__Candida_albicans
NCBI5478	0	0	0	0	2	0	0	0	0	k__Fungi;p__Ascomycota;c__Saccharomycetes;o__Saccharomycetales;f__Saccharomycetaceae;g__Nakaseomyces;s__[Candida]_glabrata
NCBI5480	0	0	0	0	0	0	0	1	0	k__Fungi;p__Ascomycota;c__Saccharomycetes;o__Saccharomycetales;f__Debaryomycetaceae;g__Candida;s__Candida_parapsilosis
NCBI5507	99	89	88	16	11	0	98	72	37	k__Fungi;p__Ascomycota;c__Sordariomycetes;o__Hypocreales;f__Nectriaceae;g__Fusarium;s__Fusarium_oxysporum
NCBI5516	0	0	0	0	0	1	0	0	0	k__Fungi;p__Ascomycota;c__Sordariomycetes;o__Hypocreales;f__Nectriaceae;g__Fusarium;s__Fusarium_culmorum
NCBI5518	0	0	0	2	3	0	0	0	0	k__Fungi;p__Ascomycota;c__Sordariomycetes;o__Hypocreales;f__Nectriaceae;g__Fusarium;s__Fusarium_graminearum
NCBI5530	0	0	0	0	69	98	107	74	0	k__Fungi;p__Ascomycota;c__Sordariomycetes;o__Hypocreales;f__Clavicipitaceae;g__Metarhizium;s__Metarhizium_anisopliae
NCBI5541	0	0	0	0	1	0	0	0	0	k__Fungi;p__Ascomycota;c__Eurotiomycetes;o__Eurotiales;f__Trichocomaceae;g__Thermomyces;s__Thermomyces_lanuginosus
NCBI5544	0	0	0	14	32	0	15	42	7	k__Fungi;p__Ascomycota;c__Sordariomycetes;o__Hypocreales;f__Hypocreaceae;g__Trichoderma;s__Trichoderma_harzianum
NCBI5551	0	0	1	0	2	0	1	0	0	k__Fungi;p__Ascomycota;c__Eurotiomycetes;o__Onygenales;f__Arthrodermataceae;g__Trichophyton;s__Trichophyton_rubrum
NCBI5580	0	0	0	2	0	0	0	0	0	k__Fungi;p__Ascomycota;c__Dothideomycetes;o__Dothideales;f__Saccotheciaceae;g__Aureobasidium;s__Aureobasidium_pullulans
NCBI5584	0	0	0	0	0	0	0	51	0	k__Fungi;p__Ascomycota;c__Eurotiomycetes;o__Chaetothyriales;f__Herpotrichiellaceae;g__Exophiala;s__Exophiala_jeanselmei
NCBI5599	65	107	138	38	11	12	5	10	0	k__Fungi;p__Ascomycota;c__Dothideomycetes;o__Pleosporales;f__Pleosporaceae;g__Alternaria;s__Alternaria_alternata
NCBI560253	1	0	0	1	0	0	0	0	0	k__Fungi;p__Ascomycota;c__Lecanoromycetes;o__Lecanorales;f__Parmeliaceae;g__Letharia;s__Letharia_lupina
NCBI5627	0	10	0	0	0	0	0	0	0	k__Fungi;p__Basidiomycota;c__Agaricomycetes;o__Polyporales;f__Grifolaceae;g__Grifola;s__Grifola_frondosa
NCBI563466	3	0	2	12	10	4	7	4	6	k__Fungi;p__Ascomycota;c__Sordariomycetes;o__Microascales;f__Microascaceae;g__Scedosporium;s__Scedosporium_apiospermum
NCBI56646	0	3	3	0	6	3	0	0	0	k__Fungi;p__Ascomycota;c__Sordariomycetes;o__Hypocreales;f__Nectriaceae;g__Fusarium;s__Fusarium_venenatum
NCBI568076	66	47	37	41	28	33	141	69	8	k__Fungi;p__Ascomycota;c__Sordariomycetes;o__Hypocreales;f__Clavicipitaceae;g__Metarhizium;s__Metarhizium_robertsii
NCBI569365	0	0	0	1	1	2	0	0	0	k__Fungi;p__Ascomycota;c__Eurotiomycetes;o__Chaetothyriales;f__Herpotrichiellaceae;g__Cladophialophora;s__Cladophialophora_immunda
NCBI574789	0	0	1	1	0	0	1	0	0	k__Fungi;p__Ascomycota;c__Dothideomycetes;o__Mytilinidiales;f__Mytilinidiaceae;g__Mytilinidion;s__Mytilinidion_resinicola
NCBI58152	0	0	0	0	0	0	6	0	6	k__Fungi;p__Mucoromycota;c__Glomeromycetes;o__Glomerales;f__Claroideoglomeraceae;g__Claroideoglomus;s__Claroideoglomus_claroideum
NCBI58291	0	0	0	0	0	0	2	0	0	k__Fungi;p__Mucoromycota;c__Mucoromycetes;o__Mucorales;f__Rhizopodaceae;g__Rhizopus;s__Rhizopus_microsporus
NCBI58627	0	0	1	0	0	0	0	0	0	k__Fungi;p__Ascomycota;c__Saccharomycetes;o__Saccharomycetales;f__Debaryomycetaceae;g__Debaryomyces;s__Debaryomyces_fabryi
NCBI588596	22	56	18	2	1	5	12	13	25	k__Fungi;p__Mucoromycota;c__Glomeromycetes;o__Glomerales;f__Glomeraceae;g__Rhizophagus;s__Rhizophagus_irregularis
NCBI58919	0	0	1	1	0	0	0	0	0	k__Fungi;p__Basidiomycota;c__Exobasidiomycetes;o__Entylomatales;f__;g__Tilletiopsis;s__Tilletiopsis_washingtonensis
NCBI60172	0	6	0	1	2	5	0	4	2	k__Fungi;p__Ascomycota;c__Eurotiomycetes;o__Eurotiales;f__Aspergillaceae;g__Penicillium;s__Penicillium_solitum
NCBI61207	0	0	0	1	0	1	1	0	1	k__Fungi;p__Ascomycota;c__Leotiomycetes;o__Helotiales;f__Sclerotiniaceae;g__Monilinia;s__Monilinia_vaccinii-corymbosi
NCBI61262	0	0	0	0	0	0	0	1	0	k__Fungi;p__Ascomycota;c__Saccharomycetes;o__Saccharomycetales;f__Saccharomycetaceae;g__Kazachstania;s__Kazachstania_barnettii
NCBI61284	22	0	46	49	49	46	75	66	43	k__Fungi;p__Ascomycota;c__Sordariomycetes;o__Hypocreales;f__Nectriaceae;g__Fusarium;s__Fusarium_tricinctum
NCBI61395	0	0	0	2	0	0	0	0	0	k__Fungi;p__Zoopagomycota;c__Kickxellomycetes;o__Kickxellales;f__Kickxellaceae;g__Linderina;s__Linderina_pennispora
NCBI61420	0	0	0	0	0	1	0	0	0	k__Fungi;p__Ascomycota;c__Eurotiomycetes;o__Eurotiales;f__Aspergillaceae;g__Aspergillus;s__Aspergillus_caelatus
NCBI61459	0	0	0	2	2	1	0	0	0	k__Fungi;p__Ascomycota;c__Dothideomycetes;o__;f__;g__Coniosporium;s__Coniosporium_apollinis
NCBI62708	0	0	0	4	0	0	0	0	0	k__Fungi;p__Ascomycota;c__Leotiomycetes;o__Erysiphales;f__Erysiphaceae;g__Golovinomyces;s__Golovinomyces_cichoracearum
NCBI63383	0	0	1	1	2	1	0	0	0	k__Fungi;p__Basidiomycota;c__Ustilaginomycetes;o__Ustilaginales;f__Ustilaginaceae;g__Melanopsichium;s__Melanopsichium_pennsylvanicum
NCBI63400	0	2	0	0	0	0	0	0	0	k__Fungi;p__Ascomycota;c__Eurotiomycetes;o__Onygenales;f__Arthrodermataceae;g__Trichophyton;s__Trichophyton_benhamiae
NCBI63405	0	0	0	0	0	0	0	1	0	k__Fungi;p__Ascomycota;c__Eurotiomycetes;o__Onygenales;f__Arthrodermataceae;g__Microsporum;s__Microsporum_canis
NCBI63417	0	0	0	1	2	0	0	0	0	k__Fungi;p__Ascomycota;c__Eurotiomycetes;o__Onygenales;f__Arthrodermataceae;g__Trichophyton;s__Trichophyton_verrucosum
NCBI63577	0	0	0	4	0	0	2	5	0	k__Fungi;p__Ascomycota;c__Sordariomycetes;o__Hypocreales;f__Hypocreaceae;g__Trichoderma;s__Trichoderma_atroviride
NCBI637846	0	0	0	0	0	0	0	144	0	k__Fungi;p__Ascomycota;c__Sordariomycetes;o__Glomerellales;f__Plectosphaerellaceae;g__;s__uncultured_Colletotrichum
NCBI64495	0	0	0	0	0	8	0	0	0	k__Fungi;p__Mucoromycota;c__Mucoromycetes;o__Mucorales;f__Rhizopodaceae;g__Rhizopus;s__Rhizopus_arrhizus
NCBI64518	0	6	0	0	0	4	0	0	0	k__Fungi;p__Mucoromycota;c__Mortierellomycetes;o__Mortierellales;f__Mortierellaceae;g__Mortierella;s__Mortierella_alpina
NCBI64571	1	3	1	5	2	0	3	1	1	k__Fungi;p__Mucoromycota;c__Mortierellomycetes;o__Mortierellales;f__Mortierellaceae;g__Lobosporangium;s__Lobosporangium_transversale
NCBI64609	94	80	21	64	50	0	0	19	25	k__Fungi;p__Ascomycota;c__Sordariomycetes;o__Hypocreales;f__Nectriaceae;g__Ilyonectria;s__Ilyonectria_destructans
NCBI648681	0	0	0	2	0	0	0	1	0	k__Fungi;p__Basidiomycota;c__Agaricomycetes;o__Agaricales;f__Entolomataceae;g__Clitopilus;s__Clitopilus_hobsonii
NCBI655981	236	178	264	175	219	105	151	204	202	k__Fungi;p__Ascomycota;c__Leotiomycetes;o__;f__Pseudeurotiaceae;g__Pseudogymnoascus;s__Pseudogymnoascus_destructans
NCBI662878	0	0	0	0	0	0	0	31	0	k__Fungi;p__Basidiomycota;c__Microbotryomycetes;o__Leucosporidiales;f__Leucosporidiaceae;g__Leucosporidium;s__Leucosporidium_sp._AY30
NCBI673940	0	0	0	1	1	1	1	1	0	k__Fungi;p__Ascomycota;c__Dothideomycetes;o__Pleosporales;f__Lindgomycetaceae;g__Lindgomyces;s__Lindgomyces_ingoldianus
NCBI67723	7	0	14	0	0	8	6	7	5	k__Fungi;p__Basidiomycota;c__Agaricomycetes;o__Agaricales;f__Amanitaceae;g__Amanita;s__Amanita_phalloides
NCBI688394	0	4	0	0	0	0	0	0	0	k__Fungi;p__Mucoromycota;c__Mucoromycetes;o__Mucorales;f__Lichtheimiaceae;g__Lichtheimia;s__Lichtheimia_ramosa
NCBI690256	13	0	3	0	0	3	0	0	1	k__Fungi;p__Ascomycota;c__Sordariomycetes;o__Glomerellales;f__Glomerellaceae;g__Colletotrichum;s__Colletotrichum_fructicola
NCBI69781	0	0	0	0	0	0	3	0	0	k__Fungi;p__Ascomycota;c__Eurotiomycetes;o__Eurotiales;f__Aspergillaceae;g__Penicillium;s__Penicillium_oxalicum
NCBI698440	1	0	1	0	0	0	1	0	1	k__Fungi;p__Ascomycota;c__Leotiomycetes;o__Helotiales;f__Drepanopezizaceae;g__Drepanopeziza;s__Drepanopeziza_brunnea
NCBI71561	0	0	0	0	0	1	0	0	0	k__Fungi;p__Ascomycota;c__Taphrinomycetes;o__Taphrinales;f__Taphrinaceae;g__Taphrina;s__Taphrina_flavorubra
NCBI717740	0	0	0	1	0	0	0	0	0	k__Fungi;p__Ascomycota;c__Saccharomycetes;o__Saccharomycetales;f__Debaryomycetaceae;g__Hyphopichia;s__Hyphopichia_burtonii
NCBI73499	0	0	0	45	0	0	0	0	0	k__Fungi;p__Ascomycota;c__Sordariomycetes;o__Hypocreales;f__Cordycipitaceae;g__Lecanicillium;s__Lecanicillium_psalliotae
NCBI73501	0	0	2	0	0	0	0	5	0	k__Fungi;p__Ascomycota;c__Sordariomycetes;o__Hypocreales;f__Cordycipitaceae;g__Cordyceps;s__Cordyceps_militaris
NCBI74035	3	0	0	0	0	10	0	0	0	k__Fungi;p__Ascomycota;c__Eurotiomycetes;o__Onygenales;f__Arthrodermataceae;g__Arthroderma;s__Arthroderma_uncinatum
NCBI743927	0	0	2	37	16	20	0	10	0	k__Fungi;p__Mucoromycota;c__Mortierellomycetes;o__Mortierellales;f__Mortierellaceae;g__Linnemannia;s__Linnemannia_amoeboidea
NCBI746128	0	1	0	7	34	4	13	20	5	k__Fungi;p__Ascomycota;c__Eurotiomycetes;o__Eurotiales;f__Aspergillaceae;g__Aspergillus;s__Aspergillus_fumigatus
NCBI748121	3	0	1	1	0	0	1	0	0	k__Fungi;p__Ascomycota;c__Sordariomycetes;o__Diaporthales;f__Diaporthaceae;g__Diaporthe;s__Diaporthe_batatas
NCBI749674	0	0	0	0	10	0	0	0	0	k__Fungi;p__Ascomycota;c__Sordariomycetes;o__Hypocreales;f__;g__Acremonium;s__Acremonium_fusidioides
NCBI75750	0	0	0	0	3	0	0	0	0	k__Fungi;p__Ascomycota;c__Eurotiomycetes;o__Eurotiales;f__Aspergillaceae;g__Aspergillus;s__Aspergillus_sydowii
NCBI76775	0	0	0	1	1	0	0	1	0	k__Fungi;p__Basidiomycota;c__Malasseziomycetes;o__Malasseziales;f__Malasseziaceae;g__Malassezia;s__Malassezia_restricta
NCBI78157	39	21	0	40	0	17	0	44	0	k__Fungi;p__Ascomycota;c__Leotiomycetes;o__;f__Pseudeurotiaceae;g__Pseudogymnoascus;s__Pseudogymnoascus_roseus
NCBI78403	3	6	1	1	11	1	6	0	5	k__Fungi;p__Ascomycota;c__Sordariomycetes;o__Hypocreales;f__Nectriaceae;g__Neonectria;s__Neonectria_neomacrospora
NCBI78579	0	5	0	5	5	4	5	6	3	k__Fungi;p__Ascomycota;c__Sordariomycetes;o__Sordariales;f__Chaetomiaceae;g__Thermothelomyces;s__Thermothelomyces_thermophilus
NCBI78898	32	24	24	0	0	9	0	0	0	k__Fungi;p__Mucoromycota;c__Mortierellomycetes;o__Mortierellales;f__Mortierellaceae;g__Podila;s__Podila_verticillata
NCBI796325	0	41	0	0	0	0	0	65	0	k__Fungi;p__Ascomycota;c__Sordariomycetes;o__Glomerellales;f__Plectosphaerellaceae;g__Gibellulopsis;s__Gibellulopsis_nigrescens
NCBI79858	123	56	56	178	178	117	56	97	104	k__Fungi;p__Ascomycota;c__Leotiomycetes;o__;f__Pseudeurotiaceae;g__Pseudogymnoascus;s__Pseudogymnoascus_pannorum
NCBI82508	0	0	0	0	0	1	0	0	1	k__Fungi;p__Basidiomycota;c__Tremellomycetes;o__Trichosporonales;f__Trichosporonaceae;g__Trichosporon;s__Trichosporon_asahii
NCBI83186	3	0	0	0	0	0	2	0	0	k__Fungi;p__Ascomycota;c__Sordariomycetes;o__Diaporthales;f__Diaporthaceae;g__Diaporthe;s__Diaporthe_citri
NCBI839885	0	0	0	0	0	0	0	0	6	k__Fungi;p__Ascomycota;c__Orbiliomycetes;o__Orbiliales;f__;g__;s__uncultured_Orbiliales
NCBI86049	0	0	1	0	2	1	0	2	0	k__Fungi;p__Ascomycota;c__Eurotiomycetes;o__Chaetothyriales;f__Herpotrichiellaceae;g__Cladophialophora;s__Cladophialophora_carrionii
NCBI86056	0	0	0	0	1	0	0	0	0	k__Fungi;p__Ascomycota;c__Eurotiomycetes;o__Chaetothyriales;f__Herpotrichiellaceae;g__Rhinocladiella;s__Rhinocladiella_mackenziei
NCBI87229	1	1	1	0	0	0	1	2	0	k__Fungi;p__Ascomycota;c__Leotiomycetes;o__Helotiales;f__Sclerotiniaceae;g__Botrytis;s__Botrytis_porri
NCBI879819	0	0	0	0	0	0	2	0	0	k__Fungi;p__Basidiomycota;c__Tremellomycetes;o__Trichosporonales;f__Trichosporonaceae;g__Cutaneotrichosporon;s__Cutaneotrichosporon_oleaginosum
NCBI887083	0	0	0	7	0	0	0	0	0	k__Fungi;p__Ascomycota;c__Dothideomycetes;o__Cladosporiales;f__Cladosporiaceae;g__Cladosporium;s__Cladosporium_acalyphae
NCBI904709	0	0	0	0	0	24	0	0	0	k__Fungi;p__Ascomycota;c__Sordariomycetes;o__Sordariales;f__Chaetomiaceae;g__Chaetomium;s__Chaetomium_cochliodes
NCBI91492	0	0	4	0	0	0	0	0	0	k__Fungi;p__Ascomycota;c__Eurotiomycetes;o__Eurotiales;f__Aspergillaceae;g__Aspergillus;s__Aspergillus_udagawae
NCBI91925	0	1	2	3	3	0	1	1	5	k__Fungi;p__Ascomycota;c__Eurotiomycetes;o__Chaetothyriales;f__Herpotrichiellaceae;g__Exophiala;s__Exophiala_lecanii-corni
NCBI91928	0	0	0	0	0	0	0	1	0	k__Fungi;p__Ascomycota;c__Eurotiomycetes;o__Chaetothyriales;f__Herpotrichiellaceae;g__Exophiala;s__Exophiala_spinifera
NCBI92629	0	0	0	0	0	1	0	0	0	k__Fungi;p__Ascomycota;c__Sordariomycetes;o__Hypocreales;f__Clavicipitaceae;g__Metarhizium;s__Metarhizium_album
NCBI92637	0	1	1	1	0	1	2	1	1	k__Fungi;p__Ascomycota;c__Sordariomycetes;o__Hypocreales;f__Clavicipitaceae;g__Metarhizium;s__Metarhizium_acridum
NCBI93612	0	0	0	0	0	0	0	0	2	k__Fungi;p__Ascomycota;c__Dothideomycetes;o__Pleosporales;f__Pleosporaceae;g__Exserohilum;s__Exserohilum_turcicum
NCBI937382	0	0	0	0	0	0	0	7	0	k__Fungi;p__Mucoromycota;c__Glomeromycetes;o__Glomerales;f__Claroideoglomeraceae;g__Claroideoglomus;s__Claroideoglomus_etunicatum
NCBI948311	0	0	0	0	1	0	0	1	0	k__Fungi;p__Ascomycota;c__Sordariomycetes;o__Hypocreales;f__Nectriaceae;g__Fusarium;s__Fusarium_proliferatum
NCBI95332	0	0	0	33	0	35	26	24	0	k__Fungi;p__Ascomycota;c__Leotiomycetes;o__;f__Pseudeurotiaceae;g__Pseudeurotium;s__Pseudeurotium_zonatum
NCBI979981	1	0	2	0	0	0	0	0	0	k__Fungi;p__Ascomycota;c__Eurotiomycetes;o__Chaetothyriales;f__Herpotrichiellaceae;g__Fonsecaea;s__Fonsecaea_multimorphosa
NCBI984962	3	5	1	0	1	0	4	3	2	k__Fungi;p__Basidiomycota;c__Agaricomycetes;o__Russulales;f__Bondarzewiaceae;g__Heterobasidion;s__Heterobasidion_irregulare
