# Supplementary material for: Changes in Rhizosphere Soil Microorganisms and Metabolites during the Cultivation of Fritillaria cirrhosa
Source: Biology (Basel). 2024 May 11;13(5):334. doi: 10.3390/biology13050334 (PMC11117757; doi:10.3390/biology13050334)
Supplement: Supplementary file 1 [file biology-13-00334-s001.zip › Supplementary Material/Supplementary Table 2 .xlsx]

## Sheet: 细菌门231
name	FC1a	FC1b	FC1c	FC2a	FC2b	FC2c	FC3a	FC3b	FC3c	percentage
Proteobacteria	0.510545	0.532437	0.507572	0.420513	0.417407	0.423998	0.344936	0.306146	0.295077	0.4176
Actinobacteria	0.196131	0.177121	0.182836	0.332385	0.340541	0.332976	0.427954	0.503521	0.480032	0.3304
unclassified	0.245641	0.245281	0.257813	0.219611	0.210834	0.216133	0.195087	0.16377	0.198017	0.2169
Acidobacteria	0.0178222	0.0176805	0.0142829	0.00471069	0.00450021	0.003512	0.0100685	0.00719927	0.00668219	0.0096
Firmicutes	0.0110907	0.00620625	0.00710841	0.00888037	0.0106178	0.00805218	0.00572438	0.00723118	0.00626915	0.0079
Bacteroidetes	0.0061677	0.00854443	0.0169031	0.00446798	0.00541733	0.00530776	0.00536846	0.00380564	0.00449773	0.0067
Planctomycetes	0.00364852	0.00308456	0.00265224	0.0034009	0.00412197	0.00380242	0.00284493	0.0026203	0.00251298	0.0032
Verrucomicrobia	0.00251568	0.00288381	0.00342417	0.00238583	0.003032	0.00283601	0.00173493	0.000686133	0.00139792	0.0023
Cyanobacteria	0.00268875	0.00300497	0.00362025	0.00124104	0.00102151	0.000805218	0.000370793	0.00103262	0.00044507	0.0016
Gemmatimonadetes	0.00164245	0.00145561	0.00160476	0.000398735	0.000461612	0.000702258	0.00173076	0.00065251	0.00095489	0.0011
Deinococcus-Thermus	0.000242128	0.000256457	0.000287928	0.000118963	0.000136247	0.00010651	0.00289909	0.00181335	0.00296282	0.001
Chloroflexi	0.000374992	0.000465159	0.000472656	0.00121294	0.000965251	0.000810899	0.000868358	0.00127425	0.000652952	0.0008
Nitrospirae	0.0011713	0.00139813	0.00130961	0.000380203	0.000551088	0.000571605	0.000231522	0.000165265	0.000323068	0.0007
Armatimonadetes	0.000202793	2.03e-05	8.26e-06	7.83e-05	5.02e-05	0.000142724	7.44e-05	5.13e-06	4.91e-05	0.0001
Spirochaetes	4.63e-05	6.63e-05	1.55e-05	7.65e-05	0.000118623	0.000134203	1.85e-05	1.77e-05	1.43e-05	0.0001
Candidatus_Saccharibacteria	4.02e-05	4.86e-05	3.51e-05	3.89e-05	4.81e-05	3.83e-05	6.01e-05	3.82e-05	4.91e-05	0
Chlamydiae	9.62e-06	1.5e-05	1.03e-05	7.47e-05	0.00015726	4.05e-05	7.14e-06	7.41e-06	6.13e-06	0
Fibrobacteres	0	0	0	0	0	0	0	0	4.29e-05	0
Candidatus_Moranbacteria	0	3.54e-06	2.06e-06	2.39e-06	4.74e-06	9.94e-06	8.93e-06	0	8.86e-06	0
Candidatus_Kaiserbacteria	0	1.06e-05	1.03e-06	7.17e-06	4.07e-06	7.81e-06	0	0	0	0
Candidatus_Cloacimonetes	2.62e-06	8.84e-07	2.06e-06	1.79e-06	0	7.1e-07	4.17e-06	9.69e-06	2.73e-06	0
Aquificae	0	0	1.65e-05	0	2.03e-06	0	0	0	0	0
Candidatus_Nomurabacteria	1.75e-06	2.65e-06	2.06e-06	2.39e-06	1.36e-06	1.42e-06	1.19e-06	5.7e-07	0	0
Candidatus_Woesebacteria	4.37e-06	2.65e-06	1.03e-06	5.98e-07	0	3.55e-06	0	0	0	0
Candidatus_Uhrbacteria	8.74e-07	7.96e-06	1.03e-06	0	0	0	5.95e-07	5.7e-07	0	0
Tenericutes	0	0	7.22e-06	2.39e-06	0	7.1e-07	0	5.7e-07	0	0
candidate_division_NC10	2.62e-06	0	6.19e-06	0	0	0	0	0	0	0
Ignavibacteriae	0	0	1.03e-06	0	0	7.1e-07	2.98e-06	1.71e-06	0	0
Chlorobi	0	8.84e-07	1.03e-06	1.2e-06	2.03e-06	7.1e-07	0	5.7e-07	0	0
Candidatus_Peregrinibacteria	0	0	0	3.59e-06	0	1.42e-06	5.95e-07	0	0	0
Candidatus_Roizmanbacteria	1.75e-06	0	0	1.2e-06	6.78e-07	0	1.79e-06	0	0	0
Thermotogae	8.74e-07	0	2.06e-06	0	1.36e-06	0	0	0	0	0
Candidatus_Berkelbacteria	0	0	0	0	2.03e-06	2.13e-06	0	0	0	0
Synergistetes	1.75e-06	0	0	0	0	7.1e-07	0	0	6.82e-07	0
Candidatus_Campbellbacteria	1.75e-06	0	0	0	0	0	0	0	6.82e-07	0
Candidatus_Latescibacteria	1.75e-06	0	0	0	0	0	0	5.7e-07	0	0
Candidatus_Daviesbacteria	0	8.84e-07	0	0	0	0	5.95e-07	0	0	0
Fusobacteria	0	0	0	1.2e-06	0	0	0	0	0	0
Candidatus_Sumerlaeota	0	0	0	0	0	0	0	0	6.82e-07	0
Coprothermobacterota	0	0	0	5.98e-07	0	0	0	0	0	0
