# Supplementary material for: Changes in Rhizosphere Soil Microorganisms and Metabolites during the Cultivation of Fritillaria cirrhosa
Source: Biology (Basel). 2024 May 11;13(5):334. doi: 10.3390/biology13050334 (PMC11117757; doi:10.3390/biology13050334)
Supplement: Supplementary file 1 [file biology-13-00334-s001.zip › Supplementary Material/Supplementary Table 6 .xlsx]

## Sheet: 真菌门
name	FC1a	FC1b	FC1c	FC2a	FC2b	FC2c	FC3a	FC3b	FC3c	percentage
Ascomycota	0.583747	0.607568	0.702502	0.651173	0.558657	0.357903	0.597687	0.682749	0.601655	0.593738
unclassified	0.238375	0.273088	0.230369	0.280859	0.295307	0.583651	0.288749	0.262176	0.255792	0.30093
Mucoromycota	0.13544	0.0873247	0.0497894	0.0532778	0.110032	0.0486041	0.0580442	0.0339099	0.108511	0.0761037
Basidiomycota	0.0404063	0.0304313	0.0161011	0.0127165	0.0311489	0.00542278	0.0508938	0.0202549	0.0314421	0.0265353
Chytridiomycota	0.00180587	0.0013231	0.00123854	0.00153475	0.00343851	0.000803374	0.00357518	0.000910332	0.00260047	0.00191446
Cryptomycota	0	0	0	0	0.000809061	0.00361518	0.00084122	0	0	0.000585052
Microsporidia	0.000225734	0	0	0	0.000606796	0	0.000210305	0	0	0.000115871
Zoopagomycota	0	0.00026462	0	0.0004385	0	0	0	0	0	7.81244e-05
