# Supplementary material for: Changes in Rhizosphere Soil Microorganisms and Metabolites during the Cultivation of Fritillaria cirrhosa
Source: Biology (Basel). 2024 May 11;13(5):334. doi: 10.3390/biology13050334 (PMC11117757; doi:10.3390/biology13050334)
Supplement: Supplementary file 1 [file biology-13-00334-s001.zip › Supplementary Material/Supplementary Table 4 .xlsx]

## Sheet: otu_table.Species.relative
name	FC1a	FC1b	FC1c	FC2a	FC2b	FC2c	FC3a	FC3b	FC3c	percentage
uncultured_bacterium	0.237688	0.235686	0.249216	0.213768	0.203076	0.211168	0.189055	0.15827	0.190102	0.209781
Afipia_carboxidovorans	0.0664916	0.0548924	0.0690573	0.0484047	0.047664	0.0430153	0.0658768	0.05031	0.0419116	0.0541804
Mycolicibacterium_gilvum	0.0031564	0	0.00184109	0.00113344	0.00163157	0.000129233	0.0792497	0.123136	0.0844107	0.0327432
Nocardioides_panacis	0.0105776	0.00879381	0.0114944	0.0190532	0.0172539	0.0165276	0.0429173	0.0545607	0.0589353	0.0266793
Lysobacter_arenosi	0.0396504	0.0217175	0.031701	0.0252112	0.0378088	0.0390311	0.00812531	0.00265677	0.00585748	0.0235288
Nocardioides_sp._S5	0.00338979	0.00230811	0.00284419	0.0264492	0.0240737	0.0233733	0.0345944	0.035696	0.0324356	0.0205738
Arenimonas_daejeonensis	0.00796486	0.00503186	0.00609086	0.0322467	0.0308047	0.0259509	0.00277708	0.00431796	0.00298122	0.0131296
Pseudomonas_sp._URMO17WK12:I11	0.0107428	0.00899279	0.0118855	0.00757775	0.013081	0.011976	0.0139271	0.00779194	0.0112324	0.0108008
Bradyrhizobium_sp.	0.0124385	0.0118147	0.0110651	0.00932035	0.0100348	0.00841361	0.0116285	0.010663	0.0102496	0.0106253
Nocardioides_sp._HDW12B	0.000639846	0.000422711	0.000388032	0.0109691	0.00376611	0.00352407	0.0221256	0.0246905	0.0249226	0.0101609
Pseudomonas_sp._S34	0.0231315	0.0330299	0.0242613	0.00185797	0.00357224	0.00478231	0.000141651	7.06649e-05	0.000186752	0.0101149
uncultured_actinobacterium	0.0114185	0.00783696	0.00839635	0.00833218	0.011135	0.00409071	0.016619	0.0113844	0.0110095	0.0100247
uncultured_beta_proteobacterium	0.0159096	0.010711	0.0138174	0.00860299	0.0103351	0.0118276	0.00490006	0.0029816	0	0.00878727
Ralstonia_insidiosa	0.0117122	0.00824376	0.00548404	0.00693811	0.0103229	0.00708365	0.0100989	0.00914939	0.00904045	0.00867482
Arthrobacter_sp._NicSoilB4	0.000340028	0.000317476	0.00041796	0.0191291	0.0222557	0.0218296	0.00401266	0.00402163	0.00411946	0.00849374
Rhodanobacter_denitrificans	0.0146902	0.0218271	0.014546	0.00847028	0.00153125	0.00151813	0.00444178	0.0040809	0.0045693	0.00840833
Mesorhizobium_loti	0.013602	0.0153565	0.0128432	0.00504845	0.00478694	0.00506705	0.00480602	0.00327281	0.00517386	0.00777298
Bradyrhizobium_ottawaense	0.0100409	0.00858953	0.00936126	0.00786769	0.00665711	0.00589925	0.00581603	0.00601506	0.00689552	0.00746026
Herminiimonas_arsenicoxydans	0.00771399	0.00892116	0.0106131	0.0122299	0.00640496	0.00895894	0.00308597	0.00242027	0.00314344	0.00705463
Bradyrhizobium_japonicum	0.00885208	0.00850552	0.0092302	0.00667388	0.006792	0.00516859	0.00598923	0.00581731	0.00615328	0.00702023
Thermomonospora_curvata	0.000941413	0.00149895	0.00115481	0.0193551	0.0198609	0.0160887	0.000536846	0.000623446	0.000764049	0.00675824
uncultured_Acidobacteria_bacterium	0.0142235	0.0123541	0.0110104	0.00357367	0.00317435	0.00235814	0.00567379	0.00436982	0.00403767	0.00675283
Bradyrhizobium_lablabi	0.00897445	0.00951101	0.00852844	0.00603542	0.00540988	0.00509616	0.00518039	0.0056737	0.00600879	0.00671314
uncultured_soil_bacterium	0.00672188	0.00834811	0.00757797	0.00499106	0.0068259	0.00368739	0.00501553	0.00472372	0.00695618	0.00609419
Bradyrhizobium_elkanii	0.00576386	0.00358686	0.00882772	0.00738407	0.00535701	0.00562872	0.0086193	0.00402619	0.00309845	0.00581024
Nocardioides_aquaticus	0.000315553	0.000191016	0.000212592	0.00277381	0.00229112	0.00272808	0.0111994	0.0155161	0.0146696	0.00554413
Thermobispora_bispora	0.000604882	0.000222852	0.000222912	0.0169465	0.01322	0.0119945	0.000223785	0.00028038	0.000167668	0.00487594
Mycolicibacterium_thermoresistibile	0.000973755	0.000666788	0.00140455	0.00447097	0.00705636	0.00740105	0.00877047	0.00572499	0.0069446	0.00482373
Methylocaldum_marinum	0.000367125	0.000846307	0.000306504	0.0132551	0.0158033	0.0102051	0.00027616	0.000217693	0.000266497	0.00461597
Saccharomonospora_viridis	0.00517646	0.0038159	0.0038958	0.00721967	0.00904381	0.00846473	0.000741586	0.00149707	0.000641365	0.0044996
Rhodoferax_sediminis	0.0105671	0.0118545	0.0092044	0.000909259	0.000372137	0.000400479	0.0029961	0.00112608	0.000721109	0.00423901
Thermobifida_fusca	0.00133389	0.000837464	0.00140249	0.00739423	0.0111499	0.00950001	0.00173017	0.00164524	0.00164397	0.00407081
Stenotrophomonas_rhizophila	0.00722974	0.0112982	0.00501139	0.000342541	0.000288084	0.000364975	0.00382934	0.00556999	0.00244823	0.0040425
Micromonospora_zamorensis	0.00201919	0.00306598	0.00189269	0.0075927	0.00689707	0.00767229	0.00211525	0.00215585	0.00294578	0.00403964
Amycolatopsis_mediterranei	0.00419134	0.00347013	0.00340353	0.000762199	0.000440599	0.00139031	0.00702602	0.00467243	0.00998852	0.00392723
Bradyrhizobium_diazoefficiens	0.00631892	0.0078069	0.00588756	0.00315879	0.00209996	0.00214299	0.00259793	0.00248923	0.00276448	0.00391853
Herbaspirillum_huttiense	0.00350692	0.00365053	0.00269455	0.00439923	0.00462222	0.00388337	0.00423823	0.00411908	0.00380252	0.00387963
Cupriavidus_basilensis	0.00726033	0.00642026	0.00950162	0.00207079	0.00158548	0.00180642	0.00299015	0.00158825	0.00145994	0.00385369
Defluviicoccus_vanus	0.00283997	0.00145208	0.00249021	0.00913145	0.00795112	0.00517711	0.00160994	0.00128621	0.00271268	0.00385009
Lysobacter_capsici	0.0064072	0.0120093	0.00942525	0.00142158	0.00122961	0.000759774	0.00116654	0.000532836	0.000648862	0.00373343
Saccharomonospora_glauca	0.000756976	0.0003387	0.000560376	0.00780133	0.0160032	0.00743797	7.9158e-05	6.78155e-05	7.4292e-05	0.00367998
Sphingomonas_alpina	0.0111361	0.0107623	0.0105986	9.26595e-05	0.000111167	4.40243e-05	3.63056e-05	3.93216e-05	5.04368e-05	0.00365233
Mycobacterium_holsaticum	0.000770088	0.000779098	0.000613008	0.00516502	0.01132	0.011856	6.42787e-05	5.75577e-05	7.15657e-05	0.00341074
uncultured_Conexibacter_sp.	0.00206901	0.000779982	0.00159031	0.000781329	0.00204641	0.00369875	0.00533513	0.00541384	0.00771819	0.00327033
Nitrobacter_hamburgensis	0.0040847	0.00458527	0.005676	0.00222323	0.00247413	0.00236666	0.00205454	0.00203047	0.00360691	0.00323355
Mycobacterium_frederiksbergense	0.00330675	0.00255484	0.00265843	0.000588836	0.00355936	0.00271743	0.0024908	0.00523319	0.00598289	0.0032325
Lysobacter_sp._CECT_30171	3.49643e-06	3.53733e-06	0	0.0056074	0.00961048	0.0101618	0.00149567	0.000724885	0.000295123	0.00310027
Pseudomonas_fluorescens	0.00288717	0.00494785	0.00771007	0.00150348	0.00154345	0.0030817	0.00253068	0.00214331	0.000727243	0.00300833
Nocardioides_ungokensis	0.00192041	0.00162983	0.00186585	0.00125778	0.00116996	0.00114392	0.00423406	0.00773438	0.00611648	0.00300808
Microbacterium_foliorum	0.00236096	0.000983379	0.000985559	0.00112805	0.000955083	0.000744862	0.00322048	0.00993411	0.00645318	0.00297396
uncultured_Alphaproteobacteria_bacterium	0.00324381	0.00288381	0.00487516	0.00124403	0.00108252	0.0011915	0.00703197	0.00235644	0.002849	0.00297314
Arthrobacter_sp._ZXY-2	0.000624986	0.00241158	0.0019835	0.00468797	0.00753289	0.00273093	0.00138318	0.00255077	0.00270314	0.00295655
Bradyrhizobium_erythrophlei	0.00324643	0.0028564	0.00327453	0.00274511	0.00261377	0.0022005	0.00296753	0.00315028	0.00302007	0.00289718
Streptomyces_sp._WY228	0.000527086	0.000321897	0.000596496	9.32573e-05	0.000134213	0.000165446	0.00741764	0.00646184	0.0103552	0.00289701
Sphingopyxis_fribergensis	0.00177444	0.00134065	0.000625392	0.00109996	0.00200032	0.0028772	0.00189146	0.0135306	0.000871056	0.00289012
Achromobacter_spanius	0.00596316	0.0068925	0.00329414	0.000164994	0.000220977	0.00111268	0.00271756	0.00203047	0.00282378	0.00280225
Variovorax_sp._38R	0.00654706	0.00825437	0.00827973	0.000215209	0.000510417	0.000486397	0	0.00018635	7.29288e-05	0.00272805
Aminobacter_sp._MSH1	0.000237757	0.000297136	0.000251808	0.00747972	0.00640157	0.00818638	0.000369603	0.000453053	0.000355102	0.00267024
Glutamicibacter_arilaitensis	0	0	3.8184e-05	0.00618726	0.00358377	0.010749	0.00111595	0.00105541	0.000741557	0.00260791
Pseudomonas_umsongensis	0.0017823	0.00213743	0.00173582	0.00301771	0.00679336	0.00592055	0.000811816	0.000349335	0.000880598	0.00260322
Paraburkholderia_hospita	0.00481371	0.00535199	0.00774515	0.000385583	0.000523296	0.000507699	0.00225749	0.000743121	0.000967159	0.00258836
Streptosporangium_sp._'caverna'	0.00545792	0.00507431	0.00349641	0.00162842	0.00137535	0.00345875	0.000626717	0.00110727	0.00102986	0.00258389
Streptomyces_anulatus	0.00118179	0.000964808	0.000994847	0.00435799	0.0057061	0.0048377	0.00165399	0.00151872	0.00160307	0.00253545
Hypericibacter_terrae	0.00415987	0.0102804	0.00353253	0.00102882	0.000173528	0.000230062	0.000932637	0.000493514	0.000847201	0.00240873
Tetrasphaera_sp._HKS02	0.0037438	0.0030934	0.00287825	0.000661768	0.000623617	0.000772555	0.00282886	0.00369281	0.00308209	0.00237524
Stenotrophomonas_sp._LM091	0.00456109	0.0124143	0.00334884	1.01627e-05	0.000206065	0.00010154	0.000267233	0.000152727	0.000287626	0.00237217
Variovorax_paradoxus	0.00510566	0.00598252	0.00476474	0.000826762	0.00116386	0.000856343	0.00109809	0.000750529	0.000562302	0.00234564
Saccharomonospora_azurea	0.000446669	0.000382032	0.00047472	0.00488884	0.00872657	0.00588079	9.52277e-06	3.76119e-05	1.43131e-05	0.0023179
Arthrobacter_sp._StoSoilB3	0.00152269	0.0017722	0.00301034	0.00349715	0.00223485	0.00167079	0.00165637	0.00255704	0.00283536	0.00230631
Rhodococcus_qingshengii	0.00139857	0.00142024	0.00124769	0.000333574	0.00111167	0.000713619	0.00460724	0.00492431	0.00486374	0.00229118
Streptomyces_sp.	0.00478486	0.00305891	0.00354389	0.00102643	0.000949661	0.000319531	0.00305086	0.00173984	0.00209449	0.00228538
Pseudomonas_sp._PP3	0.00114246	0.000528831	0.000876167	0.00217062	0.00497945	0.00715394	0.000971323	0.00140247	0.000886733	0.00223467
Sphingomonas_sinipercae	7.51732e-05	0.000102583	0.000116616	0.0001632	2.98252e-05	3.0533e-05	0.00870917	0.00386206	0.00681101	0.00221113
Arthrobacter_sp._KBS0702	0.000505234	0.000421827	0.000422088	0.00437114	0.00364206	0.00337212	0.00193848	0.00257813	0.00227238	0.00216927
Nocardioides_sp._zg-1228	0.00106554	0.00057747	0.00062952	0.00113882	0.00125944	0.00115599	0.00411562	0.00466388	0.00478672	0.00215478
Streptomyces_sp._RPA4-2	0.00447193	0.00819689	0.00489064	0.000218198	0.00032401	0.00103741	6.72546e-05	3.59023e-05	6.67946e-05	0.00214545
Paenarthrobacter_ureafaciens	0.00186534	0.00168112	0.00163159	0.00360176	0.00197931	0.00294821	0.00139449	0.00242198	0.00169917	0.00213589
Arthrobacter_sp._NicSoilB8	0.00127095	0.00131235	0.00112798	0.00286766	0.00264563	0.00278418	0.00199978	0.00231484	0.00232963	0.00207256
Nocardioides_sp._CF8	0.00110837	0.000642911	0.000668735	0.00189922	0.00142619	0.00176807	0.00326512	0.00431853	0.00351421	0.00206793
Bradyrhizobium_sp._144S4	0.00257774	0.00236206	0.00289579	0.0018221	0.00183493	0.00111623	0.00182837	0.00168057	0.00190365	0.00200238
Nocardioides_sp._S-1144	0.000577785	0.00049788	0.000742007	0.000294119	0.000419586	0.000381307	0.00348772	0.00474936	0.00611239	0.00191802
Caulobacter_rhizosphaerae	0.0031293	0.00522641	0.00211869	0.000367649	0.000552443	0.000215861	0.00273304	0.00173642	0.000973293	0.00189479
Bradyrhizobium_canariense	0.00236796	0.00249824	0.00254388	0.00156146	0.00150007	0.00130724	0.0015903	0.00182874	0.00180209	0.00188889
Arthrobacter_sp._UKPF54-2	2.01045e-05	6.6325e-05	5.2632e-05	0.00400947	0.00388202	0.00380597	0.00138973	0.00215357	0.00148107	0.00187343
Actinomadura_sp._NAK00032	0.00187933	0.00366998	0.00433749	0.00156206	0.00174884	0.00153517	0.000409479	0.000568738	0.000314889	0.00178066
Acidovorax_sp._JS42	0	0	0	0.00507774	0.00415858	0	0	0	0.00665084	0.00176524
Mycolicibacterium_phlei	0	0	0	0.0156367	0	0	0	0	0	0.00173742
Variovorax_sp._WDL1	0.00137759	0.00270695	0.0025253	0.0009798	0.00117742	0.00225305	0.00178731	0.000936309	0.00173666	0.00172004
Arthrobacter_sp._StoSoilB22	0.00025961	0.000319244	0.000327144	0.00248746	0.00260428	0.00254347	0.00239557	0.00255191	0.00195477	0.00171594
Oerskovia_sp._KBS0722	0.00542995	0.00403787	0.00307433	0.000165592	0.000229789	0.000154085	0.000799318	0.000842849	0.000677488	0.00171236
Streptomyces_sp._4F	4.1083e-05	1.14963e-05	1.4448e-05	0.00430359	0.00569254	0.00460267	0.000102965	8.20624e-05	0.00015131	0.00166691
Acidiphilium_multivorum	0.00271672	0.000616381	0.00229413	0.000937953	0.000877131	0.000553144	0.00174386	0.00260947	0.00260022	0.001661
Pseudarthrobacter_equi	0.00116431	0.00134153	0.00135295	0.00175336	0.00115369	0.000963564	0.00279434	0.00217351	0.00217628	0.00165262
Rhodococcus_erythropolis	0.00105068	0.00178282	0.00118577	0.000566718	0.00121538	0.000675986	0.00273065	0.00230971	0.00274199	0.00158441
Streptomyces_sp._PAMC_26508	0.00108651	0.000439514	0.000922607	9.98332e-05	0.000107777	0.000256335	0.00365258	0.00329218	0.00438732	0.00158274
Pseudomonas_sp._MM213	0.00496405	0.00293687	0.00349435	0.000888336	0.000879843	0.000864154	5.35656e-05	4.33107e-05	9.33762e-05	0.00157976
Nitrosospira_sp.	0.000447543	0.00101964	0.0015707	0.000856054	0.002203	0.00212737	0.00317763	0.00182019	0.000851291	0.00156371
Paenarthrobacter_sp._YJN-D	0.00169489	0.00139902	0.00194532	0.00108382	0.00126554	0.00144002	0.00230034	0.00144521	0.00103668	0.00151232
uncultured_proteobacterium	0.00109263	0	0.000622296	0.00293103	0.0027107	0.00177872	0.000666594	0.000543663	0.00293147	0.00147523
uncultured_Hyphomicrobiales_bacterium	0	0.00243545	0	0.00361671	0	0	0	0.00281919	0.00426054	0.0014591
Pseudomonas_aeruginosa	0.000496493	0.0024611	0.000553152	0.00127153	0	0.00179789	0	0.00571075	0.000340107	0.00140345
Streptomyces_sp._HNM0561	0	0	0	0	0	0	0	0.0078381	0.00464972	0.00138754
Nocardioides_seonyuensis	9.44035e-05	0.000143262	0.000127968	0.00348041	0.0021325	0.00231624	0.00131236	0.00141387	0.00133862	0.00137329
Streptomyces_asoensis	0.000453661	0.000482846	0.000383904	0.000537425	0.000641919	0.000937291	0.00292706	0.00268412	0.00329475	0.00137144
Nitrosospira_sp._NRS527	0.00165731	0.00269103	0.00167184	0.00173363	0.00136518	0.00150251	0.000480305	0.000332809	0.000890141	0.00136942
Microcella_flavibacter	0.000409082	0.00039795	0.000142416	9.80397e-05	0.000119301	6.88767e-05	0.00377102	0.00297989	0.00423464	0.00135791
Achromobacter_deleyi	0.00202181	0.00190928	0.00173685	0.0019052	0.00139772	0.000561665	0.00110107	0.000323691	0.00123911	0.00135515
Microbacterium_sp._MA1	0	0	0	0.0026949	0.00132383	0.00799325	0	0	0	0.00133466
Rhodomicrobium_vannielii	0.00105417	0.000933856	0.00121466	0.0014162	0.00154345	0.000937291	0.000889189	0.00145775	0.0025307	0.00133081
Aerosticca_soli	0.00177094	0.00317829	0.00310529	0.000439983	0	0.000220121	0.00165815	0.000444505	0.000890141	0.00130082
uncultured_Verrucomicrobia_bacterium	0.0012928	0.00143085	0.0020609	0.00150228	0.00163767	0.00164594	0.000864192	0.000367571	0.000826072	0.00129203
uncultured_Burkholderia_sp.	0.000682677	0.00146888	0.00474204	0.00119262	0	0	0.00120999	0.000580706	0.00174007	0.00129077
Rhizobacter_gummiphilus	0.00203405	0.00652461	0.00264708	9.56485e-06	5.2194e-05	0.000198109	5.95173e-06	1.25373e-05	1.97658e-05	0.00127821
uncultured_Cellulomonas_sp.	0.00115557	0	0	0.000598401	0	0.00327484	0.00183849	0.000899837	0.00344265	0.00124553
Amycolatopsis_sp._DSM_110486	0.00309696	0.0047303	0.00329001	0	3.38922e-06	0	1.30938e-05	3.98914e-06	2.31736e-05	0.0012401
Mesorhizobium_sp._113-3-9	0.00228492	0.00270871	0.00205677	0.000420854	0.000344345	0.000352194	0.000879666	0.00101438	0.00109393	0.00123953
Sphingopyxis_sp._MG	0	0.000439514	0.00060888	0.0014981	0.00154888	0.00286158	0.000489828	0.00301066	0.000620236	0.00123085
Rhodococcus_koreensis	0.000452787	0.000512029	0.000649127	0.000876977	0.00096254	0.00108712	0.00165101	0.00223164	0.00248776	0.00121233
Bosea_sp._ANAM02	0.00158738	0.00176778	0.00136017	0.000738885	0.000831038	0.000700838	0.00123796	0.00129875	0.00134816	0.00120789
Brucella_anthropi	0	0	0	0.00285451	0.00210132	0.00427888	0.0002589	0.000668467	0.00067817	0.00120447
Paraburkholderia_aromaticivorans	0.00065558	0.000542096	0.000737879	0.000185917	0.000366714	0.000365685	0.00158376	0.000671886	0.00572662	0.00120401
Mesorhizobium_huakuii	0.001472	0.00218254	0.00127452	0.00100311	0.00104659	0.00123197	0.000764798	0.00079099	0.00106394	0.00120338
Lysobacter_lycopersici	0.000794563	0.000707467	0.000773999	0.000689267	0.000747663	0.000977765	0.0024914	0.000943148	0.0026343	0.00119551
Pedococcus_dokdonensis	0.00108914	0.000988685	0.00107018	0.00113463	0.00095915	0.00111197	0.00138616	0.00166119	0.00133657	0.00119308
Aminobacter_sp._SR38	0.000304189	0.000495227	0.00117854	0.00187232	0.0022457	0.00214086	0.000642192	0.000334518	0.00145381	0.00118526
Rhodanobacter_sp._FDAARGOS_1247	0.00224471	0.00229927	0.00207019	0.000428625	0.000256225	0.000228642	0.00120344	0.000788711	0.00087242	0.00115469
Mycobacterium_diernhoferi	0.00060663	0.000355502	0.000724463	0.000164994	0.00039315	0.000281897	0.0023801	0.00279981	0.00255046	0.00113967
Bradyrhizobium_sp._CCBAU_051011	0.00131466	0.00119827	0.00130445	0.00148913	0.00136992	0.00110984	0.000744562	0.000806947	0.000875146	0.00113477
Candidatus_Solibacter_usitatus	0.00133301	0.00363461	0.00101549	0.000118365	0.000150482	0.00020521	0.00201169	0.000803528	0.000824709	0.0011219
Singulisphaera_acidiphila	0.00119927	0.00132915	0.000949439	0.00122251	0.00169393	0.00121067	0.00114511	0.000842279	0.000476423	0.00111875
uncultured_Acidimicrobium_sp.	0.00126658	0.00209941	0.000986591	0.000735298	0.00080189	0.000422491	0.00208489	0.000490095	0.00113551	0.00111364
Brevundimonas_pondensis	0.000471144	0.000614612	0.000721367	0.00254844	0.00104863	0.00190654	0.000960014	0.000997856	0.000618873	0.00109861
Stenotrophomonas_maltophilia	0.00270449	0.00369563	0.00117751	0.00034015	0.000436532	0.000639062	8.15387e-05	0.000474138	0.000175165	0.00108047
Blastococcus_saxobsidens	0.000271847	0.00012646	0.000372552	0.00163738	0.000315198	0.000987706	0.00142663	0.00221455	0.0023678	0.00108001
Mycolicibacterium_hassiacum	0.000122375	0.00016537	8.66879e-05	0.00104496	0.00155226	0.00154298	0.00186706	0.00136429	0.00190705	0.00107256
Massilia_sp._LPB0304	0.000180066	0.000182173	0.000293088	0.00123984	0.000730039	0.000899657	0.00237415	0.00156374	0.00194045	0.0010448
Streptomyces_sp._WAC_01438	0.00011276	9.99297e-05	0.000126936	0.00122968	0.00131299	0.00130795	0.00176647	0.00171305	0.0017278	0.00104417
Nitrosospira_briensis	0.00120802	0.00187656	0.00123014	0.00128408	0.00150956	0.0010225	0.000318418	0.000254735	0.000627052	0.00103678
Curtobacterium_flaccumfaciens	3.32161e-05	0	9.90719e-05	0.00440461	0.00189525	0.0026301	3.03538e-05	8.03528e-05	2.93078e-05	0.00102247
Lentzea_guizhouensis	0.000616245	0.000443935	0.00045924	0.000318031	0.000359258	0.000275507	0.00290504	0.00161218	0.00221172	0.00102235
Altererythrobacter_sp._TH136	1.57339e-05	3.1836e-05	5.7792e-05	0.00328852	0.0023101	0.00151742	0.000966561	0.000304885	0.000651588	0.00101605
Streptomyces_sp._S501	0.000701908	0.000237001	0.000543864	0.000105213	6.50731e-05	9.37291e-05	0.0023176	0.00232453	0.00261658	0.00100061
Nocardioides_okcheonensis	0.000451913	0.000410331	0.000347784	0.000722744	0.000868319	0.000902498	0.00151353	0.00207094	0.00166646	0.000994945
Mycolicibacterium_vaccae	0.00021066	0.00024496	0.000235296	0.000294717	0.000424331	0.000237873	0.00255151	0.00253653	0.00211016	0.000982893
Streptomyces_galilaeus	0.00215642	0.00255396	0.00353253	0.000239719	7.65965e-05	0.000125682	4.16621e-05	2.10855e-05	3.40789e-05	0.000975748
Variovorax_sp._SRS16	0.000644217	0.000738419	0.000797735	0.00107126	0.000473814	0.000591487	0.002639	0.000400054	0.00135702	0.000968112
Rhizobium_giardinii	0.00235572	0.00262824	0.0013158	0.00100431	0.00132112	0	0	0	0	0.000958354
Pseudomonas_sp._Cam-1	0	0	0	0.00860657	0	0	0	0	0	0.000956286
Sphingopyxis_lindanitolerans	0.000372369	0.000420058	0.000375648	0.00021222	0.000294185	0.000560954	0.000686235	0.00470491	0.000941259	0.000951982
Nocardioides_piscis	0.000101396	0.000195438	0.000137256	0.00206541	0.0015238	0.00125611	0.00117666	0.00124461	0.000771546	0.000941358
Sphingopyxis_macrogoltabida	0.00110312	0.000879912	0.0005934	0.000648019	0.00102355	0.000849242	0.00118975	0.00172274	0.000430757	0.000937832
Rhodococcus_coprophilus	0.00166168	0.00121773	0.00133231	0.000716168	0.000578879	0.0004161	0.00060053	0.000991018	0.000854699	0.000929901
Bradyrhizobium_sp._6(2017)	0.000957147	0.000829505	0.00107225	0.0009798	0.00083646	0.000702968	0.000936208	0.000982469	0.000983517	0.000920036
Catenulispora_acidiphila	0.00121064	0.00409889	0.000853463	6.09759e-05	5.62611e-05	0.000386988	0.00041305	0.000673026	0.000492781	0.00091623
Devosia_sp._A16	0.000718516	0.000974536	0.000907127	0.00118544	0.00150956	0.00135765	0.000554701	0.000363012	0.000640683	0.000912359
Streptomyces_fagopyri	0.00266166	0.00271579	0.00177401	0.000532643	0.000124723	0.000144144	3.33297e-05	4.16011e-05	3.68052e-05	0.000896077
Rhodococcus_globerulus	0.000263106	0.000253804	0.000401448	0.000262436	0.000409418	0.000396929	0.0021944	0.00208005	0.0017905	0.000894678
Variovorax_sp._RKNM96	0.00231726	0.00201716	0.00205161	0.000253469	0.000360613	0.000354324	0.000263067	6.43962e-05	0.00012541	0.00086748
Baekduia_soli	0.000631979	0.000725154	0.00057792	0.000725135	0.000650731	0.000546043	0.000947516	0.00138366	0.00148925	0.000853043
Rhizobium_leguminosarum	0.0011984	0.00124691	0.000888551	0.000780731	0.0012269	0.00110842	0.000441023	0.000382388	0.000391907	0.000851692
Novosphingobium_aromaticivorans	0.00117655	0.00162452	0.00131373	0	0.00121131	0.00219979	0	0	0	0.000836212
uncultured_Gemmatimonas_sp.	0.00141256	0.00133092	0.00131889	0.00026662	0.000273849	0.000589357	0.00108441	0.000520298	0.000694528	0.000832381
Acidovorax_sp._KKS102	0.00129455	0.000793247	0.00298867	0.00018771	0	0.000296809	0.000145817	0.00156431	0.000158808	0.000825548
Streptomyces_mirabilis	0.00052796	0.0016652	0.00111043	0.000367649	0.000657509	0.000837171	0.000768369	0.000182931	0.00125342	0.00081896
Peribacillus_butanolivorans	0.0013164	0.000559783	0.000983495	0.000445961	0.000414163	0.000521191	0.000780272	0.0012657	0.00108098	0.000818661
Nocardioides_cynanchi	0.00137497	0.00119031	0.00139836	8.66815e-05	8.20192e-05	7.73975e-05	0.00118916	0.00101894	0.000857425	0.000808363
Nocardioides_euryhalodurans	7.51732e-05	9.5508e-05	9.39119e-05	0.000447157	0.000329433	0.000350774	0.00143437	0.00199001	0.00245572	0.000808007
Diaphorobacter_sp._JS3051	0	0	0	0	0.0018817	0.00339413	0.00187122	0	0	0.000794117
Ralstonia_mannitolilytica	0.000835646	0.000500533	0.00061404	0.000882358	0.000503639	0.000586517	0.00160756	0.000954545	0.000544581	0.000781047
Nocardia_tengchongensis	0.00126396	0.00108685	0.00107638	0.000386779	0.000352479	0.000335153	0.000731468	0.00104345	0.00074292	0.000779936
Massilia_sp._WG5	0.000305063	0.000210471	0.000181632	0.000349715	0.000639208	0.000575866	0.00127486	0.00128792	0.00218718	0.000779103
Acidovorax_sp._T1	0.00112585	0.000266184	0.00033024	0.000652203	0.000282661	0.00165943	0.000362461	0.00189712	0.000408947	0.000776122
Phenylobacterium_zucineum	0.000732501	0.000713657	0.000480912	0.00109458	0.00111912	0.00134061	0.000486852	0.000355034	0.000630459	0.000772636
Kribbella_qitaiheensis	0.000742991	0.000601347	0.00048504	0.000564924	0.000361969	0.000563795	0.0013195	0.000775034	0.00152333	0.000770881
Cupriavidus_metallidurans	0.000505234	0.00153255	0.00114965	0.000495579	0.000754441	0.000217991	0.000818958	0.000801818	0.000507094	0.000753701
Pseudomonas_reinekei	0.00104281	0.000637605	0.000726527	0.000380203	0.000980164	0.000889006	0.00054994	0.000687273	0.000843793	0.000748591
Catellatospora_sp._IY07-71	0.000878477	0.000918823	0.000761615	0.00082198	0.00111167	0.00102889	0.00051542	0.00027981	0.000355784	0.000741385
Bradyrhizobium_sp._CCBAU_21365	0.00302441	0	0.00123427	0.000645628	0	0	0	0.00102635	0.000723836	0.000739388
Thermomonas_carbonis	2.62232e-05	5.8366e-05	6.91439e-05	7.17364e-05	5.62611e-05	9.65694e-05	0.00107905	0.00501493	0.000176529	0.000738756
Microbacterium_paraoxydans	0.000416949	0.00100283	0	0.00076459	0.00114895	0.00092451	0.00110107	0.000895278	0.000257636	0.000723535
Thermostaphylospora_chromogena	0	0	0.000872039	0.000785514	0.00182679	0.0026372	0	0.000360733	0	0.000720253
Nitrosomonas_ureae	0.000358384	0.000596925	0.000373584	0.00139766	0.00101948	0.00072569	0.000739205	0.000735712	0.000477104	0.00071375
Aeromicrobium_choanae	4.1083e-05	2.3877e-05	0	0	1.01677e-05	7.81076e-06	0.00231046	0.00193929	0.00194727	0.000697774
Flavobacterium_sp._M31R6	0.00149822	0.00269987	0.00113933	0.0001088	0.000229112	0.000197399	0.000172005	3.76119e-05	0.000186752	0.000696566
uncultured_Actinomycetales_bacterium	0	0.00153697	0.00161714	0	0.000741562	0.00150677	0	0.000832592	0	0.000692782
Tsuneonella_amylolytica	0.000107515	2.653e-05	7.12079e-05	0.000616335	0.000907634	0.000594328	0.00223904	0.000618887	0.00101351	0.000688332
Bradyrhizobium_arachidis	0.00107777	0.000946237	0.00139733	0.000365856	0.000140992	0.000396218	0.000424954	0.000736852	0.000632504	0.000679857
Brevundimonas_diminuta	0.000194052	0	0	0.000468678	0.00205929	0.000554564	0.000535656	0.00112722	0.00117027	0.000678859
Paraburkholderia_phytofirmans	4.02089e-05	2.82987e-05	4.128e-05	1.31517e-05	3.32144e-05	3.97639e-05	0.000479114	0.000134491	0.00526519	0.000674968
Marmoricola_scoriae	0.000597015	0.000392644	0.000430344	0.000542805	0.000516518	0.000455864	0.00101001	0.00105655	0.00106462	0.000674042
Streptomyces_sp._LBUM_1475	0	0.000847192	0.00254801	0	0.000767998	0.000638352	0	0.000568168	0.000638638	0.000667595
Microvirga_ossetica	0.000140731	0.000153874	0.0001032	0.000780731	0.00096864	0.00106226	0.000901687	0.000947137	0.000939896	0.000666462
Mycolicibacterium_rhodesiae	0.00100959	0.000669441	0.000824567	0.00013331	0.000420942	0.000445213	0.00075587	0.000894138	0.000815167	0.000663138
Rhizorhabdus_wittichii	0.000351391	0.00129113	0.000602688	0.00121354	7.59186e-05	0.000693737	0.000304134	0.000940298	0.000482557	0.00066171
Caenibius_tardaugens	0.000463277	0.00104351	0.000509808	0.00103838	0.000718515	0.000272666	0.000508278	0.000715767	0.000678851	0.000661007
Luteitalea_pratensis	0.000568169	0.000484615	0.000514968	0.000633074	0.000746307	0.000680956	0.00089157	0.000659919	0.000734059	0.000657071
Nakamurella_multipartita	0.000563799	0.000308632	0.000538704	0.000452537	0.000318587	0.00040758	0.000785629	0.0015079	0.00101964	0.000655889
Afipia_sp._GAS231	0.000826905	0.00128671	0.000925703	0.000617531	0.000479236	0.000438823	0.000402337	0.000390366	0.000520044	0.000654183
Streptomyces_prasinus	0.000807675	0.000770255	0.000601656	0.00022597	0.000223011	0.000164026	0.000699329	0.00166062	0.000729288	0.000653537
Ralstonia_pickettii	0.00076834	0.000589851	0.000620232	0.000499764	0.000782911	0.000695157	0.000576128	0.000732863	0.000612738	0.000653109
Sphingomonas_sp._MM-1	0.000284959	6.72094e-05	7.12079e-05	0.000356291	0.00224434	0.00147268	0.000758251	0.000151018	0.000464836	0.000652311
Agromyces_aureus	0.00117393	0.00147418	0.00114862	0.000260044	0.000554477	0.000303199	0.000350557	0.000254166	0.000323749	0.000649213
Turicibacter_sp._H121	0.000905575	0.00039795	0.000794639	0.000459113	0.00109811	0.000623441	0.000502326	0.000631995	0.000403494	0.000646293
Variovorax_boronicumulans	0.000941413	0.00123276	0.000906095	0.000320423	0.000783589	0.000531132	0.00032675	0.000290068	0.000430757	0.000640332
Sphingomonas_sp.	0.00108477	0	0	0	0.00179358	0.00183127	0.000477924	0	0.00057457	0.000640234
Tardibacter_chloracetimidivorans	0.000144228	0.00116555	7.01759e-05	0.00077834	0.000277916	0.000703678	0.00171112	0.000410882	0.000494825	0.000639636
Bradyrhizobium_sp._PSBB068	0.000633727	0.000879912	0.000602688	0.000869804	0.000809347	0.000593618	0.000454117	0.000436526	0.000424623	0.000633818
Nitrobacter_winogradskyi	0.00029807	0.000197206	0.00014448	0.0011974	0.00123164	0.00133919	0.000355914	0.000442225	0.000485283	0.000632379
Croceicoccus_naphthovorans	0	0.000525294	0	0.000299499	0	0.00223033	0.00107369	0.00014076	0.00142041	0.00063222
Pseudonocardia_sp._CGMCC_4.1532	1.04893e-05	2.1224e-05	0	9.38551e-05	7.72743e-05	9.08888e-05	0.00138973	0.00214958	0.00180073	0.000625974
Terrabacter_carboxydivorans	0.00034702	0.000193669	6.81119e-05	0.000317434	0.000479914	0.000423201	0.00126296	0.00123037	0.00125819	0.000620096
Deinococcus_sp._D7000	0.000145102	0.000166255	0.000143448	8.07034e-05	8.47306e-05	6.67465e-05	0.00180576	0.0011882	0.00188729	0.000618692
Sphingobium_baderi	0	0.000330741	0.000164088	0.000382594	0.00108252	0.0030185	0	0.000202307	0.000368734	0.000616609
Mycobacterium_intracellulare	0.0003916	0.000356386	0.00042312	0.000327596	0.000313842	0.000364975	0.000690401	0.00137284	0.00129636	0.000615235
Oscillatoria_nigro-viridis	0.0013977	0.00174125	0.00184521	2.27165e-05	1.15234e-05	0	3.80911e-05	0.000438236	2.65815e-05	0.000613479
Bradyrhizobium_paxllaeri	0.000671314	0.000731344	0.000654287	0.000747852	0.000616161	0.000564505	0.000461854	0.000458182	0.000605241	0.000612304
Microterricola_viridarii	0.000951902	0.00105855	0.00119402	0.000235535	0.000426364	0.00020876	0.000448761	0.000416581	0.000542536	0.000609223
Aquihabitans_sp._G128	0.000401215	0.000351965	0.000291024	0.000398137	0.000667677	0.000553854	0.000931446	0.000869634	0.000956254	0.000602356
Novosphingobium_sp._EMRT-2	0.000400341	0.000953312	0.00016512	0.000931975	0.00053482	0.000749123	0.000577318	0.000566459	0.000515954	0.00059938
Novosphingobium_sp._Gsoil_351	0.00057254	0.000959502	0.000764711	0.000403517	0.000507028	0.000756223	0.000525538	0.000267273	0.000631141	0.000598608
Streptomyces_sp._Mg1	0.00101222	0.000774676	0.000882359	0.000482427	0.000744274	0.000656814	0.000216643	0.000329389	0.000284218	0.000598113
Thiobacillus_sp.	6.99285e-05	0.00240008	2.064e-05	0.00059063	0.000122012	0.00162393	0.000461259	0	8.99683e-05	0.000597605
Flavobacterium_sp._LPB0248	3.58384e-05	9.2855e-05	0.00519096	1.43473e-05	0	3.47934e-05	0	0	0	0.000596532
Rhodanobacter_soli	0.00115644	0.00188805	0.00175749	0.000519491	0	0	0	0	0	0.000591276
Sphingopyxis_granuli	0.000277966	0.00023877	0.000663575	0.00029651	0.000695469	0.00115102	0.000978465	0.000984749	0	0.000587392
Hyphomicrobium_denitrificans	0.000337405	0.000863994	0.00118164	0.000119561	0.000321298	0.000427461	0.00118916	0.00051517	0.000329202	0.00058721
Pseudomonas_sp.	0.00179804	0	0	0.000946323	0	0.00124475	0.000581484	0	0.000663857	0.000581606
Sphingobium_sp._TKS	0.000182688	0.000963039	0.000195048	0.000897901	0	0.000666045	0.000698733	0.000498643	0.00110347	0.000578397
Streptomyces_coelicolor	0	0	0.000347784	0.000127332	0	0.000274797	0.000989773	0.0022003	0.00123706	0.000575228
Brevibacterium_sp._PAMC23299	0	0.000569511	0.000801863	0.00135104	0.000645308	0.00110629	0	0.000692971	0	0.000574109
uncultured_Rubrobacteria_bacterium	0	0	0.00223325	0.00163798	0	0	0.00127129	0	0	0.000571391
Rhodanobacter_xiangquanii	0.00250519	0.00123718	0.000979367	0	0	0	0.000418407	0	0	0.000571127
Sphingomonas_sp._NP5	0	0	0	0.00513154	0	0	0	0	0	0.000570172
Sphingomonas_melonis	0.000341776	0	0	0.000549381	0.000538887	0.00061847	0.000930851	0.000275821	0.00186548	0.000568963
Usitatibacter_rugosus	0.000731627	0.000593388	0.000884423	0.000190101	0.00021081	0.000154085	0.000912996	0.000444505	0.000994422	0.000568484
Sphaerobacter_thermophilus	2.18527e-05	2.9183e-05	3.7152e-05	0.00100551	0.000872386	0.000758354	0.000766583	0.00107707	0.000538446	0.000567392
Streptomyces_sp._LBUM_1482	0.00105242	0.00148303	0	0.000512915	0	0.000559534	0.000442809	0.000495794	0.000558894	0.000567266
Pseudomonas_silesiensis	0.00266428	0.00141582	0.000656351	9.98332e-05	0.000111844	0.000120712	7.73725e-06	6.83853e-06	4.08947e-06	0.000565278
Amycolatopsis_sp._Hca4	0.00071939	0.000376726	0.000465432	6.57584e-05	6.77845e-05	0.000173967	0.000970728	0.000612049	0.00160307	0.000561656
Miltoncostaea_oceani	0.00011713	9.99297e-05	7.32719e-05	0.00118126	0.000985586	0.000967114	0.000569581	0.000588114	0.000439618	0.000557956
Conexibacter_woesei	0.00278316	0.000372304	0.00032508	0.000167983	0.000191152	0.000152665	0.000324369	0.000309444	0.000376913	0.000555896
Streptomyces_sp._So13.3	0.000871484	0.000764064	0.000779159	0.000260642	0.000237924	0.000217281	0.000588626	0.000544233	0.000731333	0.000554972
Arthrobacter_sp._NicSoilB11	0.000291078	0.000706583	0.000135192	0.000533241	0.000210132	0.000904628	0.000552916	0.000657069	0.000933762	0.000547178
Nocardia_salmonicida	0	0	0	0.000616335	0.000688012	0	0.00102786	0	0.00254433	0.000541838
Nitrosospira_lacus	0.000481633	0.000400603	0.000372552	0.000757417	0.000793078	0.000889006	0.000473163	0.000345346	0.000359191	0.000541332
Pseudomonas_sp._PS1(2021)	0	0	0.00486381	0	0	0	0	0	0	0.000540424
uncultured_Reyranella_sp.	0	0.00244695	0	0	0	0	0	0.00136201	0.00101214	0.000535678
Neorhizobium_galegae	0.00112498	0.000206934	0.000226008	0.000721549	0.000395861	0.000423201	0.001282	0.000431398	0	0.000534659
Comamonas_sp._7D-2	0.000450165	0.00179078	0	0	0	0	0.00171946	0.000848548	0	0.000534327
Arthrobacter_sp._Hiyo8	0.000902078	0.000795016	0.000931895	0.000209231	0.000269782	0.000277637	0.000464235	0.000442225	0.000495507	0.000531956
Achromobacter_xylosoxidans	0.000388978	0.00215777	0.00051084	0.000349117	0.000700892	0.000536812	0.000110702	0	0	0.000528346
Nocardioides_mesophilus	0.00103931	0.000691549	0.000959759	0.00018233	0.000185729	0.000134203	0.000402337	0.000600651	0.000531631	0.000525278
Mycobacterium_paraintracellulare	0.000652084	0.000809165	0.000363264	0.000667148	0.000744951	0.000269116	0.000175576	0.000311723	0.000733378	0.000525156
Aminobacter_sp._MDW-2	0	0	0.00025284	0.00123984	0.0012269	0.00108783	0	0	0.000909225	0.00052407
Sinorhizobium_medicae	0	0	0	0.000576282	0.000764609	0.0024824	0	0.000862225	0	0.000520613
Pseudomonas_stutzeri	0.000473766	0.000555361	0.000792575	0.000675518	0.000458901	0.000584387	0.000415431	0.000444505	0.000233781	0.000514914
uncultured_Frankineae_bacterium	0	0.00186506	0.00105367	0	0.000415519	0	0	0	0.0012616	0.00051065
Streptomyces_humidus	0.000761347	0.000727807	0.00129619	0	0	0	0.00100346	0.000549932	0.000246731	0.000509497
uncultured_Nitrospira_sp.	0.000985992	0.00114433	0.00112591	7.35298e-05	0.000357902	0.000232193	0.000205335	0.000149308	0.000301939	0.000508493
Streptomyces_sp._CA-256286	0.000220275	0	0.000477816	0.0015507	0.000812736	0.00092593	0	0.000107707	0.000463473	0.000506515
Methylorubrum_extorquens	0.000379362	0.000533253	0.000565536	0.000535034	0.000445344	0.000492788	0.000520181	0.000394925	0.000650225	0.00050185
Sphingopyxis_sp._OPL5	0.000645091	0.000808281	0.000617136	0.0003539	0.000399251	0.000404739	0.000434476	0.000630285	0.000167668	0.000495647
Modestobacter_marinus	0.000343524	0.000213124	0.000171312	0.000166189	0.000198609	0.000156215	0.000994535	0.00123777	0.000952846	0.000492681
Frigoribacterium_sp._NBH87	0	0	1.548e-05	0.000642639	0.000816803	0.00287223	0	2.84939e-06	0	0.000483333
Sphingopyxis_sp._PAMC25046	0.000193178	6.3672e-05	3.8184e-05	0.000734102	0.000942882	0.00041113	0.000748728	0.000989308	0.000214697	0.000481765
Urbifossiella_limnaea	0.000393348	0.000443051	0.000424152	0.000279174	0.000347057	0.000448764	0.000777891	0.000628005	0.000593654	0.000481677
Iamia_sp._SCSIO_61187	7.42991e-05	5.12913e-05	4.7472e-05	0.000591227	0.000309775	0.000357165	0.000923114	0.00121042	0.000748372	0.000479237
Acidovorax_carolinensis	0.000207163	0.000217546	0	0.00107963	0.000595826	0.00092806	0.000643382	0.000628575	0	0.000477798
Polaromonas_sp._JS666	0.000829527	0.00134684	0.00129309	0.000175754	4.60934e-05	0.000274797	0.00013689	6.26866e-05	7.63367e-05	0.000471336
Streptomyces_atratus	0.000349643	0.000301558	0.000337464	0.000230752	0.000375526	0.000286158	0.00176945	0.000287788	0.000292397	0.000470082
Nocardia_higoensis	0	0	0.00415173	0	0	0	0	0	0	0.000461304
Priestia_megaterium	0.000633727	0.000618149	0.000785351	0.000404115	0.000475169	0.000289708	0.000258305	0.000377829	0.000246731	0.000454343
Agrobacterium_tumefaciens	0.0010769	0.0011461	0.00123427	8.66815e-05	0.000145737	6.74565e-05	9.34422e-05	0.000147028	8.38341e-05	0.000453494
Massilia_sp._UMI-21	2.01045e-05	8.7549e-05	9.28799e-06	0.000282761	0.000104388	0.000183908	0.000810031	0.00100697	0.00155672	0.000451303
Glutamicibacter_protophormiae	8.91589e-05	8.4896e-05	0	8.78771e-05	3.99928e-05	0.000164736	0.00124332	0.00176149	0.000547307	0.000446531
Streptomyces_rutgersensis	0.000207163	7.60527e-05	9.49439e-05	0.00107425	0.0012818	0.00116096	6.48739e-05	3.64722e-05	1.97658e-05	0.000446255
Micromonospora_aurantiaca	0.000354013	0	0.000145512	0.000962463	0.000939493	0.000646163	0.000196407	0.000347625	0.000408947	0.000444514
Mycobacteroides_chelonae	0	0.0013265	0.00195254	0	0	0.000558114	6.54691e-05	0	9.40577e-05	0.000444076
Streptomyces_sp._CB00225	0	0	0	0	0	0	0.00398052	0	0	0.00044228
Pseudoxanthomonas_suwonensis	0.000458906	0.000263531	0.000352944	0.000497372	0.000797823	0.000525451	0.000556487	0.000194898	0.000326476	0.000441543
Bradyrhizobium_sp._LCT2	0.000638972	0.000487268	0.000480912	0.000412484	0.00051584	7.73975e-05	0.000331512	0.000548792	0.000457339	0.000438946
Sphingobium_indicum	0	0.000175098	0	2.92924e-05	0.000102355	0	0.00150162	0.000676445	0.00145994	0.000438306
Arthrobacter_sp._StoSoilB20	0.000378488	0.000428017	0.000328176	0.000377214	0.000478558	0.000435272	0.000454712	0.000711777	0.000334655	0.000436319
Streptomyces_sp._P3	0.000240379	0.000183941	0.00019092	4.00528e-05	4.60934e-05	3.26632e-05	0.00068802	0.000788711	0.00171212	0.000435878
Bacillus_mycoides	0.000446669	0.00028564	0.000473688	0.000359878	0.000488048	0.000406159	0.000512444	0.000520868	0.000407584	0.000433442
Pseudomonas_koreensis	5.7691e-05	2.56457e-05	4.2312e-05	6.57584e-06	0	6.46163e-05	0.000307705	0.00156317	0.00181163	0.000431039
Sphingobium_yanoikuyae	0.000137235	0.000578354	0.00040764	0.000252273	0.000389083	0.000189588	0.000521967	0.000798969	0.00056571	0.000426758
Promicromonospora_sp.	0	0	0	0	0.0018878	0.00188665	0	0	0	0.000419383
uncultured_Desulfatibacillum_sp.	0.000264854	0	0	0.000207438	0	0.000113611	0.0013683	0.00116084	0.000654996	0.000418894
Skermanella_sp._TT6	7.51732e-05	0	0	0.000336563	0.00061006	0	0.000975489	0.000739701	0.00101691	0.0004171
Terrabacter_sp._DBF63	0	0	0	0	0.000972029	0	0.0027372	0	0	0.000412137
Brevundimonas_naejangsanensis	0.000211534	0.000351965	0.000195048	0.000535632	0.000308419	0.000685217	0.00119451	0.000127653	6.81578e-05	0.000408682
Pseudomonas_putida	0.000456284	0.000421827	0.000808055	0.000255262	0.000690046	0.000422491	0.000279731	0.00023251	0.000104281	0.000407832
Streptomyces_sp._2114.2	0.00130679	0	0.00115481	0	0	0.000110771	0.000545774	0.000426839	0.000114505	0.000406609
uncultured_Acidobacteriaceae_bacterium	0.000518345	0.000756105	0.000925703	0	0	0	0.000574342	0.000644532	0.000237189	0.000406246
Lysobacter_sp._CW239	0.000626735	0.00120004	0.000717239	0.000260642	0.000272494	0.00020521	4.4638e-05	6.66757e-05	0.000211289	0.000400551
Hydrogenophaga_sp._PBC	0.000469395	8.66647e-05	0.000220848	0.000933769	0.000666999	0.000788177	0	0.00042114	0	0.000398555
uncultured_Nitrosospira_sp.	0.000465899	0.000254688	0.000549024	0	0.000901534	0	0.00100227	0.000409172	0	0.000398065
Mesorhizobium_sp._DCY119	0.00108564	0.00123188	0.00104645	4.48352e-05	5.62611e-05	6.39062e-05	1.84504e-05	2.10855e-05	1.295e-05	0.000397939
Bradyrhizobium_icense	0.00045541	0.000398834	0.000511872	0.000568511	0.000366714	0.000453734	0.000222595	0.000275251	0.000314889	0.000396423
Lysobacter_sp._KIS68-7	0.0002937	0.000236117	0.00016512	0.000370638	0.00053482	0.000652553	0.000492208	0.000390936	0.000417807	0.000394878
Novosphingobium_resinovorum	9.26553e-05	0.000336931	0.000150672	0.000553566	0.00114556	0.000830781	4.70187e-05	8.49118e-05	0.00030671	0.000394311
Peribacillus_frigoritolerans	0	0.000344006	0	0.000670138	0.00116928	0	0.000624337	0	0.000735422	0.000393687
Mycolicibacterium_pulveris	6.29357e-05	3.7142e-05	6.192e-06	0.000878173	0.00123029	0.00120144	4.4638e-05	4.16011e-05	3.47605e-05	0.000393019
Arthrobacter_sp._StoSoilB19	7.08026e-05	0	0.000445824	0.000194286	0.000689368	0.000741312	0.000907044	0.000143609	0.000340107	0.000392484
Devosia_ginsengisoli	0.000140731	0.000160949	0.00021156	0.000629487	0.000627006	0.000595038	0.000346986	0.000425699	0.000381684	0.000391015
Variovorax_sp._JS669	0	0	0	0	0.00100524	0	0.00138497	0.00111639	0	0.000389623
Pseudarthrobacter_oxydans	0	0	0	0.00140484	0.000818159	0.00126605	0	0	0	0.000387672
Ramlibacter_sp._H242	7.25509e-05	6.6325e-05	6.81119e-05	0.000498568	0.000491437	0.000655394	0.000777296	0.000437666	0.000416444	0.000387088
Flavobacterium_nitrogenifigens	2.27268e-05	1.0612e-05	0.00338083	0	1.49126e-05	4.97048e-05	0	0	0	0.000386532
uncultured_Rhodoplanes_sp.	0	0	0	0.000743667	0.00269782	0	0	0	0	0.000382388
Sphingopyxis_sp._EG6	0	0.000141493	8.97839e-05	0.000276185	0.000547021	0.00061918	0.00029223	0.00137398	8.7242e-05	0.00038079
Streptomyces_sp._RLB1-33	0.00138896	0.00065087	0.000121776	5.38023e-05	0.00028944	0.000244264	0.000435072	8.14925e-05	0.000122002	0.000376408
Methylibium_petroleiphilum	0.000184437	0.000505839	0.00042828	0.000784318	0.000313164	0.000794567	7.49918e-05	6.66757e-05	0.000232418	0.000376077
Tardiphaga_robiniae	0.000819038	0.000924129	0.000978335	0.000117767	8.87977e-05	9.15989e-05	0.000163077	6.83853e-05	8.86051e-05	0.000371082
Arthrobacter_sp._NicSoilE8	0	0.000266184	0.000351912	0	0	0.000915989	0.000601125	0	0.00119617	0.000370153
Arthrobacter_sp._D5-1	0.000541072	0.000581007	0.00063984	0.000396941	0.000252836	0.000197399	0.00034401	0.000246757	0.000118595	0.000368717
Nostoc_punctiforme	0.000492996	0.000616381	0.000787415	0.000561935	0.00035858	0.00020592	8.27291e-05	0.000132782	7.49736e-05	0.00036819
Pseudoxanthomonas_mexicana	0	0	0	0.000539219	0.000681234	0.00153872	0	0.000525997	0	0.000365019
Nitrobacter_vulgaris	0.000216778	0.000224621	9.49439e-05	0.000387974	0.000543632	0.000741312	0.000346391	0.000353894	0.000375549	0.000365011
Paenarthrobacter_aurescens	0.000328664	0.000146799	0.000452016	0.000781329	0.00040874	0.000632671	0.000137485	0.000163555	0.000221513	0.000363641
Mycolicibacterium_alvei	0.00127882	0.000907326	0.00103613	1.19561e-06	1.55904e-05	2.55625e-05	0	4.55902e-06	0	0.000363242
Arthrobacter_sp._NtRootA2	0.00325867	0	0	0	0	0	0	0	0	0.000362074
Streptomyces_sp._S1D4-14	0	0.000484615	0	0	0.000432465	0	0.000605291	0.00101153	0.000701344	0.000359472
Luteimonas_fraxinea	0	5.0407e-05	0.000538704	1.19561e-05	0	2.55625e-05	0.000366032	0.00144179	0.000787904	0.00035804
uncultured_Mesorhizobium_sp.	0	0	0	0.00090089	0.000574135	0.0012128	0	0	0.000530268	0.000357565
Diaphorobacter_sp._JS3050	0	0	0	0	0	0	0.00131295	0.00189028	0	0.000355915
Mycolicibacterium_sediminis	0.000164332	0.000175982	0.000148608	0.000105213	0.000170139	0.000149825	0.000209501	0.00069753	0.00134135	0.000351386
Pseudomonas_mandelii	0.000540198	0.000550055	0.000885455	0.000245697	0.0005599	0.000188168	5.71366e-05	7.69335e-05	5.24815e-05	0.00035067
Sphingobium_xenophagum	0.000444046	5.8366e-05	7.01759e-05	0.000552968	0.000111844	0.000524031	0.000439833	0.000286079	0.00066113	0.00034983
Variovorax_sp._RA8	0.000467647	0.000375842	0.000275544	0.000390963	0.000215555	0.000662494	0.000229142	0.00018635	0.000325794	0.000347703
uncultured_actinomycete	0	0	0.000965951	0.00069943	0.00109201	0.000369946	0	0	0	0.000347482
Micromonospora_coriariae	9.35294e-05	0.000289177	0.00012384	0.000725733	0.000738851	0.00105871	2.7378e-05	1.93758e-05	3.74868e-05	0.000346009
Caulobacter_soli	0.000276218	0.000154758	0.000177504	0.000849479	0.000336211	0.000441663	0.000261876	0.000268412	0.00032852	0.000343849
Methylotenera_versatilis	0.000601385	3.53733e-05	0.000105264	0.00168341	0.000582269	5.89357e-05	8.33243e-06	0	5.45262e-06	0.00034227
Clavibacter_michiganensis	2.53491e-05	0	0	0.000949312	0.000848662	0.00122345	1.01179e-05	6.26866e-06	8.86051e-06	0.000341335
Mesorhizobium_sp._131-2-5	0.000517471	0	0.000706919	0.000412484	0.000252836	0.000505569	0.000520777	0.000143039	0	0.0003399
Massilia_sp._HC52	0.000135487	0.00265742	0.000156864	0	0	2.48524e-05	0	6.26866e-05	0	0.000337479
Arthrobacter_sp.	0.000666943	0	0.000398352	0.000389768	0.000440599	0	0.000402932	0.000737992	0	0.000337398
Flavobacterium_sp._MDT1-60	0.000552435	0.00032455	0.0004902	0.000328194	0.000542276	0.000490658	0.000117844	0.00014076	4.22578e-05	0.000336575
uncultured_Gammaproteobacteria_bacterium	0	0.000885218	0.00138907	0	0	0	0	0.00074768	0	0.000335774
Mycobacterium_gallinarum	0.000601385	0.000316591	0.000152736	6.27693e-05	0.000351801	0.00041042	0.000295801	0.000382958	0.000417126	0.000332399
Shinella_sp._HZN7	0.000136361	0.000300673	0.000297216	0.000261838	0.00036468	0.000470066	0.000304729	0.00051232	0.000299213	0.000327455
Streptomyces_alfalfae	0	0.000158296	0.000473688	0.000311456	0.000555155	0.000590067	0.000280327	0.000210855	0.000355784	0.000326181
Microbacterium_lemovicicum	5.59428e-05	3.27203e-05	3.096e-05	0.000629487	0.000844595	0.000751253	0.000126177	0.000135061	0.000314889	0.000324565
Bradyrhizobium_symbiodeficiens	0.000226394	0.000225505	0.00019092	7.47254e-05	0.000125401	0.000159055	0.000505302	0.000771615	0.000598425	0.000319705
Mycobacteroides_salmoniphilum	0.00109788	0.00116201	0.000519096	4.18462e-06	0	6.39062e-06	2.08311e-05	2.10855e-05	8.17893e-06	0.000315518
Micromonospora_maris	0	0.000397066	0.00024252	0.000474058	0.000732072	0.000362135	0.00013689	0.000299756	0.00019016	0.000314962
Haloactinobacterium_kanbiaonis	6.38098e-05	4.15637e-05	3.096e-06	0.000508731	0.000467713	0.0015444	4.70187e-05	7.57938e-05	6.6113e-05	0.000313138
Arthrobacter_sp._AQ5-05	0	0	0	0.000352704	0.000559222	0.000708649	0.000592793	0.000602361	0	0.000312859
uncultured_Sinobacteraceae_bacterium	0.000770962	0.000378495	0.000441696	0	0	0.00041539	0.000796342	0	0	0.000311432
Peribacillus_simplex	0.000498241	0.000299789	0.000507744	0.000134506	0.000151837	0.000149114	0.000442809	0.000262144	0.000351013	0.0003108
Paludisphaera_borealis	0.000443172	0.000292714	0.000281736	0.000341346	0.000313164	0.00030462	0.000169624	0.000311153	0.000336018	0.000310394
Stenotrophomonas_acidaminiphila	0	9.2855e-05	0	0.000553566	0.000532108	0.000872675	0.000144032	0.000104858	0.000475741	0.000308426
Streptomyces_venezuelae	0.000284959	0.000672094	0.000408672	0.000325205	0.000414163	0.00030604	0.000144627	0.000120814	7.97446e-05	0.000306258
Pseudomonas_sp._DR48	0.000513101	0.000537675	0.000820439	0.000148853	0.00016675	0.00010793	0.000212477	0.000121384	0.000123366	0.000305775
Deinococcus_radiopugnans	9.0033e-05	7.33997e-05	0.00013416	2.21187e-05	2.98252e-05	1.98819e-05	0.000935612	0.0005619	0.000874464	0.000304599
Streptomyces_sp._S1D4-23	0.00062149	0.000573048	0.000747167	0	0	0.000168286	0	0	0.00062637	0.00030404
Nitrosospira_multiformis	0.000786696	9.19707e-05	0.0003096	0.000159016	0.000174206	0.000184618	0.000604101	0.000167544	0.000257636	0.000303932
Alicycliphilus_denitrificans	7.69214e-05	0.000157411	0.000100104	6.45628e-05	7.99857e-05	0	0.000889189	0.00102578	0.000333973	0.000303103
Arthrobacter_dokdonellae	0.000254365	0.000252919	0.000207432	4.78243e-06	1.35569e-05	9.94096e-06	0.000435072	0.000436526	0.00111233	0.000302992
Pontibacter_russatus	1.6608e-05	1.23807e-05	1.7544e-05	0.000104018	0.000118623	8.59183e-05	0.000614219	0.000580136	0.00117368	0.000302569
uncultured_Pseudomonadales_bacterium	0.00150696	0	0	0.00121533	0	0	0	0	0	0.000302477
Opitutus_sp._GAS368	0.000708026	0.000492574	0.00034056	0.000277979	0.000230467	0.000252785	0.000110702	0.00013905	0.00016426	0.000301823
Bosea_sp._Tri-49	0.000683551	0.000676515	0.000674927	0.000123745	0.000165394	0.000219411	3.98766e-05	8.43419e-05	3.0671e-05	0.000299826
Stigmatella_aurantiaca	0.000381985	0.000303326	0.000352944	0.000297706	0.000340956	0.00041184	0.000101775	0.000215984	0.000286944	0.000299273
uncultured_Pseudonocardia_sp.	0.00140556	0.00128759	0	0	0	0	0	0	0	0.000299239
Streptomyces_viridifaciens	0.00105155	0.000279449	0.000563472	0	0.00026097	0	8.98712e-05	0.00032426	0.000115868	0.000298382
Ramlibacter_tataouinensis	0.000226394	0.000252035	0.000277608	0.000311456	0.000366036	0.000448764	0.000249378	0.000295197	0.000227647	0.000294946
Janibacter_melonis	1.74821e-05	0	3.8184e-05	2.7499e-05	5.82947e-05	4.89948e-05	0.000655881	0.000855957	0.000950119	0.000294712
Streptomyces_pratensis	0.000784948	0.000473118	0.000478848	7.47254e-05	7.18515e-05	5.82257e-05	0.000142842	0.000182361	0.000353057	0.000291108
uncultured_Solirubrobacter_sp.	0	0	0.00184728	0	0.00035858	0	0	0.000377829	0	0.000287076
Nocardioides_dokdonensis	5.15723e-05	0.000125575	5.3664e-05	0.000170374	0.000208098	0.000220121	0.0006535	0.000568738	0.00051391	0.000285061
Micromonospora_inositola	0.000629357	0.000235233	0.000636744	0.000222981	0.000217588	0.00041539	5.47559e-05	9.346e-05	4.77104e-05	0.000283691
Bacillus_thuringiensis	0.00235047	0	0	0	6.37174e-05	3.19531e-05	4.34476e-05	0	4.77104e-05	0.000281922
Pseudonocardia_dioxanivorans	1.13634e-05	0	0.000164088	0.000598401	0.000624295	0.000627701	0.000113678	0.000319701	6.1342e-05	0.000280063
Streptomyces_lividans	0	0.000171561	0	0	0	0	0.000201169	0.00101723	0.00111029	0.000277806
Rhodococcus_sp._MTM3W5.2	0.000349643	0.000241423	0.000256968	0.000272001	0.000511773	0.000498468	7.49918e-05	0.000125943	0.000102237	0.000270383
Ureibacillus_thermosphaericus	0.000160836	0.000176867	0.00015996	0.000435799	0.00069208	0.00051764	8.15387e-05	0.000125943	7.4292e-05	0.000269439
Sphingosinicella_microcystinivorans	1.13634e-05	7.4284e-05	2.8896e-05	0.000663562	0.000786978	0.000715039	1.30938e-05	7.75034e-05	5.24815e-05	0.000269245
Tardiphaga_sp._37S4	0.000608378	0.000780867	0.000637776	6.33672e-05	5.55833e-05	3.62135e-05	0.000182718	2.22252e-05	3.20342e-05	0.000268796
Streptomyces_sp._WA1-19	0	0.00116909	0	0.000425038	0.000183696	0.000158345	0.000134509	0.000168114	0.000169713	0.000267612
Parvibaculum_lavamentivorans	0	0.000100814	0	0.00193927	0	0.000365685	0	0	0	0.000267308
Salmonella_enterica	0.000650335	0	0.00137565	0	0.000353835	0	0	0	0	0.000264425
Arthrobacter_sp._U41	3.14678e-05	7.87057e-05	7.43039e-05	0.000528458	0.000505672	0.000567345	0.000166053	0.000159566	0.000234463	0.000260671
Luteibacter_rhizovicinus	0.0003916	0.000235233	0.00170899	1.79341e-06	1.35569e-06	0	1.78552e-06	0	0	0.000260084
uncultured_Candidatus_Solibacter_sp.	0.000638098	0.000117616	0.00032508	0.000145266	0.000171495	0	0.000371983	0.000175522	0.000393952	0.00025989
Intrasporangium_calvum	0.000126745	0.000134419	0.000158928	0.000132712	0.00014167	0.000121422	0.000426739	0.000523718	0.000556849	0.000258134
Arthrobacter_alpinus	0.000217653	0	0	0.000807034	0.000526685	0.000472196	1.48793e-05	3.02035e-05	0.000246731	0.000257265
Streptomyces_turgidiscabies	0.000182688	0.000173329	0.0002064	8.13013e-05	8.7442e-05	0	0.000473758	0.000568168	0.000524133	0.000255247
Rhodoplanes_sp._Z2-YC6860	0.000374992	0.000681821	0.00031992	0.000148853	0.000153871	0.000161896	0.0001357	0.000131642	0.000172439	0.000253459
Cellulomonas_sp._zg-ZUI188	0.000220275	0.000140609	0.000171312	0.000347324	0.000357902	0.000279057	0.00027378	0.000221113	0.000256955	0.000252036
Brevibacterium_aurantiacum	0.000159087	0	0	0.000405908	0.000218266	0.000427461	0.000348176	0.000300326	0.00038441	0.000249293
Geodermatophilaceae_bacterium_NBWT11	2.70973e-05	8.13587e-05	9.80399e-05	0.000154233	0.000252836	0.000279057	0.000408289	0.000487246	0.000454612	0.000249197
Streptomyces_autolyticus	0.000518345	0.000146799	0.000219816	0.000285152	0.000126079	0	0.000390434	0.000223962	0.000329202	0.000248866
Sphingobium_cloacae	0.00016171	0.000172445	0.000169248	0.00039993	0.000188441	0.000194559	0.000288064	9.85889e-05	0.000565028	0.000248668
Massilia_putida	8.91589e-05	0.000173329	0.000152736	5.97803e-05	6.23617e-05	9.79895e-05	0.000491613	8.03528e-05	0.00101419	0.000246834
Mycobacterium_paragordonae	0.000492122	0.00048373	0.0003612	6.27693e-05	7.59186e-05	6.88767e-05	0.000147603	0.000219403	0.000299894	0.000245724
Bordetella_hinzii	0	4.42167e-05	2.7864e-05	0.000550577	0.000780199	0.000651133	6.48739e-05	5.69878e-05	3.5442e-05	0.000245699
Conexibacter_sp._SYSU_D00693	0.000115382	0.000154758	7.94639e-05	0.000136299	0.000166072	0.000111481	0.000419597	0.000533976	0.000492099	0.000245459
Sulfurivermis_fontis	0	0	8.15279e-05	0.000881162	0.000588369	0.000576576	0	8.09227e-05	0	0.000245395
[Acidovorax]_ebreus	0	0	0	0	0	0	0.00220571	0	0	0.000245079
Streptomyces_globisporus	0.000175695	7.25154e-05	2.4768e-05	0.000120756	0.000114556	0.0001058	0.000550535	0.000630855	0.000404176	0.000244406
Streptomyces_thermovulgaris	0	0.000270606	0	0	0.0012574	0.000664625	0	0	0	0.000243626
Mycobacterium_sp._ELW1	0.000378488	0.000604	0.00044376	6.3965e-05	0.000271816	0.000239293	4.40428e-05	6.83853e-05	7.76999e-05	0.000243494
Pusillimonas_thiosulfatoxidans	1.04893e-05	4.06793e-05	3.096e-06	0.000660573	0.000681912	0.000763324	1.01179e-05	1.02578e-05	0	0.000242272
Corynebacterium_marinum	0	0	0	0.000891923	0.000710381	0.000561665	0	0	6.1342e-06	0.000241123
Chryseolinea_soli	0.000503486	0.000313938	0.000606816	0.000126136	0.000121334	0.000156925	0.000134509	5.98372e-05	0.000143131	0.000240679
Streptomyces_sp._RLB1-9	0.00129543	0.00039795	0	0	0	0.000465805	0	0	0	0.000239909
Geodermatophilus_obscurus	0.000139857	0.000244076	0.000164088	0.000194286	0.000193864	4.68645e-05	0.000416026	0.000388087	0.000361918	0.000238785
Lysobacter_soli	0.000281462	0.000406793	0.000323016	0.000221187	0.000235212	0.000341543	0.000201169	3.70421e-05	9.74656e-05	0.000238321
Methylobacterium_bullatum	5.15723e-05	4.95227e-05	4.9536e-05	4.2444e-05	4.47378e-05	7.66874e-05	0.000414836	0.000550502	0.000849927	0.000236641
Candidatus_Nitrotoga_sp._AM1P	8.74107e-06	5.306e-06	8.25599e-06	0.000585249	0.000675133	0.00082439	4.76139e-06	1.42469e-05	6.81578e-07	0.000236307
Agromyces_badenianii	0.000586526	0.000422711	0.000592368	6.81496e-05	0.000145059	0.000143434	6.90401e-05	5.24288e-05	4.49841e-05	0.000236078
Mycolicibacterium_austroafricanum	0.000435305	0.000407678	0	0.00022597	0.000225044	0.000447343	0.000120225	0.000121384	0.000126092	0.000234338
Mycobacterium_avium	0.000436179	0.000367883	0.000406608	1.91297e-05	0.000115234	0.000120712	0.000253544	0.000177802	0.000210608	0.000234189
Mesorhizobium_sp._131-3-5	0.00020017	0.000175098	0.00047988	0.000128528	0.000237246	0.000156925	0.000205335	0.000135061	0.000389181	0.000234158
Streptomyces_scabiei	0.00161622	0	0	0	0	0	0.000267233	0.000218833	0	0.000233588
Bradyrhizobium_betae	0.000393348	0.00037142	0.000337464	9.08661e-05	0.000153871	0.000320241	0.000126772	0.000144749	0.000151992	0.000232303
Serratia_inhibens	0.000241253	0.000294483	0.00154903	0	0	0	0	0	0	0.000231641
Novosphingobium_pentaromativorans	0.000125871	0	0	0.000169178	0.000285373	0.000546753	0.000371388	0.000343636	0.00024196	0.000231573
Mesorhizobium_sp._113-3-3	0.000104893	0.000242307	0.000191952	5.97803e-05	4.13485e-05	0.000127812	0.000693972	0.000221682	0.000389862	0.000230401
Streptomyces_sp._RLB3-6	0.000196674	0.000181288	0.000473688	0	0	0	0.000229142	0.000190339	0.00079472	0.000229539
Porphyrobacter_sp._YT40	0	0.000453663	0.000295152	0.000374823	0	0.000228642	0.000446975	5.92673e-05	0.000194931	0.000228161
Rhizorhabdus_dicambivorans	0.000552435	0	0.000475752	0.000322216	0.000351124	0.000233613	0	0	0.00011655	0.000227965
Bordetella_petrii	0	0	0	0.000689865	0.000229789	0	0.000542798	0	0.000586157	0.000227623
Hydrogenophaga_sp._PBL-H3	0.000273595	0.00027149	9.80399e-05	0.000245099	0.000315198	0.00051551	4.22573e-05	0.000275821	0	0.000226335
Micromonospora_sp._DS3003	0	0	0.00203407	0	0	0	0	0	0	0.000226008
uncultured_Frankiaceae_bacterium	0.00203405	0	0	0	0	0	0	0	0	0.000226005
Ensifer_sp._T173	0.000150346	0.000229927	0.00123427	3.40748e-05	0.000180307	5.75156e-05	5.11849e-05	7.18046e-05	2.38552e-05	0.000225921
Sphingomonas_sp._PAMC26645	9.0033e-05	0.000128228	0.00016512	0.00036466	0.000540242	0.00061492	2.67828e-05	5.41384e-05	4.22578e-05	0.000225154
Pseudarthrobacter_scleromae	0	0	0	0	0	0.00201873	0	0	0	0.000224303
uncultured_Rhodospirillales_bacterium	0.00127357	0	0.000735815	0	0	0	0	0	0	0.000223265
Micromonospora_echinofusca	0.000201045	5.74817e-05	7.94639e-05	0.00025048	0.000336211	0.000426041	0.000223785	0.000275251	0.000158808	0.000223174
Nordella_sp._HKS_07	0.000133738	0.000147684	0.000111456	0.000418462	0.000387727	0.000431722	8.63001e-05	0.000124803	0.00016426	0.000222906
uncultured_Xanthobacteraceae_bacterium	0.00200083	0	0	0	0	0	0	0	0	0.000222314
Sphingopyxis_sp._113P3	0	3.62577e-05	0	0.000283957	0.000382982	0.000663204	0.000420192	0.000209715	0	0.000221812
Rhodococcus_fascians	0.000132864	8.7549e-05	0.000220848	0.00034015	0.000225044	0.000330892	0.000186884	0.000208005	0.000256955	0.000221021
Rhodanobacter_sp.	0	0	0	0	0	0.00198819	0	0	0	0.00022091
Rhodococcus_sp._NJ-530	7.51732e-05	0.000133534	0	0	0.000208776	7.59774e-05	0.00049816	0.000304885	0.000685667	0.000220241
Sphingomonas_sp._IC081	0.000748235	0	0.0001548	0	0	0.000448053	0.000510063	0.000119104	0	0.000220029
Mycolicibacterium_mucogenicum	9.09071e-05	0.00119473	0.000109392	5.38023e-06	0.00052194	8.52083e-06	1.90455e-05	4.55902e-06	1.36316e-05	0.000218679
Mesorhizobium_sp._WSM1497	0.000212408	0.000174214	0.00014448	0.000338954	0.000209454	0.000364265	0.00013689	0.000269552	0.000110416	0.000217848
[Eubacterium]_rectale	0	0.00119827	0	0	0	0.00072569	0	0	1.90842e-05	0.000215894
Xanthomonas_citri	5.59428e-05	0.000361692	7.22399e-05	0.000524274	0	0.000171127	0	0.000724885	3.13526e-05	0.000215724
Streptomyces_sp._S1D4-20	0.000908197	0.000208703	0.000543864	0	0	0.000120002	0	0	0.00015131	0.000214675
Variovorax_sp._PAMC26660	0.000803304	0.000595157	0.000447888	8.96705e-06	3.86372e-05	4.26041e-06	2.26166e-05	3.41927e-06	3.40789e-06	0.000214184
Methylotenera_mobilis	2.62232e-06	0.0010444	1.9608e-05	0.000824969	4.06707e-06	2.20121e-05	0	0	0	0.000213075
uncultured_Solirubrobacterales_bacterium	0	0	0.000958727	0	0	0	0	0.000957965	0	0.000212966
Arthrobacter_sp._YN	0.000243002	0.000567742	0.000453048	0.000215807	0.000126079	0.000161896	7.97532e-05	6.26866e-06	4.63473e-05	0.000211105
uncultured_Comamonadaceae_bacterium	0	0	0	0.00189205	0	0	0	0	0	0.000210227
Microbacterium_oxydans	0.000546317	8.84334e-05	7.53359e-05	2.03253e-05	0.000214199	0.000130653	0.000255925	0.000262144	0.000298531	0.000210207
Aeromonas_sp._ASNIH5	0	0	0	0.00188667	0	0	0	0	0	0.00020963
Amycolatopsis_methanolica	1.6608e-05	0	0	0.00075383	0.000509061	0.000561665	2.61876e-05	3.98914e-06	0	0.000207927
Methylocaldum_szegediense	0	0	0	0.000376616	0.00127774	0.000188878	0	0	0	0.000204804
Mesorhizobium_sp.	0	0	0	0	0	0.00182914	0	0	0	0.000203238
Rhodococcus_sp._BH4	0.000170451	0.000526178	9.80399e-05	3.88572e-05	3.99928e-05	0	0.000312466	0.000213134	0.000427349	0.000202941
Hyphomicrobium_sp._ghe19	0.00022989	0.000230811	0.000172344	0.000216405	0.000191152	0.000259885	0.000180933	0.000172103	0.000170394	0.000202657
Streptomyces_griseus	0.00103057	4.2448e-05	2.064e-05	8.90727e-05	4.13485e-05	0.000175387	0.000108322	0.000255875	4.77104e-05	0.000201264
Mycobacterium_sp._JS623	0.000302441	0.000221968	0.000218784	0.000180537	0.000183018	0.000168286	0.000133319	0.000203446	0.000199021	0.000201202
Novibacillus_thermophilus	0.00029807	0.000161833	0.000231168	0.000120158	0.00021081	8.87586e-05	0.000224975	0.000261004	0.000208563	0.000200593
Streptomyces_albidoflavus	0	0.000176867	0	0.000104616	0.000669711	0.000115741	0.000405908	6.61058e-05	0.000255592	0.000199393
Nocardioides_rotundus	3.67125e-05	0	0.000120744	0.00018771	9.1509e-05	9.44392e-05	0.000371983	0.000341357	0.000542536	0.000198555
Nocardioides_sp._JS614	8.12919e-05	6.80937e-05	0.000121776	0.00015782	8.60863e-05	0.000115741	0.000425549	0.00042171	0.000303984	0.000198006
Pseudomonas_sp._BIOMIG1BAC	0.000277966	0.00023258	0.0001548	7.35298e-05	0.000597181	0.000257755	4.99946e-05	8.03528e-05	5.72525e-05	0.000197935
Sphingomonas_paucimobilis	5.59428e-05	3.80263e-05	4.3344e-05	0.000197275	0.000263682	0.000384857	0.000170815	0.000357313	0.000251502	0.000195862
Arthrobacter_sp._PAMC25564	0.000208912	0.000182173	0.000189888	0.000264229	0.000244024	0.000213731	0.000144032	0.000172103	0.00014245	0.000195727
Opitutus_sp._VeGlc2	0	0.00031217	0.00032508	0	0.000416197	0.000480007	0.000213072	0	0	0.000194058
Pedobacter_ginsengisoli	0.000142479	0.000191016	0.000274512	0.000144071	0.000244024	0.000229352	0.000219619	0.000131642	0.000154037	0.000192306
Kribbella_flavida	0.000190555	0.000303326	0.000122808	0.000220589	0.000198609	0.000230772	0.000180933	9.51696e-05	0.000185389	0.000192017
uncultured_Sphingopyxis_sp.	6.5558e-05	1.76867e-05	1.8576e-05	0.000338357	0.000449411	0.000249944	0.00018867	0.000353894	3.81684e-05	0.000191141
Streptomyces_thermogriseus	0	0	0	0.00052248	0.00118691	0	0	0	0	0.000189932
Corallococcus_coralloides	0.000191429	8.04744e-05	0.000235296	0.000197873	0.000389761	0.000161186	0.000114273	0.000197748	0.000141087	0.000189903
Lacipirellula_parvula	0.000107515	9.8161e-05	6.50159e-05	0.000268414	0.000359258	0.000370656	0.000130938	0.000156716	0.00015131	0.000189776
Micromonospora_sp._B006	8.39143e-05	9.5508e-05	7.12079e-05	7.35298e-05	8.13414e-05	9.44392e-05	0.000321394	0.000284939	0.000594336	0.000188957
Shinella_zoogloeoides	0.000111886	0	0.000120744	0.000254664	0.00048127	0.000383437	9.70132e-05	0.000178942	5.99788e-05	0.000187548
Mycobacterium_novum	0	0.00168112	0	0	0	0	0	0	0	0.000186791
Xanthobacter_autotrophicus	6.46839e-05	0	0.000147576	0.000151244	0.000492115	0.000231482	0.000150579	0.000246187	0.000192887	0.000186306
Sphingopyxis_terrae	0	6.54407e-05	4.644e-05	0.000119561	0	5.60954e-05	0.000156531	0.00104744	0.000184026	0.00018617
Mesorhizobium_sp._NZP2298	0.000104893	9.5508e-05	5.676e-05	5.67913e-05	5.01605e-05	8.80485e-05	0.000563629	0.000329389	0.000314207	0.000184376
Hymenobacter_radiodurans	0	0	0	0.000113583	0.000187085	0.000200239	0.000724921	0.00018521	0.000247413	0.000184272
Nitrosospira_sp._Np39-19	0.000215904	0	0	0.000404713	0	0.00082368	0	0.000208575	0	0.000183652
Lacipirellula_limnantheis	0.000128494	9.19707e-05	0.000125904	0.000278576	0.00032401	0.000357165	0.000125582	0.000135631	8.45156e-05	0.000183539
Rhodococcus_sp._YL-1	0.000187933	4.06793e-05	0	0	2.37246e-05	5.1835e-05	0.000335083	0.000491235	0.000520725	0.000183468
Streptomyces_violascens	0	0	0	0.000405311	0	0	0.000765393	0.000471859	0	0.000182507
Bradyrhizobium_zhanjiangense	0.000246498	0.000194553	0.000179568	0.000160809	0.000178273	0.000146274	0.000180933	0.000183501	0.000160852	0.000181251
Mesorhizobium_ciceri	0.000212408	0.000390875	7.53359e-05	0.000267816	0.000229112	0.000124972	6.66594e-05	0.000196038	6.6113e-05	0.000181037
Steroidobacter_denitrificans	0.000131116	7.78214e-05	0.000106296	0.000286946	0.000424331	0.000366396	4.93994e-05	3.76119e-05	0.00013836	0.000179809
Mycobacterium_marinum	0	0	0.000672863	0.000107605	0	0.000261305	0.000401742	0.000101438	7.22472e-05	0.000179689
Achromobacter_ruhlandii	0	0	0.00161301	0	0	0	0	0	0	0.000179224
Brevundimonas_vesicularis	0	0.000518219	0.000286896	0.000361671	0	0.000249944	0.000192241	0	0	0.000178775
Micromonospora_chokoriensis	0.000180066	0.000136187	5.4696e-05	0.000319227	0.000357224	0.000284738	5.89222e-05	8.49118e-05	0.000131545	0.000178613
Saccharopolyspora_rectivirgula	0	0	0	0.000544599	0.000486693	0.000575866	0	0	0	0.000178573
Pseudomonas_azerbaijanoriens	0.000372369	0.000294483	0.0003612	7.53232e-05	0.000142347	0.000151955	9.16567e-05	5.92673e-05	5.79341e-05	0.000178504
Chryseobacterium_sp._cx-624	0	0	4.2312e-05	0.000346128	0.000407385	0.000635512	4.04718e-05	3.07734e-05	0.000102918	0.000178389
Pseudomonas_frederiksbergensis	0.000430935	0.000481077	0.000393192	2.92924e-05	5.89725e-05	8.09479e-05	1.07131e-05	5.52782e-05	6.33867e-05	0.000178199
Zymomonas_mobilis	0	0	0	0.000265425	0	0.00133067	0	0	0	0.000177344
Rathayibacter_festucae	0	0.000113195	7.32719e-05	0.000460906	0.000441277	0.000475036	0	3.98914e-06	2.72631e-05	0.000177215
Variovorax_sp._PBL-E5	0.000111012	0.000282987	0.00035088	4.2444e-05	0	7.38472e-05	0.000290445	0.000250176	0.000186071	0.000176429
Brevundimonas_bullata	0	0	0	0	0	0.00158274	0	0	0	0.00017586
Pseudomonas_chlororaphis	0.000230764	0.000735766	0.00035604	3.10858e-05	7.65965e-05	3.76337e-05	0	8.94708e-05	2.04473e-05	0.000175311
Mesorhizobium_sp._M7D.F.Ca.US.005.01.1.1	0.000261358	0.000275912	0.000236328	0.0001632	0.000111167	9.01788e-05	0.00015534	8.32022e-05	0.000196294	0.000174776
Kitasatospora_aureofaciens	0.000317301	0.000675631	0	0	0	0.000289708	0	0	0.000281492	0.000173792
Mycolicibacterium_smegmatis	0	0	0	0.000224774	0.000460257	0.0008251	1.96407e-05	3.41927e-06	4.77104e-06	0.000170885
Planctomycetes_bacterium_K2D	0	0	0	0.000528458	0.00049686	0.000509119	0	0	0	0.000170493
Leifsonia_sp._PS1209	0.000468521	0.000236117	0.000125904	7.77144e-06	2.03353e-05	5.68055e-06	0.000213072	0.000283229	0.000167668	0.000169811
Georhizobium_profundi	1.92303e-05	0	5.4696e-05	0	1.08455e-05	3.47934e-05	0.000302943	0.000402334	0.000703388	0.000169803
Afipia_felis	0	0	0	0	0	0.00152026	0	0	0	0.000168918
Kineococcus_radiotolerans	1.31116e-05	0	1.4448e-05	3.70638e-05	4.67713e-05	3.76337e-05	5.95173e-06	4.33107e-05	0.00131953	0.000168647
Lysobacter_antibioticus	1.04893e-05	6.19034e-06	1.2384e-05	0.000316836	0.000475847	0.000694447	0	0	0	0.000168466
Luteimonas_sp._MC1825	8.65366e-05	2.56457e-05	3.5088e-05	0.000491394	0.00037417	0.000289708	9.2847e-05	1.31072e-05	9.6784e-05	0.000167253
Mycolicibacterium_fluoranthenivorans	0.000343524	0.000375842	0.000347784	3.9455e-05	7.32072e-05	5.82257e-05	0.000129153	7.57938e-05	5.17999e-05	0.000166087
Niastella_koreensis	0.000154717	0.000299789	0.000241488	0.000113583	6.43953e-05	0.00010438	0.000148793	0.0001419	0.000213334	0.000164709
Hydrogenophaga_sp._BPS33	0.000113634	0.000121154	0.00011868	0.000297108	0.000223689	0.00051267	0	5.07191e-05	4.08947e-05	0.000164283
Rhodospirillales_bacterium	0.00016608	0.000149452	9.28799e-05	0.000224774	0.000265037	0.000291128	0.000107131	7.97829e-05	0.000102237	0.000164278
Variovorax_sp._HW608	0.000177444	0.000125575	0.000192984	0.000169178	0.000109811	0.000173257	0.000275565	0.000108277	0.000136316	0.000163156
Arsenicicoccus_sp._oral_taxon_190	7.16768e-05	0.000202512	2.1672e-05	9.74419e-05	7.11737e-05	4.61545e-05	0.000317823	0.000323121	0.000314207	0.000162865
Rhodococcus_opacus	0.000111012	0.000101698	0.00016512	9.02683e-05	0.000163361	0.000152665	0.000169624	0.000261004	0.000248094	0.000162538
Porphyrobacter_sp._GA68	0	0	2.9928e-05	0.000121952	7.45629e-05	0.00030817	0.000518991	0.000169824	0.000226965	0.000161155
Streptomyces_fradiae	0	0.000203397	0	0	0	0.00124333	0	0	0	0.000160747
Agromyces_laixinhei	0.000239505	0.000374957	0.000525288	8.78771e-05	5.6939e-05	4.89948e-05	1.30938e-05	2.56445e-05	7.02025e-05	0.000160278
Pseudomonas_zeae	7.77955e-05	6.3672e-05	5.2632e-05	6.45628e-05	0.000153193	0.0002045	0.000694567	3.41927e-05	8.38341e-05	0.000158772
Sphingomonas_sp._NS2	0	0	0.00102684	0	0	0	0	0.000397205	0	0.000158227
Mycobacterium_riyadhense	0.000276218	0.000207818	0.000357072	4.12484e-05	0.000163361	0.000137043	6.96353e-05	9.57395e-05	7.4292e-05	0.000158047
Azospirillum_sp.	0	0	0	0	0	0	0.0014183	0	0	0.000157589
Ktedonobacteria_bacterium_brp13	0.000345272	0.00041829	0.000213624	3.9455e-05	4.54156e-05	4.26041e-05	9.04663e-05	0.000105427	0.000102918	0.000155941
Rhodococcus_sp._008	0	0.000170676	0.00022704	0	8.54084e-05	4.68645e-05	0.000298182	0.000405183	0.000154037	0.000154155
Altererythrobacter_sp._N1	0.000277092	0	0	0.000228959	0	0	0.000585055	0.000291208	0	0.00015359
Brevibacterium_sp._PAMC21349	0	0.000458085	0	0.00029651	0.000622262	0	0	0	0	0.000152984
Hypericibacter_adhaerens	0.000294574	0.000606653	0.000230136	9.14639e-05	4.54156e-05	6.39062e-05	4.16621e-06	2.22252e-05	1.63579e-05	0.000152766
Bradyrhizobium_sp._BTAi1	0.000177444	0.000143262	0.000186792	0.000144668	0.000136925	0.000183198	8.63001e-05	0.000166974	0.000147902	0.000152607
Microbacterium_hominis	0.000129368	0.000160949	0.0003354	8.60837e-05	0.000190474	0.000234323	6.90401e-05	0.000165265	0	0.000152322
Bradyrhizobium_sp._SK17	0.000175695	0.000262647	8.66879e-05	8.78771e-05	0.000276561	4.40243e-05	8.63001e-05	0.000223392	0.000113823	0.000150779
Mesorhizobium_japonicum	0.000227268	0.00020605	0.000146544	0.000149451	8.54084e-05	0.000133493	0.000139271	0.000137341	0.000126092	0.000150102
uncultured_Frankia_sp.	0.000554184	0	0.000315792	9.50507e-05	0	0	0.000128557	0.000250176	0	0.000149307
Bosea_sp._RAC05	5.94393e-05	0.000114963	8.46239e-05	0.000183526	0.000233856	0.000185328	9.76084e-05	0.000219403	0.000161534	0.00014892
Planctomycetia_bacterium	0.000281462	0.000184826	0.000396288	1.19561e-06	1.35569e-06	2.13021e-06	0	0.000153867	0.000317615	0.000148749
Arthrobacter_sp._TES	0	0	0.000535608	0	0	0	0	0.000802388	0	0.000148666
Kutzneria_sp._CA-103260	0.00031293	0.000277681	0.000135192	4.78243e-06	2.03353e-06	2.84028e-06	0.000246402	0.00013791	0.000205155	0.000147214
Kaistia_sp._32K	0.000188807	0.000230811	0.000183696	0.0001088	0.000187085	0.000213731	2.32118e-05	8.20624e-05	9.81472e-05	0.000146261
Thermomonospora_amylolytica	0.000135487	6.6325e-05	0.000121776	0.000297706	0.000274527	0.000272666	4.1067e-05	3.93216e-05	6.47499e-05	0.000145958
Rhizobacter_sp._AJA081-3	0.000147724	0.000169792	0.000155832	0.000213416	0.000168783	0.00020308	7.79677e-05	0.000126513	4.63473e-05	0.000145495
Peribacillus_psychrosaccharolyticus	0.000198422	0.000137072	0.000203304	9.32573e-05	9.21869e-05	8.30781e-05	7.5587e-05	0.000227381	0.000191523	0.000144646
Rhodococcus_sp._LW-XY12	0.000577785	0	0	0	0	0	0.000180933	8.60516e-05	0.000455976	0.000144527
Sphingobium_sp._Cam5-1	0.000312056	0.000374957	0.000503616	2.92924e-05	0	0	6.90401e-05	1.02578e-05	0	0.000144358
Burkholderiales_bacterium	0.000159962	0.00015918	0.000106296	8.84749e-05	0.000157938	0.000166156	0.000219024	5.07191e-05	0.00019016	0.000144212
Phocaeicola_vulgatus	0.000214156	0.000202512	0.000209496	3.16836e-05	0.000244024	0	0.000189265	0.000129362	7.36104e-05	0.00014379
Hymenobacter_sp._HDW8	8.65366e-05	0	0.000141384	9.74419e-05	6.37174e-05	8.73385e-05	0.000498755	0.000116825	0.000199702	0.000143522
Bosea_sp._F3-2	0.000222897	0.000209587	0.000125904	7.65188e-05	0.000146414	0.000157635	0.000131533	0.000123094	9.6784e-05	0.000143374
Actinoplanes_friuliensis	3.14678e-05	8.2243e-05	3.3024e-05	0.000126136	8.60863e-05	0.00010367	0.000254139	0.000204016	0.000369415	0.000143355
Luteitalea_sp._TBR-22	7.3425e-05	5.0407e-05	9.18479e-05	0.000166189	0.000168106	0.000181778	0.000230332	0.000182931	0.000143813	0.000143203
uncultured_Stenotrophomonas_sp.	0.000631105	0	0	0	0	0.000653263	0	0	0	0.000142708
Phycicoccus_sp._HDW14	5.50687e-05	2.74143e-05	3.1992e-05	0.000128528	0.000112522	6.95868e-05	0.000201169	0.000387517	0.000269223	0.000142558
Variovorax_sp.	0	0	0	0	0	0.00127244	0	0	0	0.000141383
Flavobacterium_anhuiense	3.32161e-05	3.27203e-05	0.00116616	9.56485e-06	0	1.20712e-05	0	0	1.7721e-05	0.000141273
Clostridium_disporicum	0	0	0	0.000908063	0	0.000362845	0	0	0	0.000141212
Thermoactinomyces_vulgaris	4.80759e-05	2.82987e-05	2.9928e-05	0.000275587	0.000418908	0.000255625	5.89222e-05	8.32022e-05	6.33867e-05	0.000140215
Sphingosinithalassobacter_sp._CS137	0	0	0	7.65188e-05	0.000325365	0.000132783	0.000356509	0.000102008	0.000268542	0.000140192
Qipengyuania_flava	0	0	0	0.000130321	0.000239957	0	0	6.32564e-05	0.000826754	0.000140032
Bradyrhizobium_sp._SG09	0.000111886	0.000270606	0.00013932	0.000151842	0.000171495	9.37291e-05	0	0.00023251	8.31525e-05	0.000139393
Streptomyces_sp._S1D4-11	0.000476388	0.000157411	0.000303408	3.88572e-05	3.11809e-05	4.1184e-05	7.02304e-05	3.81818e-05	9.54209e-05	0.00013914
Rhodococcus_sp._AQ5-07	5.50687e-05	0.000142378	8.87519e-05	2.27165e-05	4.8127e-05	0.000161186	0.000194026	0.00023422	0.000301939	0.000138713
[Ochrobactrum]_quorumnocens	0.000263106	0.000494342	0.00046956	0	1.35569e-05	0	0	0	6.1342e-06	0.000138522
Caulobacter_mirabilis	5.85652e-05	0.000121154	7.53359e-05	0.000139886	0.000281983	0.000350774	9.34422e-05	7.06649e-05	5.04368e-05	0.000138027
Rhodococcus_rhodochrous	0	0	0	0.00031026	0.000509061	0.000406159	9.52277e-06	0	5.45262e-06	0.000137828
Frateuria_sp._5GH9-34	0.000206289	0.000160064	0.00014448	1.43473e-05	6.77845e-06	0	0.000268423	0.000237069	0.000192887	0.000136704
Tsuneonella_flava	0	0	0	0.000588836	0.000544987	0	0	9.28901e-05	0	0.000136302
Escherichia_coli	0.000254365	0.000160949	0.000183696	0.000107007	0	0.000381307	0.000130938	0	0	0.000135362
Bradyrhizobium_sp._S2-20-1	0.00021066	0.000122038	0.000183696	0.00015244	9.35426e-05	0.000120712	0.000107131	0.00013791	8.79235e-05	0.000135117
Pseudomonas_sp._UW4	0.000298945	0.000129113	0.00029928	9.74419e-05	0.000178951	0.000124262	3.92814e-05	0	4.56657e-05	0.000134771
uncultured_Thiobacillus_sp.	0	0.001208	0	0	0	0	0	0	0	0.000134222
Lysobacter_solisilvae	0.000138109	8.93177e-05	2.1672e-05	0.000239121	0.000301641	0.000274797	0	3.47625e-05	0.000108371	0.000134199
Mesorhizobium_sp._L-8-3	2.36009e-05	8.04744e-05	0.000117648	0.000249882	0.000233856	0.000302489	7.32063e-05	3.36228e-05	8.58788e-05	0.000133407
Brevundimonas_vancanneytii	0	0	0	0.000273196	0	0.000602849	0.000323179	0	0	0.000133247
Sorangium_cellulosum	0.00017657	0.000147684	0.00021672	0.000123147	8.20192e-05	0.000111481	0.000102965	0.000148168	7.83814e-05	0.000131904
Nannocystis_exedens	0.000234261	0.000221968	0.000219816	4.12484e-05	0.000199286	0.000217991	0	0	5.17999e-05	0.000131819
Micromonospora_sp._L5	0	0.000315707	0	0.000248686	0	0.000449474	0	0	0.000169031	0.000131433
Listeria_monocytogenes	0.000268351	0.000122038	0.00026316	0.00012255	0.000124723	6.88767e-05	4.8209e-05	9.45997e-05	6.95209e-05	0.000131336
uncultured_Patulibacter_sp.	0	0	0	0	0.000131502	0	0.000577913	0.00046616	0	0.000130619
Ensifer_adhaerens	0.000297196	3.62577e-05	0.000328176	2.80968e-05	0.000254192	0.000142014	1.07131e-05	7.57938e-05	0	0.000130271
Bradyrhizobium_sp._SEMIA	0.000163458	0.000407678	0	0.000104018	0	0.000126392	0	0.000247327	0.000115868	0.000129416
Arthrobacter_sp._JBH1	0	0	0.000463368	0.000136299	0	0	0	0.000563609	0	0.000129253
Actinobacteria_bacterium	5.24464e-05	0.000237886	0.000119712	0.000160809	0.000183696	0.000122842	6.72546e-05	0.000149878	6.81578e-05	0.000129187
Arthrobacter_sp._NEB_688	2.62232e-05	2.82987e-05	6.60479e-05	4.36396e-05	6.91402e-05	6.39062e-05	0.000399956	0.000251316	0.000212652	0.00012902
Microlunatus_phosphovorus	2.36009e-05	0	0.00027864	4.66287e-05	8.54084e-05	6.10659e-05	0.000346986	0.000170963	0.000132908	0.000127356
Nitrosospira_sp._III7	0.000430935	0	0	0.000696441	0	0	0	0	0	0.000125264
Pseudonocardia_broussonetiae	6.5558e-05	8.7549e-05	0.000105264	0.000166189	0.000114556	7.81076e-05	0.000127962	0.000144179	0.000235144	0.000124945
Nostoc_sp._ATCC_53789	0.000152095	0.000166255	0.000275544	0.000208036	0.000124046	8.66284e-05	8.9276e-06	5.86974e-05	4.29394e-05	0.000124796
Arthrobacter_sp._Rue61a	2.4475e-05	9.37394e-05	8.46239e-05	0.000493786	9.1509e-05	0	0.000128557	0.000152727	5.17999e-05	0.00012458
Planococcus_sp._(in:_Bacteria)	0	0	0	0.000703614	0	0.00041539	0	0	0	0.000124334
uncultured_ammonia-oxidizing_beta_proteobacterium	0.000172199	0	0	0.000607966	0.000167428	0.000167576	0	0	0	0.000123908
Streptomyces_avermitilis	2.62232e-05	4.68697e-05	0.000191952	3.58682e-06	0.0001132	2.41423e-05	0.000138675	5.98372e-05	0.000509139	0.000123736
uncultured_Mycobacterium_sp.	0	0	0	0.000361073	0	0	0.000752299	0	0	0.000123708
Pannonibacter_phragmitetus	0	2.653e-05	2.6832e-05	0.000338954	0	0.000267696	7.14208e-05	0.00018692	0.000193568	0.000123547
Mycolicibacter_sinensis	0	0	0	0	0.000576168	0	0	0.000120244	0.000412355	0.000123196
Micromonospora_saelicesensis	0	0	0	0	0	0.00110771	0	0	0	0.000123079
Pseudarthrobacter_sp._NIBRBAC000502770	0.000139857	0.000129113	0.00015996	7.2932e-05	7.863e-05	0.000144854	0.000163077	0.000143609	7.56551e-05	0.000123076
Hydrogenophaga_sp._RAC07	5.33205e-05	7.87057e-05	5.0568e-05	0.000284554	0.000188441	0.000272666	3.03538e-05	0.000133921	3.40789e-06	0.000121771
Pedobacter_sp._HDW13	0.000261358	0.000286524	0.000353976	2.69011e-05	4.8127e-05	3.83437e-05	2.55925e-05	2.39349e-05	2.86263e-05	0.000121487
Streptomyces_sp._CdTB01	2.27268e-05	2.74143e-05	6.0888e-05	2.98902e-06	1.01677e-05	0	0.000362461	0.000292917	0.000310799	0.000121151
Tardiphaga_sp._vice278	0.000131116	0.000178635	0.000210528	8.96705e-05	8.20192e-05	0.0002045	0	8.20624e-05	0.000111097	0.00012107
Amycolatopsis_sp.	0	0.000341353	0	0	0	0.000147694	0.000177362	0	0.000417807	0.000120468
Ralstonia_solanacearum	8.30401e-05	1.5918e-05	3.3024e-05	4.48352e-05	4.40599e-05	8.37881e-05	0.000533275	0.000164125	7.97446e-05	0.000120201
Paralcaligenes_sp._KSB-10	0.000224645	0.000196322	0.0001806	6.21715e-05	0.000157938	6.39062e-05	0.000110702	2.27951e-05	5.79341e-05	0.000119668
Ornithinimicrobium_flavum	1.13634e-05	1.0612e-05	1.2384e-05	0.000405908	0.000167428	0.000303199	7.73725e-05	6.09769e-05	2.72631e-05	0.000119612
Streptomyces_violaceoruber	0	0.000195438	0	6.09759e-05	0.000397895	0.000137043	0	0	0.000284218	0.000119508
Corynebacterium_occultum	5.24464e-06	6.19034e-06	1.2384e-05	0.000433407	0.000486015	0.000127102	0	1.13976e-06	0	0.000119054
Pseudomonas_veronii	0.000147724	0.000139725	0.000586176	4.00528e-05	3.79593e-05	4.1184e-05	4.04718e-05	3.70421e-05	0	0.000118926
Rhizobium_sp.	0	0.00107004	0	0	0	0	0	0	0	0.000118894
Sinorhizobium_fredii	0.000208912	9.2855e-05	0.000142416	5.26067e-05	0.000225722	9.72794e-05	9.04663e-05	6.5536e-05	9.06498e-05	0.000118494
Nocardioides_anomalus	8.47884e-05	9.19707e-05	9.18479e-05	6.9943e-05	7.65965e-05	6.53263e-05	0.000174386	0.000177232	0.0002331	0.000118354
Candidatus_Koribacter_versatilis	0.000312056	4.42167e-05	0.000250776	1.25539e-05	1.42347e-05	5.68055e-06	0.000123796	0.000111696	0.000187434	0.000118049
Bradyrhizobium_sp._CCBAU_51753	0.000120627	0.000193669	0.000158928	8.60837e-05	8.87977e-05	9.79895e-05	0.000113083	9.74491e-05	0.000102237	0.000117651
Acetivibrio_thermocellus	1.48598e-05	6.19034e-05	0.000265224	0.000251077	0.000255547	0.000116451	1.07131e-05	4.55902e-05	3.5442e-05	0.000117423
Sphingomonas_sp._AAP5	9.70259e-05	6.6325e-05	0.000122808	0.000154233	0.000239279	0.000213731	1.07131e-05	4.16011e-05	0.000108371	0.000117121
Roseimicrobium_sp._ORNL1	0.000230764	0.00018571	0.000269352	8.54859e-05	0.000127435	8.30781e-05	2.26166e-05	1.65265e-05	2.99894e-05	0.000116773
Lacunisphaera_limnophila	9.79e-05	5.74817e-05	4.128e-05	0.000311456	0.000213521	0.000168996	3.57104e-05	6.32564e-05	5.58894e-05	0.000116166
bacterium	0.000267477	0.000168908	8.87519e-05	6.21715e-05	0.000108455	0.000149114	2.7378e-05	7.18046e-05	0.000100192	0.000116028
Luteimonas_sp._MC1572	0.000148598	0.00023258	3.1992e-05	0.000167983	9.82875e-05	6.31961e-05	1.13083e-05	0.00023137	5.45262e-05	0.000115538
Brevundimonas_sp._GW460-12-10-14-LB2	0.000126745	7.33997e-05	0	6.03781e-05	0.000140992	7.45572e-05	0	0.000364722	0.000195613	0.000115156
uncultured_Pseudomonas_sp.	0	0	0	0	0.00103371	0	0	0	0	0.000114857
Paracoccus_yeei	9.0033e-05	0	0	0.000279772	0.000281306	0	0	6.15468e-05	0.000309436	0.000113566
Pseudomonas_sp._ACM7	0.000201919	0.000172445	0.000301344	7.65188e-05	7.72743e-05	0.000135623	1.84504e-05	1.25373e-05	2.59e-05	0.000113557
Sphingobium_amiense	0	0	0	0	0.000530752	0	0	0	0.000490054	0.000113423
Nocardioides_sp._LMS-CY	4.98241e-05	0.000131766	0.000137256	0.000104018	0.000137602	7.66874e-05	0.000134509	0.000157286	8.86051e-05	0.000113062
Sphingobium_sp._RAC03	2.70973e-05	2.47613e-05	0.00026316	2.7499e-05	0.000269782	8.94687e-05	0.000198788	2.27951e-05	9.40577e-05	0.000113045
Rhodococcus_pyridinivorans	8.04178e-05	0	0.000284832	6.27693e-05	0.000328077	0.000132783	0.000127367	0	0	0.000112916
Arthrobacter_sp._J3.49	3.58384e-05	4.42167e-05	0	0.000469276	0.000223011	0.000239293	0	0	0	0.000112404
Sinorhizobium_sp._RAC02	8.82848e-05	6.3672e-05	9.18479e-05	0.000111789	0.00031452	0.000142014	2.67828e-05	0.000116825	5.24815e-05	0.000112024
Nocardioides_albus	0	0	0	0	0	0	0.000448761	0	0.00054867	0.000110826
Archangium_violaceum	0.00018094	0.000141493	0.000147576	9.08661e-05	0.000107777	9.86996e-05	5.77318e-05	8.20624e-05	8.58788e-05	0.000110336
Cellulosimicrobium_cellulans	4.895e-05	6.80937e-05	0	5.91825e-05	6.71066e-05	3.19531e-05	0.000217238	0.000219973	0.000280128	0.000110292
Pontibacter_sp.	0	0	0	0	0	0	0.000664809	0.00032768	0	0.000110276
Croceicoccus_sp._Ery5	0	0	0	0	0.000300963	0	0.000411265	0	0.000280128	0.000110262
Mesorhizobium_sp._PAMC28654	0.000155591	0.000160949	0.000114552	4.00528e-05	2.1691e-05	5.53854e-05	0.000131533	0.000181791	0.0001295	0.000110116
Aureimonas_sp._SA4125	4.19571e-05	1.50337e-05	3.612e-05	8.01056e-05	8.67641e-05	0.000115741	0.000188075	0.000213704	0.000208563	0.000109563
Arthrobacter_sp._24S4-2	6.99285e-05	7.6937e-05	8.46239e-05	0.000184123	0.000151837	0.000198819	7.02304e-05	7.97829e-05	6.67946e-05	0.000109231
Sinorhizobium_sp._M14	0.000383733	0	0	0.000289935	0	0	0	0.000308874	0	0.000109171
Nocardioides_sp._zg-579	0.000104893	5.92504e-05	6.70799e-05	4.42374e-05	3.99928e-05	7.59774e-05	0.000172005	0.000174383	0.000243323	0.000109016
Mycolicibacterium_arabiense	5.68169e-05	4.06793e-05	2.8896e-05	2.45099e-05	3.25365e-05	2.13021e-05	0.000107131	0.00013962	0.000517999	0.000107721
Nevskia_ramosa	0	0.000450126	0.00051084	0	0	0	0	0	0	0.000106774
Pseudarthrobacter_sulfonivorans	5.68169e-05	0.000107004	8.46239e-05	0.000107007	0.00021691	0.000198819	9.76084e-05	4.44505e-05	4.63473e-05	0.000106621
Croceicoccus_sp._Ery15	0	0	0	0	0	0	0.000511254	0.000446784	0	0.000106449
Plantibacter_sp._PA-3-X8	3.40902e-05	1.0612e-05	0	0.000294119	0.000244024	0.000220831	3.57104e-05	4.55902e-05	7.22472e-05	0.000106358
Mycobacterium_sp._YC-RL4	0.000307686	7.25154e-05	5.16e-05	2.92924e-05	0.000243346	9.3019e-05	4.40428e-05	6.95251e-05	4.43026e-05	0.000106148
Leifsonia_shinshuensis	0.00013199	0.000374073	0.00018576	8.36925e-06	1.89797e-05	1.77517e-05	5.35656e-05	7.9213e-05	8.24709e-05	0.000105797
Mesorhizobium_sp._NZP2077	0.000110137	0.000201628	0.00013932	5.32045e-05	5.89725e-05	0.000116451	8.86808e-05	8.54817e-05	9.54209e-05	0.000105477
Kinneretia_sp._XES5	7.86696e-05	0	8.87519e-05	0.000240317	0	9.01788e-05	0	0.000449064	0	0.00010522
Arthrobacter_sp._FB24	2.53491e-05	3.89107e-05	4.3344e-05	0.000149451	0.000208776	0.000137753	8.09436e-05	0.000130502	0.00012541	0.000104493
Brevundimonas_sp._'scallop'	8.12919e-05	0	0	0.000224774	0	0.000375626	9.10615e-05	0.000167544	0	0.000104478
Rhizobium_pusense	0	0.000154758	0	0	0	0	0	0.000784722	0	0.000104387
Mesorhizobium_sp._AA22	6.99285e-05	7.6937e-05	5.7792e-05	0.000162005	0.000124723	8.73385e-05	0.000160102	8.43419e-05	0.000107689	0.000103429
Fermentimonas_caenicola	4.37053e-06	1.76867e-06	4.128e-06	0.000374225	0.00036468	0.000181068	5.95173e-07	0	0	0.000103426
Mycobacterium_hodleri	0.000268351	0.000261763	0	0.000130919	0.000145059	0	0	0.000124233	0	0.000103369
Frankia_inefficax	0.000132864	0.000133534	0.000125904	7.35298e-05	7.99857e-05	3.1243e-05	8.45146e-05	0.00013791	0.000130181	0.000103296
Sphingomonas_sp._ERG5	0.000142479	0.000129997	5.2632e-05	7.65188e-05	0.000107099	0.000164026	0	0.000125943	0.000126092	0.000102754
Sanguibacter_inulinus	0	0	0	0.000919421	0	0	0	0	0	0.000102158
Microbacterium_sp._PAMC_28756	0	0	0	0	0	0	0.000375554	0	0.000543217	0.000102086
Cupriavidus_necator	0.000135487	0.000141493	0.000191952	2.15209e-05	8.7442e-05	6.81666e-05	0.000125582	5.35685e-05	9.06498e-05	0.000101762
Friedmanniella_luteola	6.03134e-05	6.19034e-06	0	0.000179341	0.000185052	0.000186038	9.64181e-05	9.8019e-05	9.6784e-05	0.000100906
Nonomuraea_fastidiosa	0	0	0	0	0.000583624	0.000321661	0	0	0	0.000100587
Erythrobacter_sp.	0	0	0	0.000121952	0.000513128	0.000158345	0.000104155	0	0	9.97312e-05
Xanthobacter_dioxanivorans	7.60473e-05	6.8978e-05	1.6512e-05	0.000130919	0.00019183	0.000252074	3.33297e-05	1.93758e-05	0.000104963	9.93366e-05
Pseudomonas_viridiflava	6.11875e-06	5.306e-06	5.2632e-05	0	0	0	7.73725e-06	0	0.000819938	9.90813e-05
Comamonas_testosteroni	0	7.1631e-05	9.90719e-05	0.000159613	0	0.000129943	0.000104155	0.00032597	0	9.89316e-05
Streptomyces_sp._WAC00288	0	0.000344006	0.000339528	0	0	8.16579e-05	0	3.93216e-05	8.45156e-05	9.8781e-05
Nocardioides_plantarum	0	0	0	0	0	0	0	0	0.000888096	9.86773e-05
Mycobacterium_sp._PYR15	0.000461528	0	0	0	0.000134891	0.000282607	0	0	0	9.76697e-05
Pseudarthrobacter_sp._NIBRBAC000502771	0.000140731	0.00015299	0.000150672	6.21715e-05	1.28791e-05	4.61545e-05	8.45146e-05	8.14925e-05	0.000147221	9.76473e-05
Pseudonocardia_abyssalis	9.61517e-06	1.68023e-05	2.58e-05	2.86946e-05	1.89797e-05	1.42014e-05	0.000137485	0.000378399	0.000240597	9.67304e-05
Pseudonocardia_sp._DSM_110487	3.32161e-05	4.06793e-05	3.1992e-05	0.00028575	0.000214877	0.000162606	4.28525e-05	2.67843e-05	3.0671e-05	9.66031e-05
Thermobacillus_composti	5.85652e-05	3.09517e-05	2.9928e-05	0.000187112	0.000304352	0.000198819	1.90455e-05	1.59566e-05	2.45368e-05	9.65853e-05
Brevundimonas_sp._M20	3.67125e-05	4.68697e-05	6.2952e-05	7.41276e-05	0.00020132	0.000187458	8.03484e-05	9.28901e-05	8.51972e-05	9.64306e-05
Mycobacterium_doricum	0.000178318	6.3672e-05	0.000228072	2.86946e-05	6.1006e-05	5.96458e-05	6.42787e-05	0.000115115	6.88394e-05	9.64046e-05
Pseudomonas_sp._LAB-08	0.000118004	9.10864e-05	0.000189888	0.000104018	0.000109133	0.000132783	3.98766e-05	3.81818e-05	4.43026e-05	9.63637e-05
Methylobacterium_radiotolerans	0.000221149	0.000145915	7.43039e-05	0	4.94827e-05	8.94687e-05	0.000227951	0	5.58894e-05	9.60178e-05
Rhizobium_sp._X9	0	9.90454e-05	0.000208464	7.05408e-05	0.000213521	0.00010367	7.43967e-05	0	9.2013e-05	9.5739e-05
Bradyrhizobium_sp._S2-11-2	0.00014685	0.000149452	0.000147576	7.35298e-05	0.000115234	8.87586e-05	5.05897e-05	2.22252e-05	6.54315e-05	9.55163e-05
Lysobacter_terrestris	0.000111886	7.1631e-05	3.5088e-05	8.72793e-05	0.000178951	0.000121422	5.95173e-05	0	0.000192887	9.54067e-05
Mesorhizobium_amorphae	0.000187059	0.000174214	0.000153768	0.000102224	5.62611e-05	7.73975e-05	2.38069e-05	3.47625e-05	4.70289e-05	9.51691e-05
uncultured_Bradyrhizobium_sp.	0.000349643	0	0	0	0	0	0.000268423	0.000235929	0	9.48884e-05
Bradyrhizobium_sp._41S5	9.0033e-05	5.48287e-05	0.000138288	7.41276e-05	0.00010371	6.31961e-05	9.87988e-05	0.000113406	0.000117231	9.48466e-05
Patulibacter_medicamentivorans	0	0	0.000284832	0	0	0	5.77318e-05	0.000125373	0.000383047	9.45537e-05
Rhodopseudomonas_palustris	8.65366e-05	9.0202e-05	6.192e-05	7.83122e-05	8.33749e-05	6.81666e-05	0.000147008	8.32022e-05	0.000151992	9.45238e-05
Phreatobacter_stygius	0.000155591	9.2855e-05	9.49439e-05	7.47254e-05	0.000128113	7.81076e-05	7.43967e-05	6.15468e-05	8.86051e-05	9.43205e-05
Mycolicibacterium_farcinogenes	0	0	0.000422088	0	0.000224367	0	0	0.000120244	8.17893e-05	9.42764e-05
Stenotrophomonas_sp._364	0.000154717	6.6325e-05	0.000131064	0	0	4.97048e-06	1.01179e-05	0.000294057	0.000184026	9.39197e-05
Chryseobacterium_bernardetii	0	0	0.000597528	7.47254e-05	0	8.52083e-05	0	0	8.31525e-05	9.34015e-05
Pseudomonas_alcaliphila	0	0	0	0	3.72815e-05	0	4.99946e-05	0.000751099	0	9.31528e-05
Nostoc_sp._C057	0.000118004	0.000109657	0.000223944	0.00012255	9.69318e-05	5.60954e-05	3.452e-05	5.18589e-05	2.38552e-05	9.30463e-05
Pusillimonas_sp._T7-7	3.40902e-05	2.03397e-05	5.2632e-05	0.000196079	0.000199964	0.000315271	0	0	1.36316e-05	9.24453e-05
Thauera_sp._MZ1T	0	0	0	0	0.000236568	0.000168286	0	0	0.000421897	9.18612e-05
Rhodococcus_sp._R04	0	0	0	0	0	0	0	0.000825753	0	9.17503e-05
uncultured_Gemmatimonadetes_bacterium	0.000123249	0	0.000145512	0	0	0	0.000441023	0	0.000115187	9.16634e-05
Cyanobacteria_bacterium_K4m	9.44035e-05	0	0.000110424	7.65188e-05	8.94755e-05	9.3019e-05	0.000136295	5.81275e-05	0.000163579	9.13157e-05
uncultured_Rubrobacteraceae_bacterium	0	0	0.000821471	0	0	0	0	0	0	9.12746e-05
Nocardiopsis_sp._HDS12	0.000132864	6.54407e-05	0.000173376	0.00013331	0.000168106	9.15989e-05	2.55925e-05	3.07734e-05	0	9.1229e-05
bacterium_enrichment_culture	0.000144228	0.000154758	0	0	0	0	0.000374959	0	0.000146539	9.11649e-05
Betaproteobacteria_bacterium_GR16-43	0.000114508	9.90454e-05	0.000121776	2.51077e-05	6.9818e-05	7.59774e-05	0.000107131	7.80733e-05	0.000128818	9.11394e-05
Streptomyces_albogriseolus	0	2.29927e-05	2.9928e-05	0.000208036	0.000220977	0.000215861	5.11849e-05	1.93758e-05	4.77104e-05	9.0674e-05
Sphingobium_sp._YG1	0.000116256	4.59853e-05	2.4768e-05	0.000133908	0.000101677	0.000130653	0.000180337	1.36771e-05	6.6113e-05	9.03749e-05
Croceicoccus_marinus	0	0	0	0.000123745	0	0	0.000574937	0	0.000114505	9.03542e-05
Thermomonas_aquatica	1.6608e-05	1.8571e-05	0.000102168	0.000130919	0.000136247	0.000215861	8.33243e-05	4.90095e-05	5.79341e-05	9.00713e-05
Mycobacterium_sp._djl-10	0.000213282	0	0	1.31517e-05	6.57509e-05	0.000140594	0.000213667	3.07734e-05	0.000130181	8.97111e-05
Streptomyces_sp._GBA_94-10	0	0.000303326	0	0.000188308	0	0.00020308	0	0.000112266	0	8.96645e-05
Pyxidicoccus_sp._SCPEA002	2.27268e-05	0	6.192e-06	4.18462e-05	0.000100321	9.65694e-05	0.000495184	1.02578e-05	3.20342e-05	8.94591e-05
Arthrobacter_sp._YC-RL1	3.32161e-05	0	0	0.000196677	0	0.000494918	7.9158e-05	0	0	8.93299e-05
Pimelobacter_simplex	9.35294e-05	6.98624e-05	0.000101136	5.61935e-05	0.000132858	9.51492e-05	4.28525e-05	0.00014019	7.02025e-05	8.91081e-05
Altererythrobacter_sp._B11	0	0	0	0	0.000217588	0	0.000228547	3.98914e-05	0.000314207	8.89148e-05
Sanguibacter_keddieii	6.5558e-05	7.959e-06	0	0.000658181	4.06707e-06	7.10069e-06	4.76139e-06	1.02578e-05	4.08947e-05	8.87533e-05
Agrococcus_jejuensis	1.6608e-05	2.03397e-05	2.064e-05	0	7.45629e-06	2.20121e-05	0.000158316	0.000204586	0.000346923	8.85424e-05
Dactylosporangium_vinaceum	0.000257861	0.000122922	0.000198144	5.73891e-05	2.98252e-05	4.04739e-05	3.0949e-05	2.96336e-05	2.79447e-05	8.83493e-05
Streptosporangium_roseum	0.000188807	0.000183057	8.77199e-05	4.84221e-05	4.88048e-05	8.52083e-05	3.03538e-05	5.41384e-05	6.81578e-05	8.82966e-05
Mesorhizobium_sp._113-1-2	0.000133738	5.8366e-05	5.7792e-05	0.000167385	0	0.00010296	5.41608e-05	0	0.00022015	8.82835e-05
Massilia_sp._NP310	0	1.0612e-05	0	9.68441e-05	0.000106422	0.00041255	4.34476e-05	5.1289e-05	7.29288e-05	8.82326e-05
Terricaulis_silvestris	0.000138109	0.000260878	0.00013932	5.79869e-05	5.15162e-05	5.89357e-05	2.44021e-05	2.45047e-05	3.68052e-05	8.80509e-05
uncultured_Opitutus_sp.	0	0.000193669	0	0	0.00021081	0	0.000130938	0	0.000256955	8.80413e-05
Usitatibacter_palustris	0.000130242	0.000155643	0.000208464	4.36396e-05	9.48983e-05	7.66874e-05	4.34476e-05	1.08277e-05	2.72631e-05	8.79014e-05
Brevundimonas_mediterranea	0	0	4.128e-05	0	9.35426e-05	0	8.33243e-05	0.000534545	3.81684e-05	8.78734e-05
Brevundimonas_nasdae	0.000164332	0	0	0	0	0	0	0.000443365	0.000180618	8.75906e-05
Sphingomonas_sanxanigenens	0.000144228	7.51684e-05	0	3.46726e-05	0	4.75746e-05	0.000181528	0.000164695	0.00013836	8.73584e-05
Streptomyces_griseorubiginosus	6.81803e-05	3.4489e-05	5.3664e-05	3.58682e-06	1.28791e-05	0	0.000174386	0.000151588	0.000285581	8.71504e-05
Streptomyces_sp._GF20	0	0.000601347	0	0	0.000181662	0	0	0	0	8.7001e-05
Streptomyces_hygroscopicus	0.00022552	6.80937e-05	0.000208464	4.96177e-05	0	0	1.54745e-05	7.06649e-05	0.000139042	8.63196e-05
Sphingobacterium_multivorum	0	0.000711004	0	5.08133e-05	0	0	0	1.48168e-05	0	8.62927e-05
Cyclobacteriaceae_bacterium	4.80759e-05	4.15637e-05	4.7472e-05	0.000113583	0.000148448	0.000158345	8.86808e-05	6.95251e-05	5.99788e-05	8.61858e-05
Rhodococcus_sp._H-CA8f	4.72018e-05	4.06793e-05	0	0	1.49126e-05	0	0.000255329	0.000164695	0.000251502	8.60355e-05
Paraburkholderia_xenovorans	0	0	0	0	0	0	0.000668975	0	0.000102918	8.57659e-05
Microbacterium_sp._Gsoil167	0	0	0	0	0.00077071	0	0	0	0	8.56344e-05
Arthrobacter_sp._PM3	3.58384e-05	2.74143e-05	5.7792e-05	0.000111191	0.000159294	0.00010225	8.09436e-05	0.000100868	9.26946e-05	8.53651e-05
Aurantiacibacter_atlanticus	0	0	0	8.18991e-05	7.59186e-05	0.00020379	0.000173195	0.00023308	0	8.53203e-05
Streptomyces_sp._CC0208	0	0	0	0	0	0	0.000495779	0.000270692	0	8.51635e-05
Sphingomonas_sp._FARSPH	3.49643e-05	0.000151221	2.1672e-05	0.000164396	7.99857e-05	0.000117161	0	0.000114545	7.4292e-05	8.42486e-05
Streptomyces_thermocarboxydus	0	0	0	0	0	0.000299649	0.000243426	0.000214274	0	8.41499e-05
Roseomonas_mucosa	0	0	0.000136224	0.00028575	0	0	0	8.20624e-05	0.000248094	8.35701e-05
Dyadobacter_fermentans	5.06982e-05	5.5713e-05	5.676e-05	1.85319e-05	3.66036e-05	5.1125e-05	3.92814e-05	2.7924e-05	0.000413036	8.3297e-05
Bordetella_genomosp._13	0.0001958	8.7549e-05	0	0.00014706	9.82875e-05	0.000110061	0	0.000109986	0	8.31937e-05
Pseudoxanthomonas_sp._X-1	0.000107515	9.63924e-05	0	0.0001632	0.000218266	0	0.000161887	0	0	8.3029e-05
Mycolicibacterium_confluentis	9.79e-05	6.3672e-05	4.7472e-05	6.9943e-05	6.57509e-05	7.31371e-05	0.00010475	0.000125373	9.88288e-05	8.29808e-05
Mycolicibacter_kumamotonensis	0	0	0	0	0	0	0.000746347	0	0	8.29275e-05
Paraflavitalea_soli	0.000194052	0.000148568	0.000349848	9.56485e-06	1.69461e-05	1.34913e-05	3.57104e-06	4.55902e-06	4.08947e-06	8.27433e-05
Mesorhizobium_sp._L-2-11	0.000110137	8.2243e-05	1.6512e-05	0.000104616	0.000164716	0.000235743	1.13083e-05	7.40841e-06	1.02237e-05	8.25453e-05
Streptomyces_sp._SM17	0	0	0	0	0	0	0.000742776	0	0	8.25307e-05
Dietzia_sp._DQ12-45-1b	0	0	0	0	0	0	0.0001726	0.000155007	0.000407584	8.16878e-05
Pseudomonas_sp._II-43	0	0	0	0	0	0.000734921	0	0	0	8.16579e-05
Thauera_sp._K11	0.000116256	1.94553e-05	0.00014448	0.000115376	5.89725e-05	0.000156215	7.5587e-05	4.78697e-05	0	8.15791e-05
Micromonospora_sp.	0	0	0	0.000734102	0	0	0	0	0	8.15669e-05
Arthrobacter_humicola	0	0	0	0	0	0	0	0.000734003	0	8.15559e-05
Curtobacterium_sp._24E2	2.88455e-05	5.74817e-05	3.5088e-05	0.000116572	0.000131502	0.00031172	2.08311e-05	2.3365e-05	0	8.06006e-05
Microbacterium_sp._YJN-G	0.000125871	0	6.50159e-05	6.09759e-05	6.16839e-05	0.000140594	0.00013808	6.61058e-05	6.27052e-05	8.01147e-05
Streptomyces_reticuli	0.000270099	0	0	0	0	0	0.000450546	0	0	8.00717e-05
Streptomyces_sp._S1A1-7	0.000592644	0	0	4.00528e-05	0	0	5.53511e-05	0	3.20342e-05	8.00092e-05
Streptomyces_sp._MG28	6.81803e-05	9.99297e-05	7.63679e-05	3.22814e-05	8.81198e-06	4.89948e-05	0.000110702	0.000110556	0.000162897	7.9858e-05
Schlegelella_thermodepolymerans	0	1.50337e-05	0	0.000144071	0.000162683	0.000331602	2.02359e-05	4.38806e-05	0	7.97229e-05
Sphingomonas_koreensis	8.39143e-05	0.000202512	0	0	0.000151159	0	0.000279136	0	0	7.96358e-05
uncultured_Micromonospora_sp.	0	0	0	0	0.000715804	0	0	0	0	7.95338e-05
Bosea_sp._AS-1	7.42991e-05	7.07467e-05	7.94639e-05	9.44529e-05	7.72743e-05	6.10659e-05	8.39194e-05	0.000109986	6.1342e-05	7.91723e-05
Paeniglutamicibacter_sulfureus	0.000712397	0	0	0	0	0	0	0	0	7.91552e-05
Bradyrhizobium_sp._CCBAU_51765	0.000108389	9.90454e-05	9.49439e-05	5.14111e-05	7.38851e-05	6.53263e-05	5.41608e-05	7.63636e-05	8.11078e-05	7.82926e-05
Pseudarthrobacter_sp._BIM_B-2242	7.95437e-05	0.000162717	1.1352e-05	0.000100431	9.96432e-05	9.86996e-05	4.58283e-05	5.75577e-05	4.8392e-05	7.82405e-05
Streptomyces_niveus	5.24464e-05	3.7142e-05	0.000105264	8.36925e-06	2.37246e-05	2.13021e-05	2.49973e-05	9.11805e-06	0.000420533	7.80997e-05
Micromonospora_purpureochromogenes	5.85652e-05	7.78214e-05	0.000119712	0.000129126	0.000148448	0.000124972	7.14208e-06	1.82361e-05	1.63579e-05	7.782e-05
Aminobacter_aminovorans	0.000155591	7.51684e-05	5.7792e-05	8.13013e-05	0.000100999	0.000137043	4.52332e-05	1.8806e-05	2.52184e-05	7.74614e-05
Agrococcus_carbonis	0	0	0	8.13013e-05	6.16839e-05	5.32552e-05	0.000178552	0.000210855	0.000110416	7.73403e-05
Cellvibrio_sp._KY-YJ-3	0.000478136	1.76867e-05	0	1.01627e-05	0.000140314	4.97048e-05	0	0	0	7.73338e-05
Gemmatirosa_kalamazoonesis	4.45794e-05	4.7754e-05	7.32719e-05	6.27693e-05	5.76168e-05	5.1125e-05	0.000148198	0.000101438	0.000105645	7.69331e-05
Rhodococcus_sp._RHZ01	4.63277e-05	0	0	0	5.96503e-05	0	0.00022438	0.000132782	0.00022901	7.69056e-05
Actinocorallia_aurantiaca	0	0	0	0	0	0	0.000690996	0	0	7.67774e-05
Panacibacter_ginsenosidivorans	0.000109263	8.2243e-05	8.66879e-05	2.98902e-05	4.06707e-05	5.25451e-05	0.000112488	4.84396e-05	0.000127455	7.66314e-05
Mycolicibacterium_aurum	5.85652e-05	2.1224e-05	5.9856e-05	5.08133e-05	6.43953e-05	8.37881e-05	0.000134509	0.000123663	9.2013e-05	7.65364e-05
Thermaerobacter_sp._FW80	5.24464e-06	2.653e-06	0	4.78243e-06	4.06707e-06	1.42014e-06	0.000163673	0.000296906	0.0002072	7.62162e-05
Stenotrophomonas_indicatrix	0.000118879	0.000482846	8.15279e-05	0	0	0	0	0	0	7.5917e-05
Rhodococcus_jostii	1.83562e-05	2.21083e-05	4.5408e-05	3.0488e-05	4.06707e-05	7.31371e-05	0.000130938	0.000154437	0.000166987	7.58367e-05
arsenite-oxidising_bacterium_NT-25	0	0	0	0	0	0	0	0.000681004	0	7.56671e-05
Pseudarthrobacter_sp._NIBRBAC000502772	4.02089e-05	5.65973e-05	6.50159e-05	0.000136299	0.000157938	0.000134913	3.452e-05	2.67843e-05	2.59e-05	7.5353e-05
Streptomyces_finlayi	0.000138109	0.000168908	0.000156864	3.28792e-05	3.45701e-05	2.27222e-05	4.4638e-05	6.26866e-05	1.63579e-05	7.53038e-05
Microbacterium_flavescens	0	0	0	0	0	0.000677406	0	0	0	7.52673e-05
Microbacterium_sp._1.5R	3.93348e-05	0	5.9856e-05	2.80968e-05	0	5.25451e-05	0.000150579	0.000174953	0.000169031	7.49328e-05
Sphingopyxis_alaskensis	2.18527e-05	5.306e-06	5.16e-06	1.31517e-05	0	0	4.34476e-05	0.00055791	2.52184e-05	7.46719e-05
Streptomyces_sp._CB00271	0	2.74143e-05	4.0248e-05	0.000220589	0.000191152	0.000129943	0	4.2171e-05	1.97658e-05	7.4587e-05
Brevundimonas_subvibrioides	0.000263106	3.62577e-05	2.7864e-05	1.91297e-05	8.81198e-06	1.77517e-05	2.55925e-05	0.000108277	0.00016426	7.45612e-05
Pseudomonas_germanica	2.88455e-05	1.94553e-05	0	8.07034e-05	8.60863e-05	0.000139174	0.000277946	2.3365e-05	1.43131e-05	7.4432e-05
Hydrogenophaga_sp._NH-16	0	0	0	0.000224176	6.43953e-05	0.000174677	0.000118439	0	8.58788e-05	7.41741e-05
Streptomyces_nojiriensis	7.77955e-05	0	4.9536e-05	8.18991e-05	0.000257581	0.000156215	1.54745e-05	1.65265e-05	1.22684e-05	7.4144e-05
Variovorax_sp._PDNC026	0	0.000666788	0	0	0	0	0	0	0	7.40875e-05
Bradyrhizobium_sp._CCBAU_53351	9.44035e-05	6.19034e-05	0.00012384	6.51606e-05	6.30396e-05	5.1835e-05	5.95173e-05	8.60516e-05	6.06604e-05	7.40457e-05
Micromonospora_ferruginea	1.31116e-05	0	1.3416e-05	1.55429e-05	6.1006e-06	0	3.39249e-05	1.65265e-05	0.000567073	7.39661e-05
Streptomyces_sp._OUCMDZ-3434	0	0	0	0	0.000186407	0	0.0001357	0.000172103	0.000171076	7.39207e-05
uncultured_Sphingomonadaceae_bacterium	0.000662573	0	0	0	0	0	0	0	0	7.36192e-05
Janibacter_limosus	0	0	0	0.000128528	0.000129468	0.000122132	9.52277e-05	0.000103718	8.24709e-05	7.35049e-05
Burkholderia_sp._HB1	0	0	5.0568e-05	3.58682e-05	0	9.65694e-05	0.000151174	0.000196608	0.0001295	7.33652e-05
Pseudolabrys_sp._FHR47	3.93348e-05	6.27877e-05	6.70799e-05	0.000124343	8.33749e-05	0.000135623	5.41608e-05	3.07734e-05	6.06604e-05	7.31265e-05
Streptomyces_sp._LBUM_1480	0	0.000230811	0	0	0	0	0	7.57938e-05	0.000348286	7.27657e-05
Kocuria_rosea	5.85652e-05	0	1.6512e-05	0.000157222	0.000276561	9.01788e-05	2.02359e-05	2.3365e-05	1.09052e-05	7.26161e-05
Bosea_vaviloviae	5.59428e-05	2.653e-05	3.8184e-05	6.51606e-05	0.000156582	8.94687e-05	2.79731e-05	0.000127083	6.40683e-05	7.23325e-05
Niabella_sp._I65	7.77955e-05	0	0	5.08133e-05	9.28647e-05	0.000168286	0.000101775	0.000157856	0	7.21545e-05
Sphingobacterium_paramultivorum	9.61517e-06	0.000626108	1.1352e-05	0	0	0	0	0	0	7.18973e-05
Gracilibacillus_dipsosauri	0.000645965	0	0	0	0	0	0	0	0	7.17739e-05
Sphingomonas_sediminicola	7.86696e-06	2.03397e-05	2.4768e-05	7.53232e-05	0.000100321	9.37291e-05	0.000135104	6.83853e-05	0.000119958	7.1755e-05
Rhodopseudomonas_boonkerdii	8.12919e-05	5.39443e-05	0	5.91825e-05	0.000168106	1.91719e-05	4.28525e-05	0.000127083	9.26946e-05	7.15918e-05
Rhodococcus_sp._USK10	2.53491e-05	2.653e-05	5.16e-05	4.00528e-05	5.42276e-05	5.1835e-05	0.000101179	0.00014133	0.00015131	7.14904e-05
Sphingomonas_sp._NIC1	0	0	0	7.47254e-05	0.0002203	0.000260595	8.33243e-05	0	0	7.09938e-05
Sphingobium_sp._MI1205	0	0	0.000133128	0.00020684	0	0.000298939	0	0	0	7.09897e-05
Pseudomonas_migulae	7.86696e-06	6.8978e-05	0.000110424	0.0002176	8.40528e-05	0.000125682	8.33243e-06	1.48168e-05	0	7.08615e-05
Aeromicrobium_sp._zg-629	0	0	0	9.56485e-06	1.28791e-05	9.94096e-06	0.000198788	0.000219973	0.000184708	7.06504e-05
Streptomyces_sp._ADI95-16	5.68169e-05	5.21757e-05	0.000184728	4.30418e-05	9.28647e-05	9.65694e-05	3.39249e-05	2.56445e-05	4.77104e-05	7.03862e-05
Dietzia_maris	0	0	0	0	0.000328077	0	0	0	0.000305347	7.03804e-05
Nocardioides_marinisabuli	2.4475e-05	2.3877e-05	0	3.46726e-05	5.89725e-05	2.0592e-05	8.86808e-05	0.000158426	0.000222194	7.021e-05
Pseudomonas_arsenicoxydans	6.38098e-05	7.25154e-05	0.000140352	6.03781e-05	3.52479e-05	4.82847e-05	0.000114273	3.41927e-05	6.20236e-05	7.01197e-05
Nocardioides_dongkuii	1.83562e-05	5.39443e-05	4.0248e-05	7.35298e-05	5.2194e-05	5.46753e-05	0.000155935	7.40841e-05	0.000107689	7.00729e-05
Luteimonas_sp._JM171	7.25509e-05	9.37394e-05	0.000208464	6.15737e-05	3.79593e-05	0.0001058	4.4638e-05	5.69878e-06	0	7.00471e-05
uncultured_Halomonas_sp.	0	0	0.00062952	0	0	0	0	0	0	6.99466e-05
Mesorhizobium_terrae	6.38098e-05	2.82987e-05	0	0.000170374	0.000238601	6.53263e-05	1.84504e-05	2.73541e-05	1.22684e-05	6.9387e-05
Microbacterium_schleiferi	0	0.000175982	7.53359e-05	8.78771e-05	8.87977e-05	0.000159766	0	0	3.47605e-05	6.91688e-05
Saccharothrix_sp._6-C	0.00011713	0.000311285	7.84319e-05	1.37495e-05	6.77845e-06	2.20121e-05	3.27345e-05	1.36771e-05	2.59e-05	6.90777e-05
Pseudonocardia_zijingensis	0	0	0	0.000233143	0.000137602	0.000249944	0	0	0	6.89656e-05
Streptomyces_populi	0	0	0	0	0	0	0	0.000616038	0	6.84487e-05
Streptomyces_olivaceiscleroticus	0	0	0	0	0	0	0	0.000614898	0	6.8322e-05
Micromonospora_tulbaghiae	6.99285e-05	2.3877e-05	2.58e-05	0.000110594	6.1006e-05	0.000140594	0	3.98914e-05	0.00014245	6.82378e-05
Paraburkholderia_terrae	6.20616e-05	7.33997e-05	0.000141384	3.52704e-05	1.55904e-05	4.1184e-05	4.40428e-05	5.86974e-05	0.000141087	6.80796e-05
Caulifigura_coniformis	4.63277e-05	3.80263e-05	5.5728e-05	0.000105213	0.000120656	0.00010793	4.34476e-05	4.95794e-05	4.49841e-05	6.79881e-05
Mycolicibacterium_celeriflavum	0.00018094	4.33323e-05	0.000188856	1.19561e-05	8.40528e-05	2.55625e-05	1.726e-05	2.67843e-05	3.27157e-05	6.794e-05
uncultured_bacterium_5G12	0.000101396	6.45564e-05	7.32719e-05	3.40748e-05	2.03353e-05	2.48524e-05	7.26111e-05	8.49118e-05	0.000134271	6.7809e-05
Arenibacter_algicola	0	0	0	0.000226567	0.000107777	0.000275507	0	0	0	6.77613e-05
Labrys_sp._KNU-23	0.000163458	0.0002653	0.000169248	2.39121e-06	0	1.42014e-06	4.16621e-06	5.69878e-07	1.36316e-06	6.75463e-05
uncultured_bacterium_ctg7180000001448	2.79714e-05	3.09517e-05	0	0.000136897	5.35497e-05	2.69826e-05	0.000139866	6.89552e-05	0.000121321	6.73882e-05
Pseudomonas_amygdali	0.000252617	0.000230811	0	5.02155e-05	0	7.10069e-05	0	0	0	6.71834e-05
Pseudoxanthomonas_spadix	1.57339e-05	4.06793e-05	1.8576e-05	0.000130321	8.81198e-05	6.03559e-05	9.58229e-05	0	0.000153355	6.6996e-05
Pseudomonas_sp._MPC6	0.000254365	9.46237e-05	9.49439e-05	2.39121e-05	6.43953e-05	2.91128e-05	7.14208e-06	1.31072e-05	2.11289e-05	6.69701e-05
Streptomyces_flavovirens	0	0	0	0	0	0	0.00060172	0	0	6.68578e-05
Rhizobium_herbae	0	0	0	0	0	0.000601428	0	0	0	6.68254e-05
Nonomuraea_nitratireducens	8.30401e-05	0.000114079	8.25599e-05	0.000109398	2.50803e-05	5.25451e-05	2.97587e-05	4.78697e-05	5.6571e-05	6.67669e-05
Novosphingobium_sp._PP1Y	8.56625e-05	0	0	0	0.000111167	0.000117871	7.67774e-05	0	0.000206518	6.6444e-05
Fimbriimonas_ginsengisoli	0.000198422	6.19034e-06	2.064e-06	7.77144e-05	5.01605e-05	0.000141304	7.08256e-05	5.1289e-06	4.29394e-05	6.60832e-05
Mycolicibacterium_tokaiense	0.000422194	0	0	0	6.43953e-05	6.88767e-05	0	1.42469e-05	2.38552e-05	6.5952e-05
Gemmataceae_bacterium	0.00011713	0.000115848	8.25599e-05	5.26067e-05	3.9315e-05	5.1835e-05	4.88042e-05	3.47625e-05	5.04368e-05	6.5922e-05
Actinosynnema_pretiosum	0.000402963	0	0	0	0	0	0.000126772	6.09769e-05	0	6.56347e-05
Rubrivivax_gelatinosus	6.11875e-06	3.7142e-05	7.63679e-05	8.42903e-05	0.000180307	4.04739e-05	5.71366e-05	2.27951e-05	8.51972e-05	6.55365e-05
Candidatus_Nitrospira_kreftii	0.000123249	8.4896e-05	8.46239e-05	8.48881e-05	8.87977e-05	0.00010793	3.57104e-06	3.41927e-06	8.17893e-06	6.55061e-05
Solibacillus_silvestris	4.80759e-05	4.15637e-05	2.58e-05	7.17364e-05	9.89653e-05	7.52673e-05	5.95173e-05	8.09227e-05	8.65604e-05	6.53788e-05
Pedobacter_roseus	0.000139857	9.72767e-05	0.000186792	0.000134506	0	2.0592e-05	5.95173e-06	3.41927e-06	0	6.53772e-05
[Ruminococcus]_gnavus	6.5558e-05	6.01347e-05	0.00011868	0	0	2.34323e-05	0.000126177	0	0.000192205	6.51318e-05
Arthrobacter_sp._LS16	0	0	0	0.000106409	0	0.000134203	8.51098e-05	0.000162415	9.6784e-05	6.49912e-05
Kaistella_daneshvariae	0	0	0	0.000230154	0.000217588	0.000124262	0	7.40841e-06	0	6.43792e-05
Romboutsia_sp._13368	0	4.7754e-05	3.7152e-05	0.000189504	0.000231145	7.38472e-05	0	0	0	6.4378e-05
Bradyrhizobium_sp._CCBAU_53421	6.64321e-05	4.2448e-05	6.60479e-05	5.32045e-05	7.32072e-05	6.67465e-05	6.42787e-05	6.32564e-05	8.17893e-05	6.41568e-05
Micromonospora_viridifaciens	2.4475e-05	2.1224e-05	4.9536e-05	0.000148255	0.000145737	0.000132783	0	4.04613e-05	1.36316e-05	6.40114e-05
Novosphingobium_sp._KA1	0.000144228	0.000259994	0	0	0	0.000171837	0	0	0	6.40065e-05
Sphingomonas_sp._CL5.1	0.000121501	0.000108773	0	4.42374e-05	0	4.18941e-05	0.0001726	0	8.65604e-05	6.39518e-05
Paenibacillus_sp.	0	0	0	0	0	0.000345093	0	0.000229661	0	6.38616e-05
Micromonospora_sp._HM134	4.1083e-05	5.5713e-05	8.46239e-05	3.6466e-05	0.00012269	6.88767e-05	6.1898e-05	1.70963e-05	8.38341e-05	6.35868e-05
Embleya_scabrispora	0	0.000268837	0	0	0	0	0	0.000131642	0.000169713	6.33547e-05
Streptomyces_sp._Ae707_A7	0	6.19034e-05	9.08159e-05	7.77144e-05	0	4.26041e-05	7.2016e-05	8.83311e-05	0.000136316	6.33e-05
Micromonospora_carbonacea	5.24464e-05	2.29927e-05	0	5.38023e-05	7.38851e-05	6.46163e-05	0.000129153	7.12347e-05	9.6784e-05	6.27682e-05
Sphingomonas_echinoides	0	0	0	0	0.000562611	0	0	0	0	6.25124e-05
Bradyrhizobium_sp._S2-11-4	6.5558e-05	9.37394e-05	0.000107328	4.54331e-05	3.86372e-05	5.1125e-05	5.41608e-05	2.96336e-05	7.63367e-05	6.24391e-05
Nocardioides_sp._MC1495	2.4475e-05	1.14963e-05	6.60479e-05	2.21187e-05	5.01605e-05	4.75746e-05	0.000136295	0.000119674	8.38341e-05	6.24085e-05
Amycolatopsis_albispora	0.00022989	0	0	0.000108202	3.11809e-05	3.1243e-05	9.16567e-05	6.5536e-05	0	6.19677e-05
Streptomyces_olivaceus	0	6.01347e-05	8.77199e-05	3.58682e-05	0.000140992	8.16579e-05	3.452e-05	6.66757e-05	4.3621e-05	6.12432e-05
Geobacillus_thermodenitrificans	0	7.07467e-06	0	0.000132115	0.000176917	6.46163e-05	4.28525e-05	8.43419e-05	4.15762e-05	6.10548e-05
Tabrizicola_piscis	6.29357e-05	0.000121154	3.612e-05	3.6466e-05	8.13414e-06	1.27812e-05	8.86808e-05	0.000149308	3.27157e-05	6.09217e-05
Sphingopyxis_sp._FD7	5.68169e-05	0	0	5.61935e-05	0.000147092	9.2309e-05	3.63056e-05	0.000115115	4.43026e-05	6.09039e-05
Pseudomonas_sp._B10	3.58384e-05	7.959e-06	0	0	0	7.10069e-06	4.1067e-05	0.000163555	0.000292397	6.08796e-05
uncultured_Parvibaculum_sp.	0	0.000547402	0	0	0	0	0	0	0	6.08225e-05
Yinghuangia_sp._ASG_101	0.000111012	0.000169792	0.000112488	7.17364e-06	2.77916e-05	1.77517e-05	2.20214e-05	3.64722e-05	4.22578e-05	6.07511e-05
uncultured_Desulfuromonadales_bacterium	0	0.000546518	0	0	0	0	0	0	0	6.07242e-05
Tistrella_mobilis	0.000145102	0	0.000164088	5.44001e-05	0	8.16579e-05	0.000101179	0	0	6.07141e-05
Sporosarcina_sp._resist	0.000114508	9.46237e-05	8.56559e-05	5.85847e-05	6.84623e-05	4.68645e-05	1.90455e-05	3.36228e-05	2.24921e-05	6.04288e-05
Mesorhizobium_sp._131-2-1	5.50687e-05	0.000113195	9.28799e-05	5.61935e-05	6.23617e-05	5.53854e-05	3.21394e-05	1.8806e-05	5.58894e-05	6.02132e-05
Ochrobactrum_sp._MT180101	0	0	0	0	0	0	0	0.000541384	0	6.01538e-05
Aeromonas_sp._ASNIH1	0	0	0	0	0	0.000541073	0	0	0	6.01192e-05
Mycobacterium_dioxanotrophicus	0.000165206	0.000122922	2.4768e-05	4.96177e-05	5.62611e-05	6.88767e-05	1.13083e-05	1.8806e-05	2.31736e-05	6.01044e-05
Adhaeribacter_swui	4.37053e-06	0	7.22399e-06	2.7499e-05	2.44024e-05	1.63316e-05	0.000167839	0.000115115	0.000176529	5.99234e-05
Devosia_oryziradicis	1.39857e-05	3.4489e-05	1.6512e-05	8.78771e-05	7.93078e-05	9.72794e-05	7.97532e-05	6.66757e-05	6.27052e-05	5.98428e-05
Pseudorhizobium_flavum	2.97196e-05	0	0	0.000153635	6.77845e-05	0.00020095	0	1.42469e-05	7.15657e-05	5.97669e-05
Alistipes_finegoldii	0.000158213	0	0	0.000244502	0.000134891	0	0	0	0	5.9734e-05
Ureibacillus_terrenus	0.00042569	0	0	0.000110594	0	0	0	0	0	5.95871e-05
Brevundimonas_goettingensis	1.92303e-05	1.3265e-05	2.6832e-05	2.63033e-05	0.000115911	6.74565e-05	6.84449e-05	0.000137341	6.06604e-05	5.94938e-05
uncultured_delta_proteobacterium	0	0.000254688	0	0	0	0.000280477	0	0	0	5.94628e-05
Pseudonocardia_sp._AL041005-10	0	0	0	0.000231948	0.000131502	0.000117161	2.44021e-05	2.22252e-05	5.45262e-06	5.91879e-05
Nocardioides_sp._cx-173	1.13634e-05	2.1224e-05	1.2384e-05	6.63562e-05	6.77845e-05	5.1835e-05	0.000139866	9.28901e-05	6.88394e-05	5.91714e-05
Bradyrhizobium_sp._CCBAU_53338	0.000131116	0.000184826	2.7864e-05	2.63033e-05	6.1006e-06	1.91719e-05	3.0949e-05	3.36228e-05	7.15657e-05	5.90577e-05
Burkholderiales_bacterium_MS307a	0	0	0	0.000529654	0	0	0	0	0	5.88504e-05
Sphingobium_fuliginis	0.000162584	6.80937e-05	0	2.03253e-05	0	0	0.000251163	0	2.65815e-05	5.87497e-05
Sphingorhabdus_lacus	5.33205e-05	0.000374073	9.59759e-05	5.97803e-07	2.03353e-06	7.10069e-07	0	5.69878e-07	0	5.85868e-05
Streptomyces_californicus	0	7.60527e-05	0	0	0.000183696	0	4.40428e-05	5.47083e-05	0.000166987	5.83874e-05
Methylocystis_rosea	2.4475e-05	2.56457e-05	1.4448e-05	0.000127332	0.000150482	0.000166866	3.57104e-06	5.1289e-06	7.49736e-06	5.83829e-05
Mycobacteroides_abscessus	1.57339e-05	4.15637e-05	0	0	0.000433143	6.39062e-06	1.07131e-05	0	1.7721e-05	5.83628e-05
Luteolibacter_luteus	4.895e-05	4.86383e-05	3.5088e-05	7.41276e-05	0.000128791	0.000145564	8.33243e-06	1.82361e-05	1.70394e-05	5.83074e-05
Bradyrhizobium_cosmicum	5.85652e-05	0.000104351	0.000106296	3.22814e-05	5.42276e-05	5.1125e-05	4.4638e-05	2.45047e-05	4.8392e-05	5.82646e-05
Phenylobacterium_glaciei	3.84607e-05	4.42167e-05	2.1672e-05	8.24969e-05	7.38851e-05	5.1835e-05	9.76084e-05	7.40841e-05	3.95315e-05	5.81989e-05
Actinomarinicola_tropica	4.28312e-05	4.7754e-05	5.16e-05	9.38551e-05	6.71066e-05	7.73975e-05	5.35656e-05	3.36228e-05	5.45262e-05	5.80288e-05
Paenarthrobacter_sp._YJN-5	4.28312e-05	0.000117616	7.94639e-05	0.000123745	0	4.33142e-05	3.98766e-05	0	7.22472e-05	5.76772e-05
Flavobacterium_johnsoniae	4.72018e-05	7.4284e-05	0.00021672	4.18462e-05	1.96575e-05	6.03559e-05	1.84504e-05	2.62144e-05	1.36316e-05	5.75957e-05
Delftia_tsuruhatensis	0	0.000515566	0	0	0	0	0	0	0	5.72852e-05
Mycolicibacterium_aubagnense	0.000170451	7.78214e-05	0.000112488	3.58682e-05	3.45701e-05	4.33142e-05	1.54745e-05	1.48168e-05	1.02237e-05	5.72253e-05
Mycobacterium_parmense	6.64321e-05	6.72094e-05	1.548e-05	5.79869e-05	3.9315e-05	3.90538e-05	6.66594e-05	6.09769e-05	0.000101555	5.71854e-05
Methylobacterium_sp._WL1	6.03134e-05	0.000200744	0.000127968	1.97275e-05	1.01677e-05	4.18941e-05	5.95173e-06	3.53324e-05	1.22684e-05	5.71519e-05
Actinomadura_sp._WMMA1423	5.06982e-05	5.65973e-05	2.2704e-05	4.90199e-05	4.06707e-05	3.47934e-05	0.000113083	7.75034e-05	6.67946e-05	5.68738e-05
Pseudomonas_syringae_group_genomosp._3	0	0	0.000231168	0	0	0.000280477	0	0	0	5.68494e-05
Streptomyces_sp._ETH9427	1.22375e-05	0	2.8896e-05	0.000166189	0.000130146	0.000113611	0	2.96336e-05	2.93078e-05	5.66691e-05
Pradoshia_sp._D12	8.91589e-05	6.1019e-05	6.2952e-05	5.02155e-05	6.43953e-05	2.84028e-05	4.1067e-05	6.21167e-05	4.8392e-05	5.64132e-05
Erythrobacter_sp._A30-3	0	0	0	0	0	0	0	0.000257585	0.000248094	5.61866e-05
Mycobacterium_sp._THAF192	0	0	0	1.55429e-05	0	0.000439533	0	0	5.04368e-05	5.6168e-05
Herbinix_luporum	4.63277e-05	1.14963e-05	2.6832e-05	0.000120158	0.000101677	7.1717e-05	2.67828e-05	5.18589e-05	4.49841e-05	5.57593e-05
uncultured_Antarctic_cyanobacterium	0.000166954	0	0	0	0	0.000146274	0	0.00018521	0	5.53821e-05
Sphingomonas_sp._KC8	9.61517e-05	5.306e-05	5.676e-05	6.63562e-05	9.55761e-05	5.1835e-05	2.55925e-05	0	4.70289e-05	5.47067e-05
Acetivibrio_saccincola	4.37053e-05	3.7142e-05	6.91439e-05	3.82594e-05	0.000165394	5.82257e-05	2.20214e-05	3.36228e-05	2.31736e-05	5.45209e-05
Romboutsia_ilealis	4.02089e-05	2.29927e-05	7.84319e-05	7.891e-05	0.00013828	6.31961e-05	1.48793e-05	2.3365e-05	2.86263e-05	5.43212e-05
Adhaeribacter_radiodurans	2.62232e-06	1.76867e-06	1.032e-06	1.85319e-05	2.23689e-05	2.48524e-05	0.000126772	0.000108277	0.000180618	5.40937e-05
Burkholderia_pseudomallei	0.000236883	3.36047e-05	3.4056e-05	0.00011418	1.15234e-05	0	2.67828e-05	1.25373e-05	1.49947e-05	5.38402e-05
Microbacterium_aurum	0.000142479	2.3877e-05	0	5.73891e-05	1.96575e-05	4.40243e-05	3.86863e-05	8.77612e-05	7.02025e-05	5.37864e-05
Arthrobacter_sp._NtRootA1	4.19571e-05	6.1019e-05	5.0568e-05	5.26067e-05	4.06707e-05	0.000129233	1.54745e-05	4.95794e-05	4.22578e-05	5.37073e-05
Mycolicibacterium_chitae	5.7691e-05	4.33323e-05	9.28799e-06	4.96177e-05	0.000100321	0.000132783	3.39249e-05	2.62144e-05	2.99894e-05	5.36846e-05
Rhodanobacter_ginsenosidimutans	0	0	0	0	0.000482625	0	0	0	0	5.36251e-05
Lysobacter_enzymogenes	0.000194052	9.37394e-05	0.000126936	2.57055e-05	9.48983e-06	3.19531e-05	0	0	0	5.35417e-05
Pseudomonas_sp._ADAK13	0.000118004	0.000148568	8.35919e-05	7.17364e-06	2.57581e-05	2.27222e-05	6.48739e-05	8.54817e-06	2.04473e-06	5.34761e-05
Sporosarcina_sp.	0	0	0	0	0	0	0	0.000476988	0	5.29986e-05
Streptomyces_sp._PVA_94-07	0	0	0	0	0	0	0	0	0.000475741	5.28601e-05
Glutamicibacter_nicotianae	6.11875e-05	0	0	8.01056e-05	6.9818e-05	0.000186038	1.78552e-05	1.82361e-05	4.02131e-05	5.2606e-05
Curtobacterium_sp._TC1	1.13634e-05	0	1.3416e-05	0.000172765	7.32072e-05	0.000175387	7.73725e-06	1.76662e-05	0	5.23936e-05
Streptomyces_cinereoruber	0	0	0	0.000169178	0.000111167	0.000191009	0	0	0	5.23726e-05
Arthrobacter_sp._StoSoilA2	0	0	0	0.000144668	0	9.15989e-05	0.000170815	0	6.40683e-05	5.235e-05
Microbacterium_sp._Y-01	0	4.2448e-05	0	1.73363e-05	2.03353e-05	1.84618e-05	0.000166053	9.28901e-05	0.000113142	5.22963e-05
Streptomyces_sp._VN1	0	0	0	0	0.00010371	0	0.000145222	0.000129362	9.13314e-05	5.21807e-05
uncultured_Myxococcales_bacterium	0.000234261	0	0	0	0	0	0	0	0.000235144	5.21561e-05
Flavobacterium_sp._CLA17	3.84607e-05	5.21757e-05	5.9856e-05	0	7.45629e-06	7.81076e-06	1.24986e-05	0.00028038	9.54209e-06	5.202e-05
Microbacterium_luteolum	0	0	0	0	0	0	0	0.000205726	0.000262407	5.20148e-05
Bradyrhizobium_guangdongense	7.25509e-05	6.45564e-05	0.000121776	2.09231e-05	7.45629e-06	0	3.33297e-05	5.52782e-05	9.06498e-05	5.18356e-05
Pseudomonas_zarinae	0	0	8.25599e-06	1.49451e-05	0	0.000443083	0	0	0	5.18093e-05
Pseudarthrobacter_chlorophenolicus	2.18527e-05	8.04744e-05	1.4448e-05	5.44001e-05	3.0503e-05	3.69236e-05	8.98712e-05	5.81275e-05	7.76999e-05	5.15889e-05
Defluviicoccus_sp.	3.05937e-05	2.9183e-05	4.644e-05	9.02683e-05	0.000111167	4.89948e-05	2.32118e-05	3.93216e-05	4.29394e-05	5.13466e-05
Devosia_salina	1.92303e-05	0	0	2.57055e-05	1.28791e-05	0.000154795	7.26111e-05	8.3772e-05	9.13314e-05	5.11472e-05
Frondihabitans_sp._762G35	7.86696e-06	4.33323e-05	0	9.02683e-05	0.000158616	0.000156215	0	2.84939e-06	0	5.10164e-05
Nocardia_asteroides	4.45794e-05	4.2448e-05	1.9608e-05	4.42374e-05	0.000126757	5.96458e-05	5.11849e-05	2.90638e-05	3.47605e-05	5.02539e-05
Chryseobacterium_sp.	0	0	0	5.85847e-05	4.60934e-05	0.000269116	1.90455e-05	0	5.72525e-05	5.00103e-05
Achromobacter_denitrificans	3.75866e-05	0.000108773	0.000164088	0	0	4.40243e-05	4.58283e-05	0	4.97552e-05	5.00061e-05
Arthrobacter_sp._ATCC_21022	0	0	0	0	0	0	0.000449951	0	0	4.99946e-05
Kribbella_ginsengisoli	0	0	0	0	0	0	0.000449356	0	0	4.99284e-05
Rhodocyclaceae_bacterium	0	0	0	0	0.00017285	0	0	0	0.000276039	4.98766e-05
Agrobacterium_fabacearum	0	0.000237886	0	3.46726e-05	0	0	0	0	0.000175847	4.98228e-05
Mycolicibacterium_psychrotolerans	6.38098e-05	7.51684e-05	6.2952e-05	3.52704e-05	2.03353e-05	2.20121e-05	4.64235e-05	5.47083e-05	6.74762e-05	4.97951e-05
Nostoc_sp._'Peltigera_membranacea_cyanobiont'_N6	2.18527e-05	3.62577e-05	0.000102168	5.32045e-05	5.2194e-05	9.79895e-05	2.44021e-05	2.10855e-05	3.81684e-05	4.97025e-05
Bradyrhizobiaceae_bacterium	7.86696e-05	8.31274e-05	2.4768e-05	6.87474e-05	1.96575e-05	7.59774e-05	4.40428e-05	3.19132e-05	1.97658e-05	4.96299e-05
Mycobacterium_sp._EPa45	0.000139857	0.000108773	7.22399e-05	7.77144e-06	3.9315e-05	1.84618e-05	2.26166e-05	2.84939e-05	8.86051e-06	4.95988e-05
Pseudomonas_sp._ATCC_43928	1.48598e-05	0.000304211	0.000126936	0	0	0	0	0	0	4.95563e-05
Lysobacter_sp._5GHs7-4	0.000157339	7.4284e-05	4.4376e-05	2.7499e-05	3.25365e-05	3.55034e-05	5.65415e-05	0	1.7721e-05	4.95334e-05
Mycolicibacterium_helvum	9.09071e-05	6.72094e-05	7.94639e-05	2.86946e-05	4.06707e-05	5.46753e-05	1.726e-05	3.02035e-05	3.5442e-05	4.93918e-05
Microbacterium_oleivorans	0	1.50337e-05	6.91439e-05	8.36925e-06	6.77845e-06	1.27812e-05	8.39194e-05	0.00013905	0.000109052	4.93476e-05
uncultured_bacterium_ctg7180000000732	1.31116e-05	1.41493e-05	1.8576e-05	4.90199e-05	3.18587e-05	4.82847e-05	7.43967e-05	0.000108847	8.58788e-05	4.93469e-05
Rhodococcus_sp._P-2	2.70973e-05	4.33323e-05	7.22399e-06	1.07605e-05	3.0503e-05	1.70417e-05	0.000107726	0.000126513	7.36104e-05	4.9312e-05
Microbacterium_sp._CGR1	4.19571e-05	7.07467e-05	3.612e-05	2.98902e-05	6.9818e-05	0	8.9276e-06	0.000101438	8.38341e-05	4.91924e-05
Microbacterium_aerolatum	0	0	0	0	0	0	0	0.000442225	0	4.91361e-05
Duganella_sp._GN2-R2	3.67125e-05	8.84334e-06	0	8.60837e-05	8.47306e-05	7.73975e-05	4.93994e-05	4.16011e-05	5.72525e-05	4.91134e-05
Arthrobacter_sp._StoSoilB13	1.57339e-05	3.09517e-05	3.096e-05	0	8.54084e-05	0.000275507	0	0	0	4.8729e-05
Edaphobacter_sp._12200R-103	1.13634e-05	3.09517e-05	1.4448e-05	5.38023e-06	5.42276e-06	7.10069e-06	0.000112488	0.000190909	5.99788e-05	4.86714e-05
uncultured_Clostridium_sp.	0	0	0	0	0.000214877	0.000222962	0	0	0	4.86487e-05
Rhizobium_sp._TCK	0	0	0.000262128	0.000153635	0	0	0	2.16554e-05	0	4.86021e-05
Variovorax_sp._PBL-H6	7.08026e-05	0	5.16e-05	0.000124343	2.71138e-05	0	0.000102965	2.10855e-05	3.81684e-05	4.84531e-05
Devosia_insulae	0	0.000167139	0	0.000121952	0	0.000146274	0	0	0	4.83739e-05
Hymenobacter_qilianensis	0	0	0	7.17364e-05	6.16839e-05	7.31371e-05	9.40374e-05	6.49661e-05	6.81578e-05	4.8191e-05
Paracoccus_kondratievae	0	0	0	0.000139886	0.000185052	7.02968e-05	3.63056e-05	0	0	4.79489e-05
Acidithiobacillus_ferrooxidans	0	6.6325e-05	0.000119712	0	0	0	0.000192836	0	5.17999e-05	4.78526e-05
Rhodoferax_koreense	7.08026e-05	0.000182173	4.5408e-05	1.07605e-05	2.03353e-05	9.94096e-06	1.78552e-05	2.05156e-05	4.77104e-05	4.72779e-05
Rhodococcus_sp._C1	0.000124123	0	7.43039e-05	3.82594e-05	0	0	3.74959e-05	0.000107137	4.3621e-05	4.72156e-05
Thermomonas_brevis	2.27268e-05	0	5.16e-05	2.45099e-05	8.06635e-05	0.00010083	8.80856e-05	3.07734e-05	2.52184e-05	4.71564e-05
Gammaproteobacteria_bacterium	2.01045e-05	3.80263e-05	7.22399e-06	9.32573e-05	6.1006e-05	0.000160476	1.54745e-05	2.7924e-05	0	4.70547e-05
uncultured_Rubrobacterales_bacterium	0	0	0	0	0	0.000421781	0	0	0	4.68645e-05
Pseudomonas_sp._MPDS	0	0	0	0.00017157	0.000151159	0	0	0	9.81472e-05	4.6764e-05
Paenibacillus_xylanexedens	0.000110137	3.62577e-05	6.192e-05	1.07605e-05	2.98252e-05	1.70417e-05	6.48739e-05	4.38806e-05	4.43026e-05	4.65555e-05
Nitrosospira_sp._Ka4	5.06982e-05	8.2243e-05	2.9928e-05	0.000118365	4.94827e-05	7.10069e-05	1.726e-05	0	0	4.65538e-05
Nocardioides_daphniae	0	2.03397e-05	2.3736e-05	4.60309e-05	2.50803e-05	1.77517e-05	9.04663e-05	0.000115115	8.04262e-05	4.65496e-05
Pseudolabrys_taiwanensis	5.7691e-05	5.39443e-05	2.1672e-05	6.93452e-05	3.86372e-05	2.62726e-05	3.80911e-05	4.95794e-05	6.33867e-05	4.65133e-05
Modestobacter_sp._L9-4	3.40902e-05	8.4896e-05	2.064e-05	1.43473e-05	8.13414e-06	9.94096e-06	3.86863e-05	9.63094e-05	0.000111097	4.64602e-05
uncultured_Arenibacter_sp.	0	0.000417405	0	0	0	0	0	0	0	4.63784e-05
Sphingomonas_sp._TFD44	0	0	0.000414864	0	0	0	0	0	0	4.6096e-05
Pseudomonas_atacamensis	2.09786e-05	8.84334e-06	3.1992e-05	0	0	0	3.39249e-05	0.000146459	0.000170394	4.58435e-05
Luteimonas_mephitis	0	0	0	0	0	0.00041255	0	0	0	4.58389e-05
Nocardioides_humi	0	4.7754e-05	1.7544e-05	3.58682e-05	3.45701e-05	5.1125e-05	5.23752e-05	5.64179e-05	0.000115868	4.57247e-05
Arthrobacter_sp._PAMC25284	3.32161e-05	1.14963e-05	4.2312e-05	7.71166e-05	5.42276e-05	7.81076e-05	2.08311e-05	3.13433e-05	6.20236e-05	4.56305e-05
Nannocystis_sp._xj42	0.000264854	0.000145031	0	0	0	0	0	0	0	4.55428e-05
Mesorhizobium_sp._M7A.F.Ce.TU.012.03.2.1	0.00020017	0.000129997	3.4056e-05	1.31517e-05	1.15234e-05	1.70417e-05	0	3.41927e-06	0	4.54844e-05
Pseudomonas_sp._GR_6-02	3.05937e-05	0.000211356	0.000125904	1.73363e-05	1.08455e-05	0	0	0	1.02237e-05	4.51399e-05
uncultured_planctomycete	0.000287581	0	0	0	0	0	0.000118439	0	0	4.51134e-05
Georgenia_yuyongxinii	1.13634e-05	2.9183e-05	4.8504e-05	5.02155e-05	3.86372e-05	2.62726e-05	5.71366e-05	7.63636e-05	6.81578e-05	4.50926e-05
Nocardioides_coralli	3.05937e-05	7.07467e-06	3.4056e-05	4.42374e-05	9.48983e-06	2.69826e-05	7.38015e-05	0.000102578	7.70183e-05	4.50925e-05
Pedobacter_sp._SW-16	0.000124997	7.51684e-05	0.000160992	3.58682e-06	4.74491e-06	4.26041e-06	5.35656e-06	2.05156e-05	4.08947e-06	4.48568e-05
Comamonas_aquatica	0	0	6.70799e-05	4.30418e-05	0.000223011	6.95868e-05	0	0	0	4.47466e-05
uncultured_bacterium_BD_contig00033	5.41946e-05	0	8.15279e-05	6.3965e-05	6.16839e-05	0	0	0.00013905	0	4.44913e-05
Achromobacter_sp._AONIH1	0	0	0	0	0	0.000179647	0.000220214	0	0	4.44291e-05
Acidibrevibacterium_fodinaquatile	9.87741e-05	2.74143e-05	5.8824e-05	5.97803e-06	8.13414e-06	1.0651e-05	5.59463e-05	4.78697e-05	8.58788e-05	4.43856e-05
Streptomyces_sp._3214.6	4.02089e-05	1.41493e-05	4.4376e-05	1.61407e-05	1.01677e-05	1.34913e-05	4.70187e-05	5.75577e-05	0.0001554	4.42789e-05
Labilithrix_luteola	9.17812e-05	6.3672e-05	6.2952e-05	1.67385e-05	3.0503e-05	1.13611e-05	5.35656e-05	3.64722e-05	3.0671e-05	4.41907e-05
Janibacter_indicus	0	0	2.7864e-05	3.70638e-05	1.55904e-05	0	0	0.000124233	0.000192887	4.4182e-05
Sphingomonas_sp._HMP9	1.22375e-05	3.53733e-05	3.8184e-05	7.2932e-05	0.000109133	0.00010154	4.16621e-06	1.08277e-05	1.15868e-05	4.39978e-05
Microbacterium_sp._A18JL241	0	0	4.7472e-05	1.37495e-05	1.01677e-05	1.91719e-05	0.00010237	0.000107707	9.47393e-05	4.39308e-05
Pseudarthrobacter_phenanthrenivorans	0	3.80263e-05	2.2704e-05	4.42374e-05	9.55761e-05	6.60364e-05	1.07131e-05	0.000104858	1.295e-05	4.39001e-05
Acetobacteraceae_bacterium_MS302e	0	0.000393528	0	0	0	0	0	0	0	4.37254e-05
Pseudarthrobacter_sp._NBSH8	4.80759e-05	2.82987e-05	1.6512e-05	5.85847e-05	6.77845e-05	8.2368e-05	3.51152e-05	2.67843e-05	2.86263e-05	4.35722e-05
Pseudomonas_balearica	0	0	0	0.000390963	0	0	0	0	0	4.34404e-05
Propionibacterium_freudenreichii	0	0	0	0.000125539	6.77845e-05	9.08888e-05	3.03538e-05	3.02035e-05	4.49841e-05	4.33059e-05
Streptomyces_sp._A2-16	4.72018e-05	4.7754e-05	1.6512e-05	2.98902e-06	7.45629e-06	0	6.48739e-05	5.64179e-05	0.000145858	4.32292e-05
Agrococcus_sp._Marseille-Q4369	0	0	0	8.84749e-05	4.27042e-05	3.55034e-05	9.10615e-05	7.57938e-05	5.31631e-05	4.29668e-05
Sphingomonas_daechungensis	4.37053e-06	1.3265e-05	3.7152e-05	3.10858e-05	3.59258e-05	0.00010793	8.57049e-05	3.36228e-05	3.68052e-05	4.28736e-05
uncultured_Planctomyces_sp.	0	0.000263531	0	0	0	0	0	0	0.000122002	4.28371e-05
Rhodocytophaga_rosea	1.74821e-06	1.76867e-06	2.064e-06	1.43473e-05	2.03353e-05	1.20712e-05	0.00010237	0.000144179	8.51972e-05	4.26756e-05
Symbiobacterium_thermophilum	7.3425e-05	2.47613e-05	3.096e-05	2.39121e-05	9.01534e-05	5.68055e-05	2.44021e-05	4.16011e-05	1.7721e-05	4.26379e-05
Nitrospira_defluvii	1.22375e-05	1.5918e-05	1.2384e-05	0.000181134	5.6939e-05	9.08888e-05	7.14208e-06	6.26866e-06	6.81578e-07	4.26216e-05
Cupriavidus_sp._KK10	7.42991e-05	2.3877e-05	9.08159e-05	4.78243e-05	3.38922e-05	0	6.90401e-05	3.13433e-05	1.22684e-05	4.25956e-05
Phyllobacterium_sp._T1018	0	0	0	0	0.000382982	0	0	0	0	4.25536e-05
Sphingobacteriaceae_bacterium_GW460-11-11-14-LB5	0.000111886	4.5101e-05	0.000168216	5.38023e-06	0	7.10069e-06	1.19035e-05	1.99457e-05	1.15868e-05	4.23466e-05
Sphingomonas_rhizophila	0	4.42167e-06	5.16e-06	8.72793e-05	8.87977e-05	0.00010154	2.32118e-05	3.41927e-05	3.5442e-05	4.22272e-05
Streptomyces_sp._CB04723	0.000111012	0	0	0	0	0.000137043	7.08256e-05	3.13433e-05	2.93078e-05	4.21702e-05
Mycolicibacterium_phocaicum	0.000169577	8.7549e-05	0	3.3477e-05	2.03353e-05	4.40243e-05	8.9276e-06	8.54817e-06	6.81578e-06	4.21393e-05
Nocardioides_sp._WS12	8.91589e-05	4.33323e-05	4.8504e-05	8.96705e-06	1.49126e-05	1.84618e-05	3.51152e-05	3.81818e-05	8.24709e-05	4.21227e-05
Actinoplanes_sp._L3-i22	5.24464e-05	4.2448e-05	5.4696e-05	6.57584e-06	2.1691e-05	9.94096e-06	0.000122606	1.36771e-05	5.24815e-05	4.18403e-05
Lelliottia_jeotgali	4.02089e-05	0.000134419	0.00020124	0	0	0	0	0	0	4.17631e-05
uncultured_Hyphomicrobium_sp.	0	0	0	0	0	0	0	0.00037384	0	4.15378e-05
Streptomyces_phaeolivaceus	4.80759e-05	6.72094e-05	2.6832e-05	0	1.15234e-05	2.48524e-05	6.96353e-05	7.23745e-05	5.31631e-05	4.15184e-05
Mesorhizobium_sp._NZP2234	4.54536e-05	9.99297e-05	0	0	0	0.000176807	0	5.01493e-05	0	4.13711e-05
Devosia_sp._D6-9	0.000111012	0	0	0	0	0.000261305	0	0	0	4.13685e-05
Methylocaldum_sp._T-025	0	2.21083e-05	0	0.000134506	6.43953e-05	0.000127102	2.20214e-05	0	0	4.11259e-05
Achromobacter_sp._ES-001	0.000241253	0	0	0	0	0	0	0.000127653	0	4.09896e-05
Sporosarcina_psychrophila	6.81803e-05	4.7754e-05	5.9856e-05	1.67385e-05	7.65965e-05	3.1243e-05	1.13083e-05	2.96336e-05	2.65815e-05	4.08769e-05
Bradyrhizobium_sp._CCBAU_53340	7.25509e-05	2.56457e-05	5.2632e-05	4.78243e-06	4.06707e-05	4.33142e-05	3.27345e-05	5.5848e-05	3.88499e-05	4.07809e-05
Pantoea_agglomerans	2.4475e-05	2.653e-06	9.28799e-06	5.85847e-05	1.15234e-05	3.62135e-05	6.1898e-05	7.9213e-05	8.31525e-05	4.07779e-05
Pseudomonas_lurida	6.73062e-05	0.000246729	3.3024e-05	8.36925e-06	0	1.13611e-05	0	0	0	4.07544e-05
Xanthomonas_translucens	0	0	0	0	0.000138958	0	0	0	0.000227647	4.07339e-05
Cutibacterium_acnes	6.64321e-05	2.29927e-05	0.000157896	1.37495e-05	1.96575e-05	9.94096e-06	4.04718e-05	0	3.33973e-05	4.05042e-05
uncultured_Pectobacterium_sp.	0	0	0	0	0.000162005	0	0.000202359	0	0	4.04849e-05
Plantibacter_sp._M259	0	9.72767e-06	1.032e-05	9.50507e-05	0.000134891	9.3019e-05	1.66649e-05	0	3.40789e-06	4.03424e-05
Dermabacter_jinjuensis	0.000118879	0	0	3.9455e-05	0	7.88177e-05	5.59463e-05	0	6.95209e-05	4.02909e-05
Ferrovibrio_terrae	1.74821e-06	0	0	5.32045e-05	0.000113878	7.81076e-05	7.73725e-06	0	0.000107689	4.02628e-05
Flavobacterium_psychrophilum	1.57339e-05	2.29927e-05	1.548e-05	1.91297e-05	4.27042e-05	3.40833e-05	3.80911e-05	0.0001419	3.20342e-05	4.02387e-05
Mucilaginibacter_rubeus	0.000115382	0.000122922	0.00012384	0	0	0	0	0	0	4.02383e-05
Acidovorax_sp._HDW3	0	0	0	0.000185319	8.20192e-05	0	0	9.11805e-05	0	3.98354e-05
Sphingomonas_taxi	0	0	2.1672e-05	0.000100431	0.000115234	7.31371e-05	0	6.26866e-06	4.15762e-05	3.98132e-05
Archangium_gephyra	3.58384e-05	3.00673e-05	3.1992e-05	9.26595e-05	3.59258e-05	5.39652e-05	1.66649e-05	3.36228e-05	2.52184e-05	3.95505e-05
Methylobacterium_sp._XJLW	0	0	0	0	0	0	0	0	0.000355784	3.95315e-05
Brevundimonas_sp._PAMC22021	2.18527e-05	0	0	1.67385e-05	3.72815e-05	6.46163e-05	0.000133319	6.83853e-05	1.295e-05	3.94603e-05
Caballeronia_sp._SBC2	1.48598e-05	1.76867e-05	3.3024e-05	1.07605e-05	8.13414e-06	0	9.22519e-05	4.50204e-05	0.000132226	3.93293e-05
Sphingomonas_sp._NBWT7	1.74821e-05	0	4.9536e-05	8.96705e-06	3.59258e-05	1.27812e-05	6.07077e-05	9.45997e-05	7.36104e-05	3.929e-05
uncultured_Ectothiorhodospiraceae_bacterium	0	0	0	0	0.000353157	0	0	0	0	3.92397e-05
Sphingobium_sp._CAP-1	0	0.000175098	7.22399e-05	0	0	0.0001058	0	0	0	3.92376e-05
Qipengyuania_sediminis	0	5.306e-06	4.128e-06	4.90199e-05	2.57581e-05	4.04739e-05	0.000114868	5.29986e-05	5.92973e-05	3.90945e-05
Pseudarthrobacter_psychrotolerans	3.32161e-05	1.76867e-05	3.7152e-05	5.97803e-05	5.82947e-05	5.68055e-05	3.33297e-05	4.10312e-05	1.43131e-05	3.90677e-05
Microlunatus_sagamiharensis	1.48598e-05	4.2448e-05	7.22399e-06	7.17364e-05	6.37174e-05	4.40243e-05	2.08311e-05	5.75577e-05	2.72631e-05	3.88513e-05
uncultured_bacterium_lac82	2.62232e-06	4.42167e-06	3.096e-06	9.86375e-05	9.89653e-05	0.000117161	1.726e-05	1.70963e-06	5.45262e-06	3.88141e-05
Rhizobium_sp._WYJ-E13	3.14678e-05	7.51684e-05	6.3984e-05	5.38023e-05	3.99928e-05	5.75156e-05	1.19035e-05	1.02578e-05	4.77104e-06	3.87626e-05
Bosea_sp._PAMC_26642	1.13634e-05	2.29927e-05	2.8896e-05	3.6466e-05	5.08384e-05	8.59183e-05	2.85683e-05	4.95794e-05	3.40789e-05	3.87446e-05
Actinoplanes_teichomyceticus	3.58384e-05	0	2.3736e-05	3.28792e-05	3.99928e-05	5.25451e-05	3.57104e-05	3.41927e-05	9.33762e-05	3.86967e-05
Bacillus_cereus	7.42991e-05	0	6.81119e-05	3.28792e-05	3.11809e-05	8.59183e-05	0	5.5848e-05	0	3.8693e-05
uncultured_bacterium_270	7.3425e-05	0.000102583	0.00010836	4.78243e-06	2.57581e-05	2.84028e-06	6.54691e-06	1.36771e-05	1.02237e-05	3.86884e-05
Methylobacterium_brachiatum	2.36009e-05	7.07467e-05	3.5088e-05	5.73891e-05	5.55833e-05	2.55625e-05	1.24986e-05	5.24288e-05	1.49947e-05	3.86547e-05
Planctomyces_sp._SH-PL62	8.74107e-06	1.0612e-05	1.4448e-05	3.88572e-05	4.40599e-05	2.34323e-05	2.97587e-05	7.4654e-05	0.000102918	3.8609e-05
Brevundimonas_sp._DS20	0	0	0.000151704	0	0.000111167	0	0	8.32022e-05	0	3.84525e-05
Candidatus_Saccharibacteria_bacterium	4.02089e-05	4.86383e-05	2.58e-05	3.88572e-05	3.52479e-05	3.83437e-05	5.8327e-05	9.11805e-06	4.90736e-05	3.81794e-05
Sphingomonas_aliaeris	3.2342e-05	9.5508e-05	5.8824e-05	2.63033e-05	6.50731e-05	3.55034e-05	8.33243e-06	6.83853e-06	1.43131e-05	3.81153e-05
Agrobacterium_rhizogenes	4.45794e-05	0.000109657	0.000142416	5.38023e-06	1.62683e-05	0	1.01179e-05	1.42469e-05	0	3.8074e-05
Streptomyces_sp._RLB3-17	8.74107e-05	0	0.000208464	0	0	4.61545e-05	0	0	0	3.80032e-05
Streptomyces_griseofuscus	0	0	0	0	0	9.37291e-05	0.000151769	0	9.61025e-05	3.79556e-05
Rhizobium_sp._WL3	0	7.959e-06	7.22399e-06	0	7.45629e-06	2.13021e-05	1.42842e-05	0.00027924	4.08947e-06	3.79506e-05
Weizmannia_coagulans	4.63277e-05	2.03397e-05	3.1992e-05	6.03781e-05	5.82947e-05	3.69236e-05	2.02359e-05	3.41927e-05	3.0671e-05	3.77061e-05
Streptomyces_dengpaensis	6.29357e-05	5.74817e-05	0.000112488	5.97803e-06	1.01677e-05	9.94096e-06	2.32118e-05	2.84939e-05	2.86263e-05	3.77027e-05
uncultured_Pseudolabrys_sp.	0	0	0	0	0	0	0.000339249	0	0	3.76943e-05
Minicystis_rosea	4.19571e-05	4.15637e-05	4.9536e-05	3.52704e-05	4.13485e-05	1.70417e-05	4.64235e-05	2.10855e-05	4.43026e-05	3.76143e-05
Thermomonas_sp._XSG	0	3.1836e-05	0	7.891e-05	0.000109811	5.75156e-05	2.79731e-05	3.19132e-05	0	3.7551e-05
Sandaracinus_amylolyticus	3.14678e-05	2.3877e-05	4.0248e-05	5.85847e-05	7.32072e-05	5.60954e-05	1.90455e-05	2.16554e-05	1.36316e-05	3.75347e-05
Flavobacterium_sp._KBS0721	0.000100522	3.1836e-05	3.3024e-05	2.51077e-05	3.9315e-05	3.83437e-05	0	3.70421e-05	3.13526e-05	3.73937e-05
Arthrobacter_sp._Hiyo4	4.37053e-06	1.94553e-05	3.7152e-05	6.27693e-05	6.50731e-05	3.47934e-05	2.44021e-05	4.16011e-05	4.56657e-05	3.72536e-05
Polaromonas_naphthalenivorans	2.4475e-05	3.09517e-05	2.8896e-05	7.05408e-05	2.98252e-05	4.26041e-05	1.54745e-05	5.52782e-05	3.5442e-05	3.70542e-05
Mycolicibacterium_sarraceniae	5.94393e-05	8.40117e-05	6.192e-05	2.33143e-05	2.77916e-05	2.91128e-05	1.24986e-05	2.39349e-05	1.02237e-05	3.69163e-05
Nocardia_mangyaensis	7.25509e-05	3.62577e-05	3.3024e-05	7.17364e-06	4.60934e-05	3.40833e-05	2.38069e-05	5.01493e-05	2.86263e-05	3.68628e-05
Ureibacillus_thermophilus	1.74821e-05	1.5918e-05	3.1992e-05	6.3965e-05	7.72743e-05	6.1776e-05	2.97587e-05	1.19674e-05	2.11289e-05	3.68069e-05
Streptomyces_sp._11-1-2	5.68169e-05	4.06793e-05	6.0888e-05	5.20089e-05	0	0	0	2.84939e-05	9.13314e-05	3.66909e-05
Kribbella_antibiotica	0	0.000208703	0	0	0	0	0	0.000121384	0	3.66763e-05
Sphingobium_sp._YBL2	8.82848e-05	0	0	0	0.000153193	0	0	0	8.86051e-05	3.66759e-05
Roseomonas_sp._OT10	2.53491e-05	2.82987e-05	0	5.02155e-05	9.76096e-05	3.1243e-05	0	2.96336e-05	6.6113e-05	3.64958e-05
Bacillus_sp._pBS-03	0.000145102	0	0	0	9.55761e-05	8.52083e-05	0	0	0	3.62096e-05
Lysinibacillus_fusiformis	5.15723e-05	6.6325e-05	3.3024e-05	2.80968e-05	2.57581e-05	1.91719e-05	1.42842e-05	4.90095e-05	3.68052e-05	3.60052e-05
Kribbella_albertanoniae	0	0	0	0	0.00032401	0	0	0	0	3.60011e-05
Microvirga_sp._VF16	4.37053e-06	1.0612e-05	4.128e-06	6.21715e-05	5.89725e-05	4.1184e-05	4.40428e-05	5.81275e-05	4.02131e-05	3.59802e-05
Actinomadura_verrucosospora	1.92303e-05	1.5918e-05	4.0248e-05	1.37495e-05	3.32144e-05	1.91719e-05	9.2847e-05	7.23745e-05	1.70394e-05	3.5977e-05
Citricoccus_sp._SGAir0253	6.99285e-06	0	1.6512e-05	0.000132712	0.000137602	2.55625e-05	0	3.98914e-06	0	3.59301e-05
Enterobacter_sp._638	1.92303e-05	5.92504e-05	0.000203304	0	0	0	2.44021e-05	8.54817e-06	6.81578e-06	3.57278e-05
Streptomyces_sp._ICC1	0	0	0	0	0	0.000320241	0	0	0	3.55823e-05
Burkholderia_multivorans	6.99285e-06	1.5918e-05	0	8.18991e-05	8.33749e-05	8.94687e-05	3.15442e-05	1.02578e-05	0	3.54951e-05
Paracoccus_pantotrophus	0	1.0612e-05	0	0.000151244	0.000108455	4.89948e-05	0	0	0	3.54785e-05
Mycobacterium_gordonae	0.000114508	4.86383e-05	3.1992e-05	0	2.50803e-05	3.55034e-06	1.66649e-05	3.13433e-05	4.70289e-05	3.54229e-05
Planococcus_glaciei	0	0	0	2.57055e-05	4.94827e-05	2.69826e-05	0.00010237	6.15468e-05	5.24815e-05	3.53965e-05
Ornithinimicrobium_ciconiae	0	0	0	0.00011418	8.94755e-05	8.2368e-05	4.76139e-06	9.11805e-06	1.7721e-05	3.52916e-05
Cylindrospermum_sp._NIES-4074	8.30401e-05	4.86383e-05	2.8896e-05	3.40748e-05	4.20264e-05	2.0592e-05	1.07131e-05	9.11805e-06	4.02131e-05	3.52569e-05
Candidatus_Accumulibacter_sp.	1.31116e-05	0	4.7472e-05	4.00528e-05	6.64288e-05	7.59774e-05	1.24986e-05	6.09769e-05	0	3.51687e-05
Streptomyces_xanthii	0	0	0	0	0	0	9.22519e-05	0.000128223	9.40577e-05	3.4948e-05
Croceibacterium_atlanticum	0	0	9.90719e-05	8.13013e-05	7.45629e-05	0	5.8327e-05	0	0	3.4807e-05
Janthinobacterium_lividum	5.50687e-05	0.000186594	6.3984e-05	0	0	0	0	7.40841e-06	0	3.47839e-05
Mycobacterium_mantenii	4.80759e-05	4.06793e-05	3.4056e-05	1.97275e-05	2.77916e-05	1.63316e-05	3.57104e-05	3.64722e-05	5.38446e-05	3.47432e-05
Streptomyces_erringtonii	0	0.00031217	0	0	0	0	0	0	0	3.46855e-05
Botrimarina_mediterranea	0	0	0	0	0.00012269	0.000188878	0	0	0	3.46187e-05
Thiobacillus_denitrificans	0	0.000272375	0	0	0	3.76337e-05	0	0	0	3.44454e-05
uncultured_bacterium_259	5.24464e-05	6.98624e-05	5.16e-05	5.97803e-06	2.1691e-05	4.61545e-05	2.26166e-05	7.40841e-06	3.0671e-05	3.42698e-05
Arthrobacter_sp._J3.40	0	0	0	0	0	0	0.0003083	0	0	3.42555e-05
Pelosinus_sp._UFO1	4.28312e-05	2.9183e-05	4.9536e-05	3.40748e-05	3.18587e-05	2.55625e-05	2.97587e-05	3.81818e-05	2.72631e-05	3.425e-05
Serinicoccus_profundi	0	0	0	1.19561e-05	0	0	9.87988e-05	8.60516e-05	0.000110416	3.41358e-05
Brevundimonas_sp._CS1	2.88455e-05	3.4489e-05	0	2.92924e-05	0	0	3.86863e-05	0.000174953	0	3.40295e-05
Streptomyces_variabilis	9.17812e-05	0	0	1.31517e-05	9.96432e-05	7.59774e-05	1.3689e-05	1.02578e-05	0	3.38334e-05
Pseudomonas_sp._OE_28.3	0.000226394	3.36047e-05	2.58e-05	0	2.71138e-06	0	2.97587e-06	0	1.295e-05	3.38262e-05
Micromonospora_rifamycinica	6.5558e-05	1.94553e-05	0	5.55957e-05	5.35497e-05	4.97048e-06	4.34476e-05	3.64722e-05	2.52184e-05	3.38075e-05
Hyphomicrobium_sp._MC1	2.4475e-05	3.36047e-05	0	8.96705e-06	2.44024e-05	1.34913e-05	9.76084e-05	6.61058e-05	3.5442e-05	3.37885e-05
Acidovorax_sp._RAC01	0.000107515	6.72094e-05	0	0	0	0	0	7.86431e-05	4.97552e-05	3.36803e-05
Methylobacterium_phyllosphaerae	0	0	2.8896e-05	0	0	1.13611e-05	7.08256e-05	0.000170393	2.11289e-05	3.36228e-05
Paenibacillus_mucilaginosus	0.000242128	0	0	6.03781e-05	0	0	0	0	0	3.36117e-05
Dyella_thiooxydans	7.86696e-05	4.33323e-05	3.9216e-05	4.18462e-06	8.81198e-06	4.26041e-06	1.24986e-05	2.62144e-05	8.51972e-05	3.35984e-05
Psychrobacillus_sp._INOP01	2.79714e-05	1.76867e-05	4.4376e-05	3.0488e-05	4.8127e-05	3.47934e-05	2.08311e-05	4.16011e-05	3.61236e-05	3.35553e-05
Alloacidobacterium_dinghuense	5.50687e-05	5.92504e-05	5.0568e-05	1.19561e-05	2.1691e-05	2.0592e-05	3.21394e-05	2.7924e-05	2.18105e-05	3.34444e-05
Bradyrhizobium_guangzhouense	6.81803e-05	9.99297e-05	4.5408e-05	2.03253e-05	6.1006e-06	1.27812e-05	2.97587e-05	1.19674e-05	5.45262e-06	3.33227e-05
Aeromicrobium_erythreum	2.01045e-05	4.7754e-05	0	6.63562e-05	1.62683e-05	2.27222e-05	4.58283e-05	4.38806e-05	3.68052e-05	3.33021e-05
Amycolatopsis_thermoflava	0	0	0	0.000299499	0	0	0	0	0	3.32777e-05
Sphingobium_sp._RSMS	0	7.33997e-05	0	0	0	7.88177e-05	0.000147008	0	0	3.32472e-05
Rhizobium_oryzihabitans	0	0	0	0.000115974	0	0.000182488	0	0	0	3.31624e-05
Acidovorax_antarcticus	0	0	0	6.63562e-05	0	0	0.000110702	0	0.000119958	3.30018e-05
Paraburkholderia_sp._PGU19	3.93348e-05	5.92504e-05	3.4056e-05	2.39121e-06	2.30467e-05	1.91719e-05	4.4638e-05	3.53324e-05	3.95315e-05	3.29725e-05
Devosia_sp._I507	2.62232e-05	0	0	6.93452e-05	1.22012e-05	4.89948e-05	4.76139e-05	5.5848e-05	3.61236e-05	3.29278e-05
Mesorhizobium_sp._M2A.F.Ca.ET.046.03.2.1	6.03134e-05	6.72094e-05	4.8504e-05	4.06506e-05	0	0	1.30938e-05	2.90638e-05	3.74868e-05	3.29246e-05
Paracoccus_sp._MA	0	0	0	0.000105213	7.79521e-05	0.00010651	6.54691e-06	0	0	3.29136e-05
Acidiphilium_cryptum	0	0	0	0	0	0	0.000295206	0	0	3.28007e-05
Novosphingobium_sp._ES2-1	1.22375e-05	0	2.6832e-05	0	0.000100321	7.52673e-05	6.36835e-05	1.65265e-05	0	3.27631e-05
Caldibacillus_thermoamylovorans	3.67125e-05	4.2448e-05	4.3344e-05	2.51077e-05	4.06707e-05	2.98229e-05	2.20214e-05	2.73541e-05	2.72631e-05	3.27494e-05
Rhizobium_sp._T136	0	0	0	0	0	0.000294679	0	0	0	3.27421e-05
Geobacillus_sp._44B	0	0	0	7.23342e-05	0.000108455	0.000112901	0	0	0	3.26323e-05
Phyllobacterium_zundukense	5.68169e-05	5.8366e-05	6.81119e-05	2.92924e-05	2.71138e-05	2.20121e-05	1.24986e-05	9.68792e-06	9.54209e-06	3.26046e-05
Streptomyces_virginiae	0	0	0	5.44001e-05	6.03282e-05	9.3019e-05	3.03538e-05	5.52782e-05	0	3.25977e-05
Brevundimonas_sp._LM2	4.98241e-05	0	9.28799e-06	4.06506e-05	2.77916e-05	3.69236e-05	1.3689e-05	9.45997e-05	2.04473e-05	3.25793e-05
Agromyces_cerinus	0.000292826	0	0	0	0	0	0	0	0	3.25362e-05
Corallococcus_macrosporus	0	2.29927e-05	0	4.36396e-05	0	0.00010367	9.22519e-05	3.02035e-05	0	3.25286e-05
Anatilimnocola_aggregata	1.57339e-05	1.94553e-05	1.9608e-05	5.38023e-05	5.62611e-05	5.1125e-05	2.38069e-05	2.62144e-05	2.52184e-05	3.23584e-05
Mesorhizobium_sp._M6A.T.Cr.TU.016.01.1.1	1.57339e-05	1.68023e-05	9.28799e-06	7.2932e-05	7.18515e-05	9.44392e-05	2.97587e-06	2.84939e-06	4.08947e-06	3.23291e-05
Tautonia_plasticadhaerens	2.70973e-05	2.47613e-05	3.3024e-05	4.12484e-05	4.27042e-05	2.98229e-05	1.60697e-05	3.59023e-05	4.02131e-05	3.23159e-05
Parageobacillus_caldoxylosilyticus	0	0	0	9.98332e-05	6.77845e-05	8.09479e-05	8.9276e-06	2.22252e-05	1.09052e-05	3.22915e-05
Faecalibacterium_prausnitzii	2.53491e-05	3.9795e-05	1.548e-05	3.0488e-05	2.84695e-05	0	5.35656e-05	6.66757e-05	3.0671e-05	3.22771e-05
Nocardia_huaxiensis	0.000116256	0	0	0	0	0.000173967	0	0	0	3.2247e-05
Diaphorobacter_aerolatus	0	0	0	0	0	0	0.000289254	0	0	3.21394e-05
uncultured_bacterium_BD_contig00557	0	0	0	0	0	0.000288288	0	0	0	3.2032e-05
Zhihengliuella_sp._ISTPL4	0.00011713	0	0	0	0	6.46163e-05	0.000106536	0	0	3.20314e-05
Staphylococcus_aureus	4.28312e-05	0	6.3984e-05	3.76616e-05	0	3.76337e-05	4.58283e-05	0	5.99788e-05	3.19908e-05
Streptomyces_sp._SM18	8.74107e-06	7.959e-06	3.096e-05	4.84221e-05	1.49126e-05	2.98229e-05	2.20214e-05	1.65265e-05	0.000108371	3.19707e-05
Luteimonas_sp._MC1750	0	0	6.192e-06	4.12484e-05	5.28719e-05	5.53854e-05	0.000109512	2.22252e-05	0	3.19372e-05
Streptomyces_sp._S4.7	2.01045e-05	3.53733e-05	4.644e-05	1.25539e-05	2.77916e-05	3.55034e-05	9.52277e-06	3.36228e-05	6.6113e-05	3.18917e-05
Croceicoccus_sp._YJ47	3.75866e-05	0	4.9536e-05	0	7.59186e-05	0	0.000101179	2.10855e-05	0	3.17007e-05
Rhizobium_sp._007	3.49643e-05	4.86383e-05	1.6512e-05	3.9455e-05	2.10132e-05	4.33142e-05	4.58283e-05	2.27951e-05	1.22684e-05	3.16432e-05
uncultured_Chloroflexi_bacterium	0	0	0.000202272	0	0	0	0	8.14925e-05	0	3.15294e-05
Peribacillus_asahii	2.88455e-05	1.3265e-05	3.8184e-05	4.84221e-05	2.98252e-05	2.98229e-05	7.73725e-06	5.24288e-05	3.40789e-05	3.14011e-05
Casimicrobium_huifangae	7.77955e-05	0	0	0	7.863e-05	0	0	0	0.000126092	3.13908e-05
uncultured_bacterium_BD_contig00883	0	0	0.000157896	0	3.9315e-05	8.52083e-05	0	0	0	3.13799e-05
Pseudomonas_trivialis	5.15723e-05	9.19707e-05	1.8576e-05	0	3.86372e-05	0	0	4.55902e-06	7.70183e-05	3.13704e-05
Streptomyces_sp._CB09001	1.39857e-05	0	3.1992e-05	2.45099e-05	5.62611e-05	3.19531e-05	5.41608e-05	1.08277e-05	5.86157e-05	3.13673e-05
Xanthomonas_hyacinthi	7.69214e-05	1.3265e-05	1.7544e-05	0	0	3.62135e-05	0.000118439	1.93758e-05	0	3.13066e-05
Aquibium_microcysteis	3.49643e-06	1.3265e-05	0	1.43473e-05	2.37246e-05	7.10069e-05	2.91635e-05	6.09769e-05	6.33867e-05	3.10408e-05
Castellaniella_defragrans	0	7.78214e-05	0	0	9.48983e-05	0.00010651	0	0	0	3.10256e-05
Mycolicibacterium_poriferae	0	0	0	0	0	0.000144854	3.39249e-05	0	9.95104e-05	3.0921e-05
Advenella_kashmirensis	0	0	0	1.67385e-05	1.55904e-05	0.000175387	9.52277e-06	5.64179e-05	3.40789e-06	3.07849e-05
Streptomyces_sp._SirexAA-E	4.45794e-05	4.06793e-05	1.2384e-05	1.31517e-05	8.81198e-06	1.34913e-05	4.22573e-05	4.95794e-05	5.17999e-05	3.07483e-05
Aeromicrobium_marinum	2.36009e-05	4.5101e-05	1.4448e-05	1.85319e-05	1.08455e-05	9.2309e-06	5.95173e-05	4.44505e-05	5.04368e-05	3.06848e-05
Stella_vacuolata	0	0	0	6.15737e-05	8.26971e-05	8.87586e-05	0	1.76662e-05	2.52184e-05	3.06571e-05
Rhodococcus_sp._WB9	3.2342e-05	5.0407e-05	2.8896e-05	2.21187e-05	1.83018e-05	5.04149e-05	3.03538e-05	2.50746e-05	1.7721e-05	3.06255e-05
Mycobacterium_seoulense	3.67125e-05	3.89107e-05	1.4448e-05	2.51077e-05	9.48983e-06	2.13021e-05	3.27345e-05	5.75577e-05	3.88499e-05	3.05681e-05
Catenulispora_sp.	9.0033e-05	0.000107004	0	9.56485e-06	0	0	0	1.08277e-05	5.72525e-05	3.05203e-05
Streptomyces_liliifuscus	4.19571e-05	1.8571e-05	2.8896e-05	6.57584e-06	4.74491e-06	2.55625e-05	5.17801e-05	3.30529e-05	6.33867e-05	3.0503e-05
Thermobifida_alba	0	0	0	4.96177e-05	0.000223689	0	0	0	0	3.03674e-05
Microbacterium_sp._PAMC22086	0	8.31274e-05	0	0	0	5.39652e-05	4.64235e-05	8.94708e-05	0	3.03319e-05
Flavobacterium_commune	2.01045e-05	7.25154e-05	4.128e-05	8.36925e-06	0.000102355	2.34323e-05	0	0	4.08947e-06	3.02384e-05
Xanthomonas_vesicatoria	1.57339e-05	0.000124691	2.064e-05	0	0	0	4.93994e-05	0	6.06604e-05	3.0125e-05
Rhizobium_indicum	0.000101396	3.53733e-05	8.77199e-05	5.97803e-06	1.49126e-05	9.94096e-06	5.95173e-06	2.27951e-06	6.81578e-06	3.00409e-05
uncultured_Paludibacter_sp.	0.000270099	0	0	0	0	0	0	0	0	3.0011e-05
Arthrobacter_sp._NicSoilC5	7.25509e-05	3.4489e-05	3.1992e-05	3.40748e-05	5.42276e-06	2.84028e-05	9.52277e-06	4.16011e-05	1.15868e-05	2.99603e-05
uncultured_Halomonadaceae_bacterium	0	0	0	0	0	0.000269116	0	0	0	2.99018e-05
Glycomyces_sp._TRM65418	8.91589e-05	6.01347e-05	2.58e-05	2.15209e-05	3.11809e-05	1.91719e-05	4.76139e-06	1.13976e-06	1.49947e-05	2.97626e-05
Streptomyces_sp._SN-593	6.99285e-05	6.45564e-05	4.9536e-05	2.98902e-06	2.64359e-05	6.39062e-06	2.08311e-05	1.19674e-05	1.49947e-05	2.97366e-05
Pseudoclavibacter_sp._Marseille-Q3772	7.77955e-05	3.00673e-05	5.3664e-05	1.79341e-05	6.30396e-05	1.70417e-05	7.73725e-06	0	0	2.96977e-05
Mycolicibacterium_gadium	2.4475e-05	5.92504e-05	0	2.27165e-05	3.9315e-05	5.04149e-05	2.02359e-05	1.8806e-05	3.20342e-05	2.96942e-05
Brevundimonas_vitisensis	0	0	0	4.60309e-05	2.44024e-05	3.33732e-05	5.8327e-05	9.68792e-05	8.17893e-06	2.9688e-05
Pseudomonas_moraviensis	0	0	0	0	0	1.70417e-05	0	0.000143039	0.000107008	2.96765e-05
Nocardioides_sp._zg-536	0	0	4.128e-05	4.78243e-05	3.72815e-05	2.34323e-05	1.726e-05	5.86974e-05	4.02131e-05	2.95543e-05
Sphingobium_phenoxybenzoativorans	0	0	0	0.00017695	0	8.87586e-05	0	0	0	2.95232e-05
Arthrobacter_crystallopoietes	1.83562e-05	5.12913e-05	4.9536e-05	4.00528e-05	1.69461e-05	1.63316e-05	2.08311e-05	2.22252e-05	2.93078e-05	2.94309e-05
Romboutsia_sp._13154	4.54536e-05	0	0	4.90199e-05	0.000109133	6.10659e-05	0	0	0	2.9408e-05
Caulobacter_sp._S6	1.92303e-05	2.47613e-05	2.064e-05	2.33143e-05	0	3.1243e-05	4.22573e-05	2.3365e-05	7.97446e-05	2.93951e-05
Bacteroides_uniformis	0	4.33323e-05	5.2632e-05	0	3.72815e-05	0	0.000130938	0	0	2.93538e-05
Lysobacter_ciconiae	4.45794e-05	0.000144146	3.612e-05	0	1.42347e-05	0	1.3689e-05	1.02578e-05	0	2.92253e-05
Streptomyces_rishiriensis	0	0.00015918	0	0	0	0	0	0	0.0001036	2.91978e-05
Hydrogenophaga_sp._BA0156	0	0	0	3.0488e-05	0.000117945	0.000114321	0	0	0	2.91949e-05
Terrabacter_ginsenosidimutans	0	0	0	3.9455e-05	0	0	0.000105941	3.07734e-05	8.65604e-05	2.91922e-05
Paraburkholderia_graminis	4.54536e-05	4.2448e-05	4.644e-05	3.22814e-05	0	0	0	0	9.61025e-05	2.91917e-05
Actinomadura_sp.	0	0	0	0	0	0	0	0	0.000262407	2.91564e-05
Mycobacterium_canettii	2.70973e-05	3.09517e-05	2.8896e-05	2.63033e-05	1.42347e-05	1.63316e-05	3.63056e-05	3.13433e-05	5.04368e-05	2.91e-05
Anaeromyxobacter_dehalogenans	0	0	4.0248e-05	5.55957e-05	5.42276e-05	0	5.47559e-05	5.69878e-05	0	2.90906e-05
Pseudomonas_sp._B14-6	0.000174821	2.47613e-05	0	1.49451e-05	0	1.98819e-05	2.7378e-05	0	0	2.90875e-05
Streptomyces_sp._SYP-A7193	3.40902e-05	1.94553e-05	1.2384e-05	2.51077e-05	3.32144e-05	9.94096e-06	3.80911e-05	6.95251e-05	1.97658e-05	2.90638e-05
Mesorhizobium_shangrilense	0.000261358	0	0	0	0	0	0	0	0	2.90398e-05
Alcaligenes_aquatilis	0	0	0	0	0	0.000261305	0	0	0	2.90339e-05
Pseudomonas_sp._SCA2728.1_7	1.22375e-05	5.306e-06	2.1672e-05	7.77144e-06	4.27042e-05	5.75156e-05	5.35656e-06	5.69878e-05	5.11183e-05	2.89633e-05
Bradyrhizobium_sp._1(2017)	3.05937e-05	1.8571e-05	4.0248e-05	1.25539e-05	4.94827e-05	2.98229e-05	2.49973e-05	3.98914e-05	1.43131e-05	2.89416e-05
Streptomyces_sp._CB01881	5.33205e-05	7.4284e-05	4.8504e-05	2.39121e-06	8.81198e-06	2.91128e-05	9.52277e-06	1.53867e-05	1.90842e-05	2.89354e-05
Burkholderia_sp._YI23	0.000105767	0	2.9928e-05	2.15209e-05	0	0	0	0.000103148	0	2.89293e-05
Gemmatimonas_groenlandica	3.75866e-05	4.2448e-05	3.096e-05	3.58682e-05	3.38922e-05	1.42014e-05	3.27345e-05	1.08277e-05	2.18105e-05	2.89255e-05
uncultured_Sinorhizobium_sp.	0	0	0	0.000260044	0	0	0	0	0	2.88938e-05
Dietzia_sp._oral_taxon_368	0	0	0	1.43473e-05	0	1.63316e-05	0.000150579	3.41927e-05	4.3621e-05	2.87857e-05
Erythrobacter_sp._3-20A1M	0	0	0	0	0	0	0.000174981	8.03528e-05	0	2.83704e-05
Thermomonospora_echinospora	0	0	0	0.000254066	0	0	0	0	0	2.82296e-05
Myxococcus_fulvus	1.04893e-05	0	6.192e-05	2.98902e-06	2.77916e-05	0.000150535	0	0	0	2.81916e-05
Massilia_lutea	0	0	0	0	4.33821e-05	9.2309e-06	7.49918e-05	3.87517e-05	8.7242e-05	2.81776e-05
Frigoriglobus_tundricola	2.62232e-05	3.4489e-05	4.2312e-05	1.07605e-05	3.59258e-05	1.27812e-05	3.452e-05	2.84939e-05	2.72631e-05	2.80854e-05
Candidatus_Viadribacter_manganicus	6.03134e-05	5.12913e-05	5.2632e-05	8.36925e-06	1.35569e-05	3.19531e-05	9.52277e-06	7.40841e-06	1.7721e-05	2.80853e-05
Chryseobacterium_carnipullorum	4.895e-05	6.80937e-05	9.49439e-05	3.58682e-06	1.55904e-05	8.52083e-06	5.35656e-06	7.40841e-06	0	2.80501e-05
Stenotrophomonas_sp._MYb57	0.000140731	0	0	0	0	0	0	0	0.000111097	2.79809e-05
Nocardioides_sp._ZJ1313	0	0	2.8896e-05	7.41276e-05	4.13485e-05	3.26632e-05	2.38069e-05	2.3365e-05	2.65815e-05	2.78654e-05
Streptomyces_sp._DUT11	0	0	0.00017544	7.53232e-05	0	0	0	0	0	2.78626e-05
Mesorhizobium_sp._Wif-1	0	0	0	0	0	9.15989e-05	0	0	0.000158808	2.78229e-05
Micrococcus_luteus	5.15723e-05	0	0	0	0.000121334	7.73975e-05	0	0	0	2.78116e-05
Lelliottia_amnigena	2.18527e-05	0.000200744	1.9608e-05	0	0	0	5.95173e-06	0	0	2.75729e-05
Rhodococcus_sp._21391	0	0	0	8.30947e-05	3.38922e-05	0	2.7378e-05	3.87517e-05	6.47499e-05	2.75407e-05
uncultured_nitrite-oxidizing_bacterium	0	0.000247613	0	0	0	0	0	0	0	2.75126e-05
Microbacterium_luteum	0	0.000133534	5.676e-05	0	1.83018e-05	1.70417e-05	2.14262e-05	0	0	2.74516e-05
Verrucomicrobium_spinosum	6.20616e-05	0.000114963	5.0568e-05	1.19561e-06	8.81198e-06	5.68055e-06	5.95173e-07	1.70963e-06	6.81578e-07	2.7363e-05
Pseudomonas_sp._M30-35	0	8.84334e-07	0	2.98902e-05	7.18515e-05	0.000143434	0	0	0	2.734e-05
Rhodoferax_ferrireducens	2.62232e-06	0	0	0.000128528	5.15162e-05	6.31961e-05	0	0	0	2.7318e-05
Anoxybacillus_sediminis	5.06982e-05	4.15637e-05	4.2312e-05	2.09231e-05	2.98252e-05	1.84618e-05	1.54745e-05	1.36771e-05	1.15868e-05	2.71691e-05
Micromonospora_krabiensis	4.1083e-05	0	1.9608e-05	5.49979e-05	2.71138e-05	6.53263e-05	4.76139e-06	2.56445e-05	5.45262e-06	2.71097e-05
Devosia_beringensis	8.74107e-06	0	3.096e-06	6.3965e-05	2.91473e-05	3.55034e-05	1.54745e-05	4.61601e-05	4.08947e-05	2.6998e-05
Anaeromyxobacter_sp._Fw109-5	6.38098e-05	3.89107e-05	1.7544e-05	1.73363e-05	7.45629e-06	1.0651e-05	2.08311e-05	2.39349e-05	4.22578e-05	2.69702e-05
Nitrosomonas_stercoris	7.08026e-05	0	5.8824e-05	1.25539e-05	3.45701e-05	0	4.70187e-05	1.8806e-05	0	2.69528e-05
Myxococcus_xanthus	3.75866e-05	3.00673e-05	2.3736e-05	3.6466e-05	2.37246e-05	7.10069e-06	2.32118e-05	3.47625e-05	2.59e-05	2.69506e-05
Flavobacterium_sp._SLB02	7.51732e-05	3.1836e-05	9.08159e-05	1.01627e-05	1.15234e-05	1.34913e-05	3.57104e-06	5.69878e-06	0	2.69191e-05
Delftia_acidovorans	0	0	0	0	6.91402e-05	0.000172547	0	0	0	2.68541e-05
Salinibacterium_sp._ZJ450	2.09786e-05	3.9795e-05	5.16e-06	3.0488e-05	6.91402e-05	3.62135e-05	7.73725e-06	1.25373e-05	1.90842e-05	2.67927e-05
Gordonia_jinghuaiqii	0	0	0	1.79341e-06	0	2.13021e-06	9.16567e-05	8.26323e-05	6.20236e-05	2.66929e-05
Streptomyces_coeruleorubidus	3.32161e-05	8.84334e-06	3.612e-05	4.18462e-06	4.74491e-06	1.42014e-05	2.08311e-05	3.47625e-05	8.31525e-05	2.66729e-05
Streptomyces_lunaelactis	5.15723e-05	3.9795e-05	1.6512e-05	8.36925e-06	2.1691e-05	1.20712e-05	1.42842e-05	3.98914e-05	3.47605e-05	2.65496e-05
Mycolicibacter_sp._MYC098	5.85652e-05	3.1836e-05	2.2704e-05	7.77144e-06	9.48983e-06	9.94096e-06	2.91635e-05	4.27408e-05	2.65815e-05	2.65326e-05
Lelliottia_sp._WB101	4.28312e-05	0.000194553	0	0	0	0	0	0	0	2.63761e-05
Brevundimonas_sp._SGAir0440	4.1083e-05	0	0	8.48881e-05	0	2.69826e-05	0	4.95794e-05	3.40789e-05	2.62902e-05
uncultured_Planctomycetia_bacterium	0.000236009	0	0	0	0	0	0	0	0	2.62232e-05
Mesorhizobium_sp._INR15	5.68169e-05	1.8571e-05	3.9216e-05	2.09231e-05	2.44024e-05	2.48524e-05	1.90455e-05	1.19674e-05	1.97658e-05	2.61734e-05
Aeromicrobium_yanjiei	0	3.62577e-05	4.9536e-05	5.20089e-05	1.7624e-05	1.20712e-05	1.84504e-05	2.7924e-05	2.11289e-05	2.61112e-05
Acinetobacter_lwoffii	0	0	0	1.79341e-05	0	4.68645e-05	0.000140461	2.96336e-05	0	2.60992e-05
Sphingobacterium_thalpophilum	0	0	0	2.57055e-05	5.42276e-05	0.000154795	0	0	0	2.60809e-05
Paraburkholderia_ginsengisoli	3.2342e-05	1.76867e-05	5.8824e-05	8.36925e-06	4.74491e-06	1.77517e-05	5.53511e-05	2.10855e-05	1.84026e-05	2.6062e-05
Clostridium_beijerinckii	3.84607e-05	3.7142e-05	1.2384e-05	3.22814e-05	2.71138e-05	2.84028e-05	1.07131e-05	7.40841e-06	4.02131e-05	2.60132e-05
Verminephrobacter_eiseniae	0.000101396	2.82987e-05	1.8576e-05	8.96705e-06	2.44024e-05	2.27222e-05	2.32118e-05	6.26866e-06	0	2.59826e-05
Janthinobacterium_sp._Marseille	1.74821e-05	5.48287e-05	2.064e-05	1.97275e-05	2.64359e-05	2.91128e-05	6.54691e-05	0	0	2.59662e-05
Nocardioides_aromaticivorans	0	1.68023e-05	1.7544e-05	3.82594e-05	2.1691e-05	2.27222e-05	2.32118e-05	6.72456e-05	2.59e-05	2.59307e-05
Pseudoclostridium_thermosuccinogenes	2.62232e-05	1.41493e-05	1.6512e-05	5.08133e-05	5.28719e-05	5.89357e-05	3.57104e-06	5.1289e-06	4.77104e-06	2.58863e-05
Rhizobium_ruizarguesonis	7.95437e-05	0	0.000101136	0	0	2.41423e-05	2.7378e-05	0	0	2.58e-05
Brevibacterium_sp._W7.2	0	0.000231695	0	0	0	0	0	0	0	2.57439e-05
Serratia_proteamaculans	0.000217653	1.0612e-05	3.096e-06	0	0	0	0	0	0	2.57067e-05
Pseudomonas_monteilii	4.54536e-05	0	0	0	0	0	0	0.00018578	0	2.56926e-05
Arthrobacter_agilis	0	0	0	0.000118963	5.96503e-05	5.25451e-05	0	0	0	2.56843e-05
Algoriphagus_sp._NBT04N3	2.18527e-05	5.306e-06	9.28799e-06	5.85847e-05	6.03282e-05	5.75156e-05	6.54691e-06	0	1.09052e-05	2.55919e-05
Kitasatospora_sp._MMS16-BH015	5.24464e-05	3.89107e-05	6.2952e-05	0	4.06707e-06	8.52083e-06	2.97587e-05	9.68792e-06	2.38552e-05	2.55776e-05
Micromonospora_craniellae	0	1.14963e-05	0	0.000112387	3.0503e-05	4.89948e-05	2.67828e-05	0	0	2.55738e-05
Flavobacterium_sangjuense	5.85652e-05	6.72094e-05	8.77199e-05	2.39121e-06	0	6.39062e-06	7.73725e-06	0	0	2.55571e-05
Ideonella_dechloratans	8.39143e-05	0	0	0	7.65965e-05	0	0	0	6.81578e-05	2.54076e-05
Nocardia_cyriacigeorgica	0	8.84334e-06	0	4.18462e-06	0	0	1.01179e-05	0.000182931	2.24921e-05	2.53965e-05
uncultured_bacterium_lac153	1.6608e-05	9.72767e-06	1.4448e-05	2.86946e-05	4.27042e-05	4.33142e-05	2.49973e-05	1.65265e-05	3.13526e-05	2.53748e-05
Micromonospora_narathiwatensis	3.75866e-05	2.21083e-05	3.7152e-05	3.82594e-05	0	6.03559e-05	1.84504e-05	0	1.43131e-05	2.53584e-05
Sphingomonas_psychrotolerans	2.4475e-05	2.653e-05	1.8576e-05	1.67385e-05	1.28791e-05	1.77517e-05	6.07077e-05	2.10855e-05	2.93078e-05	2.5339e-05
Pseudomonas_rhizophila	6.73062e-05	0	3.8184e-05	2.45099e-05	3.18587e-05	6.60364e-05	0	0	0	2.53217e-05
Streptomyces_viridosporus	2.09786e-05	8.84334e-06	0	4.18462e-06	1.83018e-05	8.52083e-06	8.98712e-05	5.24288e-05	2.45368e-05	2.52962e-05
Mesorhizobium_sp._L-8-10	2.36009e-05	0	0	9.74419e-05	5.6939e-05	2.91128e-05	0	0	2.04473e-05	2.52824e-05
Stella_humosa	3.49643e-05	2.03397e-05	0	3.3477e-05	3.0503e-05	5.60954e-05	2.38069e-05	1.8806e-05	9.54209e-06	2.52816e-05
Pseudomonas_rhodesiae	2.53491e-05	0	2.8896e-05	1.91297e-05	0.000153193	0	0	0	0	2.51742e-05
Streptomyces_antibioticus	5.94393e-05	1.0612e-05	9.18479e-05	4.18462e-06	0	9.2309e-06	1.13083e-05	5.1289e-06	3.47605e-05	2.5168e-05
Acidovorax_sp._JMULE5	5.94393e-05	2.29927e-05	5.2632e-05	5.97803e-06	2.71138e-06	4.26041e-06	5.35656e-06	7.29444e-05	0	2.51461e-05
Aminobacter_carboxidus	0.000116256	0	0	0.000109398	0	0	0	0	0	2.50727e-05
Deinococcus_ficus	8.74107e-07	0	0	2.39121e-06	7.45629e-06	7.10069e-06	9.70132e-05	4.10312e-05	6.95209e-05	2.50431e-05
Blastomonas_fulva	0	0	0	0	0	0	4.99946e-05	4.10312e-05	0.000134271	2.5033e-05
Bradyrhizobium_sp._TM102	9.96482e-05	0	0.000124872	0	0	0	0	0	0	2.49467e-05
Actinoplanes_sp._NBRC_14428	1.92303e-05	0	1.1352e-05	0	1.7624e-05	7.10069e-06	0.000104155	2.27951e-05	4.22578e-05	2.49461e-05
Streptomyces_argenteolus	8.56625e-05	4.15637e-05	0	0	0	0	4.70187e-05	2.10855e-05	2.86263e-05	2.48841e-05
Pulveribacter_suum	0	0	0	0	0	3.83437e-05	7.38015e-05	0.000111696	0	2.48713e-05
Streptomyces_lincolnensis	7.86696e-05	2.9183e-05	2.8896e-05	1.37495e-05	2.71138e-06	5.68055e-06	2.26166e-05	1.99457e-05	1.97658e-05	2.45798e-05
Epidermidibacterium_keratini	0	0	0	3.9455e-05	0	0	5.65415e-05	5.47083e-05	6.95209e-05	2.44695e-05
Streptomyces_sampsonii	0	0	0	0	0	0.00010438	0	0	0.000115187	2.43963e-05
Rhodoferax_sp._BAB1	6.99285e-06	5.5713e-05	4.0248e-05	3.3477e-05	1.96575e-05	3.26632e-05	1.60697e-05	1.42469e-05	0	2.43409e-05
uncultured_bacterium_contig00055	3.75866e-05	3.09517e-05	4.128e-05	8.36925e-06	1.15234e-05	1.91719e-05	2.55925e-05	1.8806e-05	2.52184e-05	2.42777e-05
Serratia_plymuthica	1.92303e-05	2.74143e-05	0.000171312	0	0	0	0	0	0	2.42174e-05
Bradyrhizobium_vignae	2.09786e-05	9.72767e-06	4.2312e-05	2.98902e-05	2.23689e-05	2.34323e-05	3.33297e-05	2.22252e-05	1.295e-05	2.41349e-05
Luteibacter_pinisoli	9.52776e-05	7.78214e-05	3.9216e-05	0	0	0	0	0	4.08947e-06	2.40449e-05
Flavobacterium_sp._F-70	1.83562e-05	6.6325e-05	0	1.07605e-05	2.44024e-05	0	2.32118e-05	3.47625e-05	3.81684e-05	2.39985e-05
Xanthomonas_arboricola	6.99285e-06	2.21083e-05	0	4.48352e-05	0	6.81666e-05	5.71366e-05	0	1.63579e-05	2.39553e-05
Pedobacter_sp._MSI4	0	0	0.000214656	0	0	0	0	0	0	2.38506e-05
uncultured_Rhodobacterales_bacterium	0	0	0	0	0	0.000214441	0	0	0	2.38268e-05
Saccharomonospora_cyanea	1.04893e-05	0	1.1352e-05	4.78243e-05	6.71066e-05	5.96458e-05	0	1.02578e-05	7.49736e-06	2.3797e-05
Brevilactibacter_sp._MC1595	4.28312e-05	0	0	0.000130321	0	0	2.02359e-05	1.99457e-05	0	2.37038e-05
Sphingosinicella_sp._BN140058	2.62232e-06	2.653e-06	4.128e-06	2.98902e-05	6.1006e-06	4.97048e-05	8.15387e-05	1.48168e-05	2.18105e-05	2.36961e-05
Kitasatospora_sp._NA04385	6.11875e-05	4.2448e-05	4.9536e-05	0	6.77845e-06	7.81076e-06	2.02359e-05	0	2.52184e-05	2.36905e-05
Romboutsia_sp._13432	1.74821e-05	0	0	4.36396e-05	9.69318e-05	5.46753e-05	0	0	0	2.36365e-05
Mesorhizobium_erdmanii	3.14678e-05	2.1224e-05	2.1672e-05	4.60309e-05	2.1691e-05	2.20121e-05	6.54691e-06	2.84939e-06	3.88499e-05	2.35938e-05
Laceyella_sacchari	3.05937e-05	2.653e-06	6.192e-06	4.60309e-05	7.38851e-05	5.1125e-05	0	5.69878e-07	6.81578e-07	2.35257e-05
Nitrosomonas_sp._Is79A3	0	0	0	0	0	0.00021089	0	0	0	2.34323e-05
Zoogloeaceae_bacteirum_Par-f-2	0	0	0	0	0.00021081	0	0	0	0	2.34233e-05
Kitasatospora_setae	3.05937e-05	4.2448e-05	0.000114552	7.17364e-06	0	0	0	1.59566e-05	0	2.34138e-05
Rhizobium_sp._NIBRBAC000502774	2.70973e-05	7.33997e-05	4.128e-05	1.25539e-05	4.13485e-05	0	0	1.36771e-05	0	2.32618e-05
Hyphomonas_sp.	0	5.74817e-05	1.8576e-05	7.83122e-05	3.59258e-05	0	0	0	1.63579e-05	2.29615e-05
Saccharopolyspora_pogona	5.41946e-05	0	1.3416e-05	1.31517e-05	1.15234e-05	1.49114e-05	2.44021e-05	3.87517e-05	3.61236e-05	2.29416e-05
Streptomyces_sp._MOE7	6.20616e-05	6.98624e-05	0	1.37495e-05	0	0	2.67828e-05	0	3.33973e-05	2.28726e-05
Paradevosia_shaoguanensis	0	0	0	0	0	0	0	0.000205726	0	2.28584e-05
[Mycobacterium]_stephanolepidis	9.17812e-05	9.90454e-05	0	0	0	0	3.57104e-06	9.68792e-06	0	2.26762e-05
Streptomyces_bingchenggensis	6.81803e-05	4.06793e-05	3.4056e-05	2.39121e-06	6.1006e-06	1.49114e-05	1.42842e-05	1.31072e-05	8.86051e-06	2.25079e-05
Nitrosospira_sp._Ka3	0	0	0	0	0	0	0.000108322	9.40298e-05	0	2.24835e-05
Pseudomonas_brassicacearum	5.15723e-05	0	2.58e-05	0	1.7624e-05	5.75156e-05	1.42842e-05	0	3.5442e-05	2.24709e-05
Jeotgalibaca_arthritidis	2.18527e-05	0	6.2952e-05	9.56485e-06	2.23689e-05	4.97048e-06	2.85683e-05	2.90638e-05	2.18105e-05	2.23502e-05
Nibricoccus_aquaticus	4.37053e-06	1.14963e-05	7.22399e-06	3.76616e-05	4.74491e-06	1.42014e-05	8.98712e-05	1.8806e-05	1.22684e-05	2.22938e-05
Aquihabitans_sp._Kera_3	3.14678e-05	6.19034e-06	1.4448e-05	1.91297e-05	3.38922e-05	1.84618e-05	2.38069e-05	2.90638e-05	2.38552e-05	2.22573e-05
Enterobacter_sp._RHB15-C17	6.81803e-05	0.000131766	0	0	0	0	0	0	0	2.22162e-05
Devosia_sp._1566	0	0	4.128e-06	2.27165e-05	2.71138e-06	5.68055e-06	9.22519e-05	4.10312e-05	3.13526e-05	2.2208e-05
Paenibacillus_psychroresistens	3.32161e-05	3.27203e-05	2.7864e-05	1.25539e-05	1.83018e-05	1.56215e-05	1.726e-05	1.82361e-05	2.38552e-05	2.2181e-05
Agrobacterium_sp._S7/73	0	6.3672e-05	4.644e-05	1.67385e-05	0	2.41423e-05	0	4.84396e-05	0	2.21592e-05
uncultured_Chthoniobacter_sp.	0	0	0	0	0	0	0.000198193	0	0	2.20214e-05
Massilia_sp._PAMC28688	0	2.653e-06	4.128e-06	2.92924e-05	1.01677e-05	1.20712e-05	2.44021e-05	0.000111126	4.08947e-06	2.19922e-05
Planococcus_citreus	0	0	0	0	0.000145059	0	5.23752e-05	0	0	2.19371e-05
Cupriavidus_pauculus	5.59428e-05	2.56457e-05	0	0	0	4.04739e-05	7.49918e-05	0	0	2.18949e-05
Corallococcus_sp._EGB	2.62232e-05	2.21083e-05	0	1.49451e-05	3.11809e-05	2.41423e-05	5.41608e-05	1.42469e-05	9.54209e-06	2.18388e-05
Owenweeksia_hongkongensis	0	0	0	1.25539e-05	0.000164038	1.98819e-05	0	0	0	2.18305e-05
Methylobacterium_nodulans	2.88455e-05	1.41493e-05	2.58e-05	2.7499e-05	3.72815e-05	1.13611e-05	1.48793e-05	1.93758e-05	1.70394e-05	2.18034e-05
Sphingomonas_lutea	2.62232e-06	2.653e-06	2.064e-05	3.9455e-05	3.38922e-05	3.40833e-05	2.55925e-05	5.1289e-06	3.20342e-05	2.1789e-05
Paracoccus_sp._H4-D09	2.36009e-05	1.23807e-05	0	2.80968e-05	5.82947e-05	6.53263e-05	0	7.97829e-06	0	2.1742e-05
Collimonas_fungivorans	7.16768e-05	3.27203e-05	6.0888e-05	0	0	1.0651e-05	1.13083e-05	2.84939e-06	5.45262e-06	2.17274e-05
Lysobacter_gummosus	4.28312e-05	7.07467e-06	3.4056e-05	1.37495e-05	3.25365e-05	3.55034e-05	0	0	2.93078e-05	2.16732e-05
Xanthomonas_hortorum	0.000105767	2.1224e-05	1.6512e-05	1.73363e-05	0	0	0	0	3.40789e-05	2.16576e-05
Chryseobacterium_indologenes	4.54536e-05	0.000114963	0	0	7.45629e-06	1.34913e-05	6.54691e-06	0	6.81578e-06	2.16364e-05
Glutamicibacter_sp._ZJUTW	0	0	0	0	4.27042e-05	0.000151955	0	0	0	2.16288e-05
Cellulomonas_sp._PSBB021	0	0	0	0	9.01534e-05	0	0	4.95794e-05	5.45262e-05	2.15843e-05
Corynebacterium_comes	3.49643e-06	0	6.192e-06	6.63562e-05	6.9818e-05	4.82847e-05	0	0	0	2.15719e-05
Nocardioides_sp._dk884	2.70973e-05	0	2.8896e-05	8.96705e-06	2.03353e-05	1.0651e-05	0	7.06649e-05	2.72631e-05	2.15416e-05
Novosphingobium_decolorationis	6.11875e-05	0	0	0	0.000131502	0	0	0	0	2.14099e-05
Archangium_disciforme	0	0	0	0.000192493	0	0	0	0	0	2.13881e-05
Pikeienuella_piscinae	0	0	0	1.25539e-05	0.000102355	7.73975e-05	0	0	0	2.13673e-05
Streptomyces_sp._A144	0	7.87057e-05	0	5.38023e-05	0	5.96458e-05	0	0	0	2.13504e-05
Mycobacterium_heidelbergense	2.79714e-05	1.50337e-05	1.9608e-05	3.58682e-06	6.1006e-06	1.20712e-05	3.74959e-05	4.16011e-05	2.86263e-05	2.13439e-05
Rheinheimera_sp.	0	0	0	0	0	0	0	0.000192049	0	2.13388e-05
Stenotrophomonas_sp._pho	0	0	0.000191952	0	0	0	0	0	0	2.1328e-05
Sphingobium_herbicidovorans	5.50687e-05	0	0	0	0	6.46163e-05	0	0	7.22472e-05	2.13258e-05
Pseudonocardia_autotrophica	5.06982e-05	0	0	1.19561e-05	6.1006e-06	3.69236e-05	3.98766e-05	7.40841e-06	3.88499e-05	2.13126e-05
Actinomadura_sp._WMMB_499	0	0	7.22399e-06	3.70638e-05	9.69318e-05	3.26632e-05	0	0	1.7721e-05	2.12893e-05
Bacillus_smithii	1.74821e-06	2.653e-06	6.192e-06	4.54331e-05	6.23617e-05	3.33732e-05	1.60697e-05	1.93758e-05	4.08947e-06	2.12551e-05
Sphingomonas_sp._LM7	3.32161e-05	9.72767e-06	1.4448e-05	2.03253e-05	2.30467e-05	2.84028e-06	4.22573e-05	1.31072e-05	3.20342e-05	2.12225e-05
Pedobacter_steynii	9.26553e-05	3.00673e-05	5.7792e-05	0	1.01677e-05	0	0	0	0	2.11869e-05
Lentzea_aerocolonigenes	0	0	0	2.51077e-05	1.42347e-05	0	8.33243e-05	1.02578e-05	5.72525e-05	2.11308e-05
Brachybacterium_tyrofermentans	0	0	0	0.000190101	0	0	0	0	0	2.11224e-05
Tardiphaga_sp._vice154	0	0	2.8896e-05	3.0488e-05	2.84695e-05	4.82847e-05	0	2.7924e-05	2.59e-05	2.11069e-05
Streptomyces_hawaiiensis	1.04893e-05	4.59853e-05	3.5088e-05	8.96705e-06	4.74491e-06	9.94096e-06	5.11849e-05	3.98914e-06	1.90842e-05	2.10526e-05
uncultured_Verrucomicrobiaceae_bacterium	0	0	0.000188856	0	0	0	0	0	0	2.0984e-05
Burkholderia_sp._NK8	3.49643e-06	6.19034e-06	4.128e-06	0	4.74491e-06	3.47934e-05	3.69007e-05	3.87517e-05	5.92973e-05	2.09225e-05
Methylobacterium_sp._C1	0	5.48287e-05	8.25599e-05	5.08133e-05	0	0	0	0	0	2.09113e-05
Streptomyces_noursei	0	1.23807e-05	3.9216e-05	1.37495e-05	3.45701e-05	2.27222e-05	1.726e-05	2.10855e-05	2.65815e-05	2.08406e-05
Arthrobacter_sp._J3.37	0	0	0	0	0	0	8.57049e-05	0	0.000100192	2.06552e-05
Enterobacter_roggenkampii	0.000101396	0	0	8.42903e-05	0	0	0	0	0	2.06319e-05
Jatrophihabitans_sp._GAS493	5.94393e-05	1.0612e-05	1.3416e-05	0	0	0	1.13083e-05	2.73541e-05	6.27052e-05	2.05372e-05
Methylophaga_frappieri	0	0	0	3.6466e-05	9.48983e-05	5.32552e-05	0	0	0	2.05133e-05
Microbacterium_hydrocarbonoxydans	0	0	0	0	1.7624e-05	3.55034e-06	1.78552e-05	6.5536e-05	7.97446e-05	2.04789e-05
Sinorhizobium_meliloti	2.70973e-05	0	2.2704e-05	3.58682e-06	1.15234e-05	3.76337e-05	4.76139e-06	7.06649e-05	5.45262e-06	2.03804e-05
Hydrogenophilus_thermoluteolus	1.57339e-05	0	0	9.74419e-05	1.62683e-05	5.39652e-05	0	0	0	2.03788e-05
Paraburkholderia_caribensis	4.80759e-05	1.76867e-05	1.032e-05	0	6.77845e-06	0	2.14262e-05	3.87517e-05	4.02131e-05	2.03613e-05
Leifsonia_sp._21MFCrub1.1	0	2.1224e-05	0	0	0	9.2309e-06	3.57104e-05	7.75034e-05	3.95315e-05	2.03556e-05
Mitsuaria_sp._7	8.82848e-05	2.56457e-05	2.6832e-05	0	7.45629e-06	2.69826e-05	0	7.97829e-06	0	2.03533e-05
Tessaracoccus_defluvii	0	0	0	6.21715e-05	3.11809e-05	3.0533e-05	4.1067e-05	0	1.7721e-05	2.0297e-05
Microbacterium_sp._NIBRBAC000506063	0	2.74143e-05	0	2.27165e-05	1.28791e-05	5.39652e-05	3.0949e-05	1.48168e-05	1.97658e-05	2.02785e-05
Nocardiopsis_sp._BM-2018	2.79714e-05	7.959e-06	1.032e-05	8.72793e-05	2.10132e-05	1.91719e-05	0	8.54817e-06	0	2.02514e-05
Brachybacterium_ginsengisoli	0	0	0	1.85319e-05	3.66036e-05	6.53263e-05	3.21394e-05	0	2.93078e-05	2.02121e-05
Bacillus_aquiflavi	7.86696e-06	4.42167e-06	5.16e-06	2.98902e-06	3.59258e-05	3.55034e-06	5.35656e-05	3.36228e-05	3.47605e-05	2.0207e-05
Mycobacterium_conspicuum	1.57339e-05	1.41493e-05	2.2704e-05	9.56485e-06	9.48983e-06	8.52083e-06	2.55925e-05	4.72999e-05	2.86263e-05	2.01868e-05
Streptomyces_sp._S063	5.06982e-05	2.9183e-05	3.9216e-05	0	0	1.49114e-05	1.54745e-05	1.31072e-05	1.90842e-05	2.01861e-05
Prevotella_copri	0	0.00010612	1.032e-05	0	0	0	4.88042e-05	6.83853e-06	9.54209e-06	2.01805e-05
Xanthomonas_perforans	0	0	0	0.000181134	0	0	0	0	0	2.0126e-05
Nocardia_farcinica	6.99285e-05	0	8.35919e-05	2.69011e-05	0	0	0	0	0	2.00468e-05
Mycolicibacterium_monacense	5.33205e-05	6.72094e-05	0	9.56485e-06	2.50803e-05	0	1.24986e-05	1.19674e-05	0	1.99601e-05
Brevibacillus_sp._JNUCC-41	4.54536e-05	0	0	1.13583e-05	1.22012e-05	1.63316e-05	3.0949e-05	6.32564e-05	0	1.995e-05
Enterococcus_faecium	3.05937e-05	0	0	0	5.42276e-05	3.19531e-05	1.726e-05	0	4.49841e-05	1.9891e-05
uncultured_Haliangium_sp.	0	0	0	0	0	0.000178937	0	0	0	1.98819e-05
Frateuria_sp._5GH9-11	3.58384e-05	2.56457e-05	3.612e-05	6.57584e-06	0	1.63316e-05	2.49973e-05	1.08277e-05	2.24921e-05	1.98698e-05
Mycolicibacter_sp._MYC017	2.97196e-05	0	9.39119e-05	1.19561e-06	2.57581e-05	1.84618e-05	6.54691e-06	2.84939e-06	0	1.9827e-05
Streptomyces_aquilus	0	1.94553e-05	0	0	0	0	6.42787e-05	2.84939e-05	6.6113e-05	1.98157e-05
Pseudomonas_sp._31-12	1.57339e-05	7.07467e-06	3.1992e-05	1.61407e-05	3.86372e-05	5.75156e-05	3.57104e-06	3.41927e-06	4.08947e-06	1.97971e-05
Starkeya_novella	5.24464e-06	7.959e-06	0	1.79341e-05	0	0.000146984	0	0	0	1.97913e-05
Burkholderia_cepacia	0	0	7.32719e-05	5.55957e-05	0	0	0	0	4.8392e-05	1.96955e-05
Miltoncostaea_marina	9.61517e-06	3.53733e-06	7.22399e-06	4.12484e-05	4.20264e-05	3.0533e-05	5.95173e-06	1.31072e-05	2.38552e-05	1.96776e-05
Burkholderia_sp._KK1	0	1.41493e-05	5.0568e-05	0	0	3.47934e-05	4.58283e-05	1.53867e-05	1.63579e-05	1.9676e-05
Bradyrhizobium_amphicarpaeae	2.79714e-05	1.0612e-05	4.8504e-05	6.57584e-06	3.25365e-05	8.52083e-06	2.55925e-05	5.1289e-06	1.15868e-05	1.96699e-05
Bradyrhizobium_sp._12LoS4_2	0.00017657	0	0	0	0	0	0	0	0	1.96188e-05
Aeromicrobium_chenweiae	0	1.23807e-05	0	0	3.66036e-05	5.04149e-05	1.54745e-05	3.36228e-05	2.79447e-05	1.96046e-05
Microbacterium_sp._CBA3102	1.92303e-05	1.0612e-05	1.4448e-05	4.78243e-06	5.42276e-06	5.68055e-06	5.47559e-05	3.81818e-05	2.31736e-05	1.95875e-05
Propioniciclava_coleopterorum	5.06982e-05	0	0	6.63562e-05	3.52479e-05	0	0	2.39349e-05	0	1.95819e-05
Microbacterium_atlanticum	4.72018e-05	7.959e-06	2.064e-05	1.55429e-05	1.69461e-05	8.52083e-06	6.54691e-06	2.62144e-05	2.65815e-05	1.95726e-05
Nocardioides_sp._603	3.49643e-05	3.36047e-05	0	1.25539e-05	1.35569e-05	0	3.98766e-05	2.27951e-05	1.84026e-05	1.95282e-05
Aquibium_oceanicum	6.11875e-06	0	2.9928e-05	5.55957e-05	5.15162e-05	0	1.01179e-05	9.11805e-06	1.295e-05	1.94827e-05
Kineosporiaceae_bacterium_SCSIO_59966	0	1.8571e-05	0	6.57584e-06	1.35569e-05	6.39062e-06	8.80856e-05	1.82361e-05	2.38552e-05	1.94746e-05
Methylocystis_sp._SC2	2.62232e-06	7.959e-06	7.22399e-06	2.7499e-05	4.20264e-05	8.44982e-05	0	0	3.40789e-06	1.94707e-05
Nonomuraea_sp._ATCC_55076	3.2342e-05	8.84334e-06	1.9608e-05	3.70638e-05	1.55904e-05	3.62135e-05	4.76139e-06	1.48168e-05	4.77104e-06	1.93345e-05
Nocardioides_baekrokdamisoli	6.38098e-05	6.19034e-05	3.5088e-05	0	1.35569e-06	0	5.95173e-06	3.41927e-06	2.04473e-06	1.92858e-05
Georgenia_wutianyii	2.01045e-05	0	0	4.30418e-05	3.25365e-05	2.20121e-05	0	4.90095e-05	6.81578e-06	1.928e-05
Streptomyces_achromogenes	0	0	0	6.3965e-05	0	0.000109351	0	0	0	1.92573e-05
Skermanella_mucosa	5.24464e-06	7.07467e-06	1.4448e-05	3.58682e-06	3.38922e-06	1.42014e-05	2.79731e-05	7.40841e-05	2.31736e-05	1.92417e-05
Burkholderiaceae_bacterium	4.45794e-05	0	0	0	0	0	5.8327e-05	0	7.02025e-05	1.92343e-05
Sphingomonas_panacisoli	3.2342e-05	2.56457e-05	1.032e-05	1.37495e-05	1.22012e-05	1.27812e-05	1.48793e-05	1.70963e-05	3.40789e-05	1.92327e-05
Microbacterium_cremeum	6.38098e-05	2.1224e-05	6.50159e-05	8.96705e-06	6.1006e-06	4.97048e-06	0	0	2.72631e-06	1.92016e-05
Pseudomonas_sp._AO-1	1.6608e-05	0.000107004	3.8184e-05	1.07605e-05	0	0	0	0	0	1.9173e-05
Arthrobacter_sp._StoSoilB5	4.37053e-06	2.03397e-05	2.2704e-05	2.69011e-05	1.28791e-05	1.34913e-05	1.90455e-05	1.08277e-05	4.15762e-05	1.91261e-05
Microlunatus_sp._Gsoil_973	0	0	0	4.78243e-05	4.54156e-05	6.46163e-05	8.33243e-06	4.55902e-06	1.36316e-06	1.91234e-05
Anaerostipes_hadrus	0	4.86383e-05	3.1992e-05	2.33143e-05	1.15234e-05	0	4.28525e-05	1.36771e-05	0	1.91108e-05
Arthrobacter_jiangjiafuii	0	0	1.2384e-05	9.14639e-05	4.94827e-05	9.2309e-06	0	0	8.86051e-06	1.90469e-05
Pandoraea_pnomenusa	0	2.03397e-05	2.58e-05	0	6.30396e-05	0	0	3.02035e-05	3.20342e-05	1.90463e-05
Streptomyces_antimycoticus	5.68169e-05	0	0	2.51077e-05	8.20192e-05	0	0	7.40841e-06	0	1.90391e-05
Sphingomonas_ginsengisoli_An_et_al._2013	3.2342e-05	1.5918e-05	3.9216e-05	1.73363e-05	1.01677e-05	1.42014e-05	2.20214e-05	1.08277e-05	8.86051e-06	1.89879e-05
Streptomyces_pluripotens	3.58384e-05	1.94553e-05	2.3736e-05	0	8.81198e-06	2.62726e-05	1.3689e-05	2.56445e-05	1.70394e-05	1.8943e-05
Rathayibacter_sp._VKM_Ac-2759	1.74821e-05	1.3265e-05	0	4.00528e-05	4.33821e-05	4.26041e-05	0	3.41927e-06	1.02237e-05	1.89366e-05
Sphingobium_chlorophenolicum	4.28312e-05	0	0	0	4.94827e-05	0	7.79677e-05	0	0	1.89202e-05
Cystobacter_fuscus	9.61517e-06	1.23807e-05	1.2384e-05	4.00528e-05	4.54156e-05	2.48524e-05	8.33243e-06	0	1.70394e-05	1.88969e-05
Pseudomonas_sp._SW-3	7.42991e-05	3.1836e-05	3.8184e-05	0	0	2.55625e-05	0	0	0	1.88757e-05
Limnoglobus_roseus	3.40902e-05	4.42167e-06	4.2312e-05	9.56485e-06	9.48983e-06	2.0592e-05	1.78552e-05	1.65265e-05	1.49947e-05	1.88719e-05
uncultured_bacterium_148	1.83562e-05	3.53733e-06	2.1672e-05	8.36925e-06	4.06707e-05	2.76927e-05	7.73725e-06	6.83853e-06	3.47605e-05	1.88483e-05
Bradyrhizobium_guangxiense	0	7.959e-06	2.58e-05	1.91297e-05	1.08455e-05	3.62135e-05	2.02359e-05	2.73541e-05	2.18105e-05	1.88165e-05
Bradyrhizobium_sp._ARR696	0	0	0.000169248	0	0	0	0	0	0	1.88053e-05
Streptacidiphilus_bronchialis	3.67125e-05	4.5101e-05	2.7864e-05	0	1.42347e-05	4.26041e-06	2.32118e-05	1.08277e-05	6.81578e-06	1.87809e-05
Rhodococcus_sp._S2-17	0	3.80263e-05	1.3416e-05	1.01627e-05	1.35569e-05	7.10069e-06	2.61876e-05	2.62144e-05	3.40789e-05	1.87493e-05
Nitrospira_moscoviensis	2.36009e-05	2.29927e-05	4.5408e-05	1.19561e-05	1.69461e-05	2.69826e-05	9.52277e-06	1.70963e-06	9.54209e-06	1.87401e-05
Bacillus_subtilis	4.54536e-05	0	4.644e-05	2.33143e-05	0	2.69826e-05	2.61876e-05	0	0	1.87087e-05
Streptomyces_capitiformicae	1.22375e-05	2.21083e-05	2.7864e-05	1.85319e-05	6.1006e-06	1.63316e-05	5.95173e-06	2.90638e-05	2.99894e-05	1.86865e-05
Aeribacillus_pallidus	3.05937e-05	5.306e-06	2.064e-05	1.13583e-05	1.28791e-05	3.33732e-05	1.96407e-05	1.65265e-05	1.7721e-05	1.86709e-05
Streptomyces_sp._AgN23	0	3.53733e-05	5.16e-05	2.09231e-05	1.35569e-05	0	0	2.05156e-05	2.59e-05	1.86521e-05
Variovorax_sp._PBS-H4	1.74821e-05	8.84334e-06	3.5088e-05	1.67385e-05	1.35569e-05	3.55034e-05	0	2.22252e-05	1.84026e-05	1.86489e-05
Phycisphaeraceae_bacterium	2.09786e-05	5.306e-06	2.1672e-05	2.98902e-05	2.23689e-05	2.13021e-05	1.30938e-05	1.13976e-05	2.18105e-05	1.86466e-05
Pandoraea_sp._XY-2	0	0	0	0	3.25365e-05	0	8.74905e-05	0	4.77104e-05	1.86375e-05
Streptomyces_pactum	3.32161e-05	4.7754e-05	4.8504e-05	0	0	1.91719e-05	0	0	1.90842e-05	1.86367e-05
Bradyrhizobium_genosp._L	1.31116e-05	2.29927e-05	4.128e-05	2.15209e-05	6.77845e-06	1.27812e-05	2.44021e-05	1.31072e-05	1.15868e-05	1.86179e-05
Massilia_oculi	0	1.8571e-05	0	3.28792e-05	0	2.20121e-05	3.51152e-05	0	5.86157e-05	1.8577e-05
Rhizobium_rosettiformans	0	1.94553e-05	0	4.48352e-05	4.06707e-05	2.0592e-05	2.91635e-05	1.19674e-05	0	1.85205e-05
uncultured_Nitrospirae_bacterium	0	8.84334e-05	0	0	0	7.81076e-05	0	0	0	1.85045e-05
Pseudomonas_sp._A214	0	0	0	4.60309e-05	7.93078e-05	4.1184e-05	0	0	0	1.85025e-05
Streptomyces_sp._XZQH4	0	0	0	0	1.7624e-05	1.77517e-05	2.55925e-05	7.40841e-05	3.13526e-05	1.84894e-05
Chryseobacterium_indoltheticum	1.39857e-05	1.41493e-05	2.3736e-05	0	1.35569e-06	0	7.43967e-05	3.87517e-05	0	1.84861e-05
Leucobacter_sp._CX169	2.27268e-05	0	0	3.0488e-05	3.52479e-05	1.91719e-05	3.21394e-05	0	2.65815e-05	1.84839e-05
Plantibacter_flavus	0	0	0	5.91825e-05	6.03282e-05	3.33732e-05	2.97587e-06	2.84939e-06	7.49736e-06	1.84674e-05
Turneriella_parva	1.74821e-06	2.47613e-05	1.032e-06	4.18462e-06	5.35497e-05	7.38472e-05	1.78552e-06	2.84939e-06	1.36316e-06	1.83468e-05
Melaminivora_sp._SC2-9	0	0	0	9.32573e-05	0	0	7.14208e-05	0	0	1.82976e-05
Gordonia_sp._KTR9	0	0	0	0	4.74491e-06	4.97048e-06	5.35656e-05	8.32022e-05	1.7721e-05	1.82449e-05
Rhizobium_gallicum	2.62232e-05	1.23807e-05	3.4056e-05	1.67385e-05	1.83018e-05	2.34323e-05	1.84504e-05	0	1.43131e-05	1.82107e-05
Pseudorhodoplanes_sinuspersici	2.27268e-05	1.50337e-05	1.6512e-05	3.6466e-05	2.10132e-05	2.76927e-05	1.13083e-05	1.02578e-05	2.72631e-06	1.8193e-05
Stenotrophomonas_sp._G4	0	0.000163602	0	0	0	0	0	0	0	1.8178e-05
Massilia_yuzhufengensis	0	0	0	0	0	0	0	0.000162985	0	1.81095e-05
Pseudomonas_alcaligenes	0	0	0	2.45099e-05	3.25365e-05	3.62135e-05	0	6.95251e-05	0	1.80872e-05
Pedobacter_sp._PTJR-2	0	0	5.2632e-05	6.93452e-05	4.06707e-05	0	0	0	0	1.8072e-05
Rhodococcus_wratislaviensis	0	0	0	0.000162603	0	0	0	0	0	1.80669e-05
uncultured_Chryseolinea_sp.	0	3.89107e-05	0	5.73891e-05	0	3.47934e-05	0	0	3.13526e-05	1.80495e-05
Rhodococcus_equi	2.88455e-05	0	1.1352e-05	0	7.45629e-06	3.55034e-06	2.02359e-05	1.53867e-05	7.49736e-05	1.79778e-05
Streptomyces_peucetius	5.85652e-05	8.84334e-06	3.3024e-05	0	1.55904e-05	3.55034e-06	1.3689e-05	1.70963e-05	1.09052e-05	1.79182e-05
Cellvibrio_sp._KY-GH-1	6.99285e-05	0	0	3.58682e-06	8.54084e-05	2.13021e-06	0	0	0	1.78949e-05
Geotalea_uraniireducens	5.41946e-05	1.3265e-05	2.1672e-05	8.36925e-06	1.42347e-05	5.68055e-06	1.19035e-05	8.54817e-06	2.31736e-05	1.78935e-05
Leifsonia_xyli	0	8.57804e-05	0	0	6.77845e-06	4.26041e-06	0	5.81275e-05	5.45262e-06	1.78222e-05
Hymenobacter_sedentarius	2.01045e-05	5.92504e-05	2.064e-05	1.49451e-05	1.55904e-05	7.81076e-06	1.19035e-05	5.1289e-06	4.77104e-06	1.77938e-05
Desulfitobacterium_dichloroeliminans	9.61517e-06	1.76867e-06	7.22399e-06	3.10858e-05	5.01605e-05	4.61545e-05	1.78552e-06	0	1.22684e-05	1.77847e-05
Micromonospora_echinaurantiaca	5.94393e-05	0	1.4448e-05	2.7499e-05	1.28791e-05	1.98819e-05	0	1.76662e-05	8.17893e-06	1.77769e-05
uncultured_Pirellula_sp.	0.000159962	0	0	0	0	0	0	0	0	1.77735e-05
Massilia_plicata	0	2.47613e-05	2.8896e-05	0	0	0	0	0	0.000105645	1.77002e-05
Pseudomonas_syringae	3.75866e-05	1.14963e-05	9.18479e-05	0	0	1.77517e-05	0	0	0	1.76314e-05
Nonomuraea_coxensis	2.36009e-05	7.959e-06	3.7152e-05	1.85319e-05	3.32144e-05	1.77517e-05	4.16621e-06	1.13976e-05	4.77104e-06	1.76161e-05
Mesorhizobium_sp._M8A.F.Ca.ET.057.01.1.1	2.97196e-05	3.7142e-05	1.9608e-05	2.15209e-05	1.08455e-05	2.20121e-05	1.01179e-05	3.41927e-06	4.08947e-06	1.76083e-05
Clostridium_perfringens	0	1.50337e-05	0	3.22814e-05	6.30396e-05	4.75746e-05	0	0	0	1.75477e-05
Methylococcus_thermophilus	0	0	0	3.22814e-05	8.13414e-05	4.40243e-05	0	0	0	1.75163e-05
Mycobacterium_ostraviense	7.86696e-06	4.42167e-06	1.1352e-05	1.01627e-05	1.49126e-05	4.97048e-06	2.49973e-05	5.86974e-05	1.97658e-05	1.74608e-05
Serratia_liquefaciens	0	0.000134419	2.2704e-05	0	0	0	0	0	0	1.74581e-05
Arthrobacter_globiformis	0	0	0	0	0	0.000156215	0	0	0	1.73572e-05
Mycolicibacterium_boenickei	0	0	0.000117648	0	1.89797e-05	1.91719e-05	0	0	0	1.7311e-05
uncultured_Mucilaginibacter_sp.	0	0	0	0	0	0	0	0.000155577	0	1.72863e-05
Streptomyces_roseochromogenus	1.6608e-05	2.9183e-05	2.6832e-05	6.57584e-06	7.45629e-06	3.55034e-06	1.96407e-05	2.10855e-05	2.45368e-05	1.72743e-05
Hydrogenophaga_pseudoflava	0	0	0	4.18462e-05	6.64288e-05	4.68645e-05	0	0	0	1.72377e-05
Xylophilus_rhododendri	7.86696e-06	7.959e-06	9.28799e-06	7.23342e-05	1.55904e-05	0	0	1.36771e-05	2.79447e-05	1.71845e-05
Paraburkholderia_fungorum	1.39857e-05	6.19034e-06	3.096e-05	5.97803e-06	1.49126e-05	8.52083e-06	1.726e-05	0	5.58894e-05	1.70774e-05
Mycetocola_zhujimingii	0	4.42167e-06	1.1352e-05	1.07605e-05	1.55904e-05	2.55625e-05	3.69007e-05	2.7924e-05	2.11289e-05	1.70712e-05
Mesorhizobium_opportunistum	2.27268e-05	1.94553e-05	1.032e-05	2.09231e-05	6.77845e-06	3.40833e-05	1.96407e-05	3.98914e-06	1.56763e-05	1.70659e-05
Arthrobacter_parietis	0	0	0	0	0	0	0.000153555	0	0	1.70616e-05
Dietzia_psychralcaliphila	0	1.14963e-05	0	1.91297e-05	0	3.76337e-05	4.40428e-05	2.67843e-05	1.43131e-05	1.70444e-05
Clostridium_botulinum	2.4475e-05	7.959e-06	2.1672e-05	2.51077e-05	2.03353e-05	1.42014e-05	2.02359e-05	1.19674e-05	6.1342e-06	1.68987e-05
Nostoc_sp._TCL240-02	6.11875e-06	1.41493e-05	4.644e-05	3.28792e-05	8.13414e-06	1.27812e-05	5.95173e-06	1.36771e-05	1.15868e-05	1.68576e-05
Sphingomonas_xanthus	8.74107e-06	4.42167e-06	1.1352e-05	6.51606e-05	1.83018e-05	1.0651e-05	1.42842e-05	8.54817e-06	1.02237e-05	1.68538e-05
Mycobacterium_senriense	1.22375e-05	7.07467e-06	1.2384e-05	4.78243e-06	1.83018e-05	4.97048e-06	2.08311e-05	4.50204e-05	2.59e-05	1.68336e-05
Paracoccus_marcusii	0	0	1.032e-05	7.17364e-06	3.32144e-05	3.83437e-05	1.3689e-05	6.83853e-06	4.15762e-05	1.67951e-05
Streptomyces_sp._604F	0	0	0	0	0	0	0	0.000151018	0	1.67797e-05
Azoarcus_communis	0	0.000150337	0	0	0	0	0	0	0	1.67041e-05
Algoriphagus_sp._Y33	0	4.42167e-06	7.22399e-06	2.33143e-05	4.40599e-05	6.1776e-05	2.38069e-06	2.27951e-06	4.77104e-06	1.66919e-05
Rhizobium_etli	2.27268e-05	1.76867e-05	2.064e-05	1.07605e-05	4.06707e-06	9.2309e-06	1.726e-05	8.54817e-06	3.88499e-05	1.66411e-05
Plantactinospora_sp._BC1	2.97196e-05	0	1.4448e-05	2.51077e-05	2.10132e-05	4.89948e-05	0	1.02578e-05	0	1.66157e-05
Streptomyces_subrutilus	0	0	1.1352e-05	2.09231e-05	2.77916e-05	4.04739e-05	3.03538e-05	0	1.84026e-05	1.65886e-05
Gemmata_massiliana	4.45794e-05	2.74143e-05	2.2704e-05	4.18462e-06	1.49126e-05	6.39062e-06	1.54745e-05	0	1.36316e-05	1.6588e-05
Parageobacillus_toebii	3.84607e-05	0	0	1.01627e-05	5.15162e-05	0	0	0	4.90736e-05	1.65792e-05
Virgibacillus_halodenitrificans	2.27268e-05	1.76867e-06	2.4768e-05	1.01627e-05	1.83018e-05	2.84028e-06	1.90455e-05	3.19132e-05	1.70394e-05	1.65074e-05
Bacillus_sp._1NLA3E	6.11875e-06	8.84334e-06	1.1352e-05	2.33143e-05	2.50803e-05	2.20121e-05	1.19035e-05	2.50746e-05	1.43131e-05	1.64458e-05
Thauera_hydrothermalis	0	0	0	0.000147657	0	0	0	0	0	1.64064e-05
Citromicrobium_sp._JL477	0	0	0	0	0	0	0	0.000147028	0	1.63365e-05
uncultured_bacterium_contig00001	1.22375e-05	2.653e-05	1.8576e-05	7.17364e-06	1.42347e-05	1.20712e-05	1.78552e-05	1.65265e-05	2.04473e-05	1.61836e-05
Actinoplanes_sp._OR16	9.61517e-06	0	0	2.09231e-05	1.7624e-05	2.20121e-05	1.01179e-05	2.7924e-05	3.68052e-05	1.61135e-05
Protaetiibacter_intestinalis	1.48598e-05	2.82987e-05	2.2704e-05	1.91297e-05	3.79593e-05	0	0	5.69878e-06	1.63579e-05	1.6112e-05
Cloacibacterium_caeni	0	0	0	7.17364e-05	5.62611e-05	0	0	1.65265e-05	0	1.60582e-05
Paenibacillus_sp._FSL_H7-0357	6.20616e-05	3.89107e-05	3.3024e-05	5.97803e-07	3.38922e-06	7.10069e-07	2.38069e-06	5.69878e-07	2.72631e-06	1.60411e-05
Hymenobacter_jejuensis	0	0	0	0	0	0	6.13028e-05	6.83853e-05	1.43131e-05	1.60001e-05
Ornithinimicrobium_sp._HY006	0	0	0	2.39121e-05	1.83018e-05	1.56215e-05	1.96407e-05	4.2171e-05	2.38552e-05	1.59447e-05
Caulobacter_segnis	1.22375e-05	1.5918e-05	8.25599e-06	1.97275e-05	4.27042e-05	0	5.95173e-06	2.50746e-05	1.36316e-05	1.59446e-05
Dyella_japonica	2.62232e-05	4.5101e-05	4.128e-05	0	0	3.55034e-06	1.42842e-05	0	1.295e-05	1.59321e-05
Ilumatobacter_coccineus	1.48598e-05	0	1.6512e-05	2.15209e-05	2.64359e-05	2.48524e-05	0	1.76662e-05	2.11289e-05	1.58862e-05
Mesorhizobium_sp._M9A.F.Ca.ET.002.03.1.2	2.09786e-05	5.306e-06	3.7152e-05	5.38023e-06	3.32144e-05	2.0592e-05	3.57104e-06	1.19674e-05	4.77104e-06	1.58814e-05
Micromonospora_echinospora	3.05937e-05	8.84334e-06	2.064e-05	4.00528e-05	9.48983e-06	2.91128e-05	0	3.98914e-06	0	1.5858e-05
Methylococcus_capsulatus	0	0	5.16e-06	6.03781e-05	3.9315e-05	3.19531e-05	0	0	5.45262e-06	1.58065e-05
Miniimonas_sp._S16	4.02089e-05	0	0	3.76616e-05	2.10132e-05	1.70417e-05	0	2.62144e-05	0	1.57933e-05
Lysobacter_sp._TY2-98	2.18527e-05	1.76867e-05	1.548e-05	2.45099e-05	7.45629e-06	8.52083e-06	1.96407e-05	3.41927e-06	2.31736e-05	1.57489e-05
Halomonas_meridiana	0	0	0	4.60309e-05	3.59258e-05	4.40243e-05	0	1.53867e-05	0	1.57075e-05
Streptomyces_sp._MA3_2.13	3.84607e-05	5.39443e-05	1.2384e-05	9.56485e-06	1.15234e-05	8.52083e-06	1.78552e-06	0	4.77104e-06	1.56616e-05
Mycolicibacterium_chubuense	0	0	1.9608e-05	8.96705e-06	5.42276e-06	1.20712e-05	2.7378e-05	2.7924e-05	3.95315e-05	1.56558e-05
Bradyrhizobium_daqingense	2.70973e-05	1.0612e-05	2.1672e-05	3.88572e-05	7.45629e-06	7.81076e-06	4.76139e-06	1.53867e-05	6.81578e-06	1.56077e-05
Streptomyces_xinghaiensis	0	9.72767e-06	0	2.09231e-05	2.1691e-05	8.52083e-06	1.07131e-05	5.5848e-05	1.295e-05	1.55971e-05
Bradyrhizobium_genosp._B	1.6608e-05	3.1836e-05	1.9608e-05	4.18462e-06	4.74491e-06	2.20121e-05	1.13083e-05	1.25373e-05	1.70394e-05	1.55421e-05
Klebsiella_pneumoniae	0	0	0	0	0	0	0.000139866	0	0	1.55406e-05
Paenibacillus_sp._FSL_H7-0737	1.74821e-05	8.84334e-07	2.3736e-05	2.69011e-05	1.28791e-05	4.97048e-06	1.96407e-05	1.19674e-05	2.11289e-05	1.551e-05
Skermanella_rosea	0	7.959e-06	0	7.17364e-06	1.01677e-05	7.10069e-06	1.78552e-05	3.13433e-05	5.79341e-05	1.55037e-05
Nocardioides_houyundeii	0	0	3.1992e-05	3.58682e-06	0	1.27812e-05	2.85683e-05	3.59023e-05	2.65815e-05	1.54902e-05
uncultured_Chloroflexus_sp.	0	0	0	0.00013869	0	0	0	0	0	1.541e-05
Mesorhizobium_sp._B2-1-1	7.86696e-06	3.27203e-05	1.548e-05	4.78243e-06	1.89797e-05	6.39062e-06	1.96407e-05	1.70963e-06	3.0671e-05	1.53601e-05
Humisphaera_borealis	1.74821e-05	1.8571e-05	1.4448e-05	1.55429e-05	8.81198e-06	9.2309e-06	2.14262e-05	1.76662e-05	1.49947e-05	1.53527e-05
Flavobacterium_sp._F-340	5.33205e-05	2.74143e-05	1.9608e-05	0	0	5.68055e-06	0	3.19132e-05	0	1.53263e-05
Mycolicibacterium_neoaurum	4.37053e-05	0	1.6512e-05	1.13583e-05	9.48983e-06	3.1243e-05	8.33243e-06	1.42469e-05	2.72631e-06	1.52905e-05
Pseudomonas_sp._13159349	0.000137235	0	0	0	0	0	0	0	0	1.52483e-05
Qipengyuania_aurantiaca	0	0	5.16e-05	1.55429e-05	2.77916e-05	0	4.22573e-05	0	0	1.52435e-05
uncultured_Peptococcaceae_bacterium	0	0	0	0	0.000136925	0	0	0	0	1.52138e-05
Thermogutta_terrifontis	0	0	0	5.73891e-05	3.9315e-05	3.97639e-05	0	0	0	1.51631e-05
Bordetella_genomosp._9	0	0	0	0	0	0.000136333	0	0	0	1.51481e-05
Waddlia_chondrophila	0	0	7.22399e-06	4.96177e-05	4.27042e-05	3.62135e-05	0	0	0	1.50844e-05
Geobacillus_thermoleovorans	0	0	5.0568e-05	5.49979e-05	2.98252e-05	0	0	0	0	1.50434e-05
Streptomyces_sp._S8	0	0	0	2.39121e-05	6.77845e-05	0	3.452e-05	9.11805e-06	0	1.50372e-05
Haematobacter_massiliensis	0	0	8.25599e-05	0	0	5.25451e-05	0	0	0	1.50117e-05
Streptomyces_sp._Tue_6075	4.28312e-05	1.76867e-05	0	0	1.08455e-05	0	2.85683e-05	2.3365e-05	1.15868e-05	1.49871e-05
Kocuria_palustris	0	0	8.35919e-05	1.55429e-05	0	1.56215e-05	0	1.99457e-05	0	1.49669e-05
Mycolicibacterium_aichiense	0	4.06793e-05	0	2.98902e-06	8.81198e-06	4.75746e-05	4.16621e-06	1.25373e-05	1.7721e-05	1.49422e-05
Mycobacterium_sp._WY10	0	0.000134419	0	0	0	0	0	0	0	1.49354e-05
Delftia_sp._Cs1-4	4.54536e-05	0	2.6832e-05	1.79341e-05	0	0	0	2.3365e-05	2.04473e-05	1.48924e-05
Streptomyces_vinaceus	0	0	3.3024e-05	4.12484e-05	1.83018e-05	8.52083e-06	0	3.98914e-06	2.86263e-05	1.48567e-05
Pseudomonas_sp._NIBR-H-19	7.86696e-06	2.82987e-05	4.128e-06	8.36925e-06	3.59258e-05	3.55034e-06	2.44021e-05	3.41927e-06	1.7721e-05	1.48535e-05
Plantactinospora_sp._KBS50	0	0	3.5088e-05	2.03253e-05	1.08455e-05	7.10069e-06	2.08311e-05	1.53867e-05	2.38552e-05	1.48258e-05
Rhodococcus_sp._WB1	0	0	9.18479e-05	0	0	0	0	0	4.15762e-05	1.48249e-05
Streptomyces_vietnamensis	1.83562e-05	7.959e-06	2.064e-05	1.13583e-05	8.13414e-06	1.63316e-05	0	2.3365e-05	2.72631e-05	1.4823e-05
Actinoplanes_ianthinogenes	3.32161e-05	0	2.2704e-05	3.22814e-05	1.89797e-05	0	0	1.08277e-05	1.49947e-05	1.47782e-05
Thermomonas_sp._HDW16	0	1.76867e-05	6.192e-06	1.79341e-05	3.52479e-05	2.13021e-05	2.14262e-05	1.31072e-05	0	1.47662e-05
Geobacillus_stearothermophilus	0	0	0	5.67913e-05	5.08384e-05	0	1.3689e-05	1.13976e-05	0	1.47462e-05
Cytobacillus_oceanisediminis	0	0	4.128e-06	1.37495e-05	1.49126e-05	2.84028e-06	2.97587e-06	2.16554e-05	7.22472e-05	1.47232e-05
Hydrogenophaga_taeniospiralis	2.18527e-05	2.653e-05	0	4.78243e-05	2.44024e-05	0	1.13083e-05	0	0	1.46575e-05
Flavobacteriaceae_bacterium_3519-10	2.36009e-05	0	0	2.33143e-05	2.50803e-05	1.56215e-05	4.40428e-05	0	0	1.46289e-05
Luteimonas_sp._YGD11-2	7.86696e-06	0	8.25599e-06	3.10858e-05	1.01677e-05	3.0533e-05	0	0	4.29394e-05	1.45388e-05
Acinetobacter_calcoaceticus	4.28312e-05	3.36047e-05	3.8184e-05	0	0	0	1.30938e-05	2.84939e-06	0	1.4507e-05
Streptomyces_sp._CFMR_7	0	0	0	0	0	5.46753e-05	4.4638e-05	3.07734e-05	0	1.44541e-05
Nitrosomonas_sp._H1_AOB3	0	0	0.000130032	0	0	0	0	0	0	1.4448e-05
Gemmata_sp._SH-PL17	7.86696e-06	3.00673e-05	2.58e-05	1.37495e-05	0	7.10069e-06	8.33243e-06	1.25373e-05	2.45368e-05	1.44434e-05
Alloactinosynnema_sp._L-07	3.75866e-05	1.68023e-05	3.5088e-05	2.39121e-06	4.74491e-06	2.13021e-06	2.97587e-06	9.11805e-06	1.90842e-05	1.44357e-05
uncultured_Gemmatirosa_sp.	0	0	0	2.45099e-05	8.33749e-05	2.20121e-05	0	0	0	1.4433e-05
Methylorubrum_populi	1.39857e-05	5.65973e-05	0	0	0	0	4.4638e-05	0	1.43131e-05	1.43927e-05
Desulfosporosinus_meridiei	0	0	0.000125904	0	3.38922e-06	0	0	0	0	1.43659e-05
Actinomadura_graeca	3.58384e-05	1.8571e-05	0	2.98902e-06	1.49126e-05	2.84028e-06	8.33243e-06	3.47625e-05	1.09052e-05	1.43502e-05
Paenibacillus_alginolyticus	0	0.000129113	0	0	0	0	0	0	0	1.43459e-05
Burkholderia_sp._THE68	3.49643e-06	0	0	4.18462e-06	1.15234e-05	2.62726e-05	1.78552e-05	1.25373e-05	5.31631e-05	1.43369e-05
uncultured_bacterium_70	3.40902e-05	2.1224e-05	3.096e-05	0	0	9.2309e-06	4.16621e-06	1.02578e-05	1.90842e-05	1.43348e-05
Mycolicibacterium_mageritense	1.48598e-05	1.23807e-05	3.612e-05	2.98902e-06	2.57581e-05	1.0651e-05	8.33243e-06	9.68792e-06	8.17893e-06	1.43287e-05
Streptomyces_cavourensis	0	0	0	5.38023e-05	0	2.91128e-05	0	1.59566e-05	2.99894e-05	1.43179e-05
Staphylococcus_epidermidis	0	1.5918e-05	3.096e-05	4.60309e-05	1.08455e-05	0	1.24986e-05	1.25373e-05	0	1.431e-05
Streptacidiphilus_sp._PB12-B1b	1.48598e-05	5.12913e-05	0	0	1.01677e-05	0	2.02359e-05	1.99457e-05	1.22684e-05	1.43077e-05
Parabacteroides_distasonis	4.37053e-05	0	0	4.30418e-05	2.50803e-05	0	1.66649e-05	0	0	1.42769e-05
Cellulomonas_gilvus	0	0	0	2.39121e-05	1.42347e-05	1.0651e-05	1.48793e-05	1.48168e-05	4.97552e-05	1.42499e-05
Pseudoxanthomonas_sp.	0	0	0	0	0.000128113	0	0	0	0	1.42347e-05
Bradyrhizobium_sp._CCGE-LA001	2.36009e-05	3.09517e-05	2.7864e-05	1.13583e-05	3.38922e-06	1.0651e-05	4.76139e-06	9.11805e-06	6.1342e-06	1.42032e-05
Streptomyces_sp._Z423-1	1.6608e-05	2.21083e-05	2.8896e-05	2.98902e-06	6.77845e-06	1.0651e-05	7.73725e-06	6.83853e-06	2.45368e-05	1.4127e-05
Phytohabitans_suffuscus	2.01045e-05	1.14963e-05	5.16e-06	4.12484e-05	2.30467e-05	2.13021e-05	0	4.55902e-06	0	1.41019e-05
Microbacterium_sp._BH-3-3-3	1.6608e-05	3.4489e-05	2.1672e-05	2.57055e-05	6.77845e-06	1.84618e-05	2.97587e-06	0	0	1.40767e-05
Sphingobacterium_sp._UDSM-2020	5.24464e-06	8.84334e-06	5.5728e-05	4.18462e-06	2.98252e-05	1.63316e-05	3.57104e-06	2.84939e-06	0	1.40642e-05
Cupriavidus_taiwanensis	1.48598e-05	7.959e-06	2.7864e-05	0	0	1.27812e-05	6.30884e-05	0	0	1.40614e-05
Streptomyces_sp._SUK_48	0	3.53733e-05	0	1.13583e-05	0	0	1.24986e-05	4.33107e-05	2.31736e-05	1.39683e-05
Bradyrhizobium_oligotrophicum	2.18527e-05	2.74143e-05	2.1672e-05	1.49451e-05	2.03353e-06	8.52083e-06	1.3689e-05	5.1289e-06	1.02237e-05	1.39422e-05
Pelosinus_fermentans	2.79714e-05	1.94553e-05	1.3416e-05	1.43473e-05	2.1691e-05	9.94096e-06	2.38069e-06	8.54817e-06	7.49736e-06	1.39165e-05
Aeromonas_caviae	0	0	0	0	0	0.000124972	0	0	0	1.38858e-05
Duganella_sp._AF9R3	2.36009e-05	5.92504e-05	4.128e-05	0	0	0	0	0	0	1.37924e-05
Brevibacillus_laterosporus	0	0	0	3.28792e-05	0	0	0	9.11805e-05	0	1.37844e-05
Massilia_umbonata	0	0	0	1.55429e-05	0	0	4.58283e-05	2.73541e-05	3.47605e-05	1.37206e-05
Sphingomonas_sabuli	3.49643e-06	3.53733e-06	0	1.49451e-05	2.23689e-05	2.27222e-05	1.54745e-05	2.62144e-05	1.43131e-05	1.36747e-05
Stenotrophomonas_sp._NA06056	6.11875e-06	8.4896e-05	0	0	1.15234e-05	5.68055e-06	0	1.48168e-05	0	1.36706e-05
Methylocella_tundrae	1.6608e-05	7.07467e-06	3.3024e-05	1.13583e-05	1.01677e-05	3.55034e-06	1.3689e-05	1.36771e-05	1.36316e-05	1.36423e-05
[Ruminococcus]_torques	7.86696e-06	3.00673e-05	2.9928e-05	7.77144e-06	2.98252e-05	0	7.14208e-06	0	9.54209e-06	1.35715e-05
Kroppenstedtia_eburnea	2.62232e-05	1.14963e-05	1.9608e-05	1.01627e-05	1.08455e-05	9.94096e-06	7.14208e-06	1.42469e-05	1.22684e-05	1.35482e-05
Luteolibacter_ambystomatis	1.31116e-05	6.19034e-06	1.1352e-05	1.91297e-05	2.64359e-05	1.63316e-05	6.54691e-06	6.26866e-06	1.63579e-05	1.3525e-05
Burkholderia_vietnamiensis	2.79714e-05	0	3.612e-05	2.63033e-05	3.11809e-05	0	0	0	0	1.35084e-05
Dokdonella_koreensis	1.22375e-05	3.7142e-05	2.8896e-05	3.58682e-06	2.03353e-06	8.52083e-06	1.24986e-05	1.65265e-05	0	1.34935e-05
Streptomyces_ambofaciens	1.22375e-05	1.0612e-05	2.1672e-05	9.56485e-06	2.50803e-05	0	0	2.10855e-05	2.11289e-05	1.34868e-05
Pelobacter_propionicus	0	0	4.9536e-05	0	0	7.1717e-05	0	0	0	1.34725e-05
Paracoccus_denitrificans	0	0	0	0	2.37246e-05	2.34323e-05	0	0	7.36104e-05	1.34186e-05
Microbacterium_sp._4R-513	6.99285e-06	1.41493e-05	0	1.79341e-06	3.0503e-05	1.27812e-05	1.3689e-05	2.16554e-05	1.90842e-05	1.34054e-05
Streptomyces_sp._NA02536	0	0	0	0	0	0	3.39249e-05	0	8.65604e-05	1.33873e-05
Alcaligenes_faecalis	0	0	0	0	4.54156e-05	0	0	7.4654e-05	0	1.33411e-05
Pseudomonas_lini	9.61517e-06	5.92504e-05	3.1992e-05	6.57584e-06	8.13414e-06	4.26041e-06	0	0	0	1.33142e-05
Streptomyces_sp._F2	0	6.19034e-06	0	0	0	2.13021e-06	3.39249e-05	5.29986e-05	2.45368e-05	1.3309e-05
Sphingobacterium_spiritivorum	0	0	0	1.43473e-05	3.18587e-05	7.31371e-05	0	0	0	1.32603e-05
Variovorax_sp._PAMC_28711	3.05937e-05	1.0612e-05	6.192e-06	0	2.71138e-06	0	1.48793e-05	3.07734e-05	2.31736e-05	1.32151e-05
Rhodococcus_sp._W8901	1.31116e-05	2.47613e-05	7.22399e-06	1.31517e-05	2.37246e-05	2.13021e-06	4.76139e-06	2.10855e-05	8.86051e-06	1.32012e-05
Planococcus_massiliensis	0	0	0	3.0488e-05	4.33821e-05	2.27222e-05	8.9276e-06	1.02578e-05	2.72631e-06	1.31671e-05
Melittangium_boletus	0	0	3.3024e-05	0	0	0	5.23752e-05	3.30529e-05	0	1.31613e-05
Streptomyces_seoulensis	1.31116e-05	1.14963e-05	0	4.78243e-06	1.08455e-05	0	5.95173e-06	0	7.22472e-05	1.31594e-05
Paenibacillus_sp._IHBB_10380	2.36009e-05	1.23807e-05	1.7544e-05	6.57584e-06	1.69461e-05	2.84028e-06	1.90455e-05	9.11805e-06	1.02237e-05	1.31417e-05
Bacteroides_ovatus	6.03134e-05	2.03397e-05	0	0	3.72815e-05	0	0	0	0	1.31038e-05
Actinomadura_sp._XM-4-3	1.39857e-05	5.48287e-05	2.6832e-05	0	0	0	1.3689e-05	8.54817e-06	0	1.30982e-05
Cellulomonas_sp._zg-ZUI157	0	0	0	3.46726e-05	2.98252e-05	2.76927e-05	0	8.54817e-06	1.70394e-05	1.30865e-05
Mycolicibacterium_mengxianglii	1.13634e-05	0	6.192e-06	3.22814e-05	3.11809e-05	2.13021e-05	4.76139e-06	5.1289e-06	5.45262e-06	1.30736e-05
Cellulomonas_sp._zg-ZUI222	0	0	0	3.46726e-05	5.55833e-05	1.70417e-05	1.01179e-05	0	0	1.30462e-05
Arthrobacter_sp._PGP41	3.49643e-06	3.53733e-06	8.25599e-06	2.80968e-05	1.49126e-05	3.33732e-05	2.38069e-06	4.55902e-06	1.84026e-05	1.30016e-05
Novosphingobium_sp._THN1	0	2.1224e-05	8.25599e-06	0	2.50803e-05	0	1.726e-05	0	4.49841e-05	1.29783e-05
Methylosulfonomonas_methylovora	0	0	0	0	0	0	0.000116654	0	0	1.29616e-05
Pseudomonas_mosselii	0	0	0.000116616	0	0	0	0	0	0	1.29573e-05
Burkholderia_sp._PAMC_28687	1.31116e-05	7.959e-06	1.032e-05	4.18462e-06	1.22012e-05	6.39062e-06	1.30938e-05	1.99457e-05	2.93078e-05	1.2946e-05
Aquisphaera_giovannonii	1.48598e-05	1.68023e-05	9.28799e-06	5.38023e-06	6.77845e-06	9.94096e-06	1.01179e-05	2.27951e-05	2.04473e-05	1.29345e-05
Sphingomonas_sp._LK11	0	0	0	1.91297e-05	1.96575e-05	4.40243e-05	1.13083e-05	9.68792e-06	1.22684e-05	1.28973e-05
Deinococcus_sp._AJ005	8.74107e-07	1.76867e-06	1.032e-06	8.36925e-06	3.38922e-06	8.52083e-06	4.8209e-05	1.59566e-05	2.79447e-05	1.2896e-05
Verrucosispora_sp._NA02020	2.79714e-05	0	1.7544e-05	9.56485e-06	2.30467e-05	1.20712e-05	0	2.56445e-05	0	1.28714e-05
Micromonospora_sp._WMMC415	2.01045e-05	2.47613e-05	9.28799e-06	3.58682e-06	1.35569e-05	1.84618e-05	0	2.05156e-05	5.45262e-06	1.28586e-05
Burkholderia_sp._RPE67	1.22375e-05	0	1.4448e-05	5.97803e-06	9.48983e-06	0	2.97587e-05	0	4.3621e-05	1.2837e-05
Legionella_longbeachae	0	0	0	2.57055e-05	3.66036e-05	3.0533e-05	0	0	2.24921e-05	1.28149e-05
Nitrosomonas_eutropha	3.40902e-05	6.19034e-06	1.6512e-05	1.13583e-05	1.08455e-05	2.55625e-05	5.35656e-06	5.1289e-06	0	1.27827e-05
Methylocystis_bryophila	0	9.72767e-06	2.9928e-05	1.01627e-05	1.35569e-05	4.97048e-06	9.52277e-06	1.99457e-05	1.70394e-05	1.27615e-05
Deltaproteobacteria_bacterium	6.99285e-06	6.19034e-06	7.22399e-05	4.18462e-06	2.03353e-05	3.55034e-06	0	5.69878e-07	6.81578e-07	1.27494e-05
Polymorphum_gilvum	0	0	0	0	6.03282e-05	2.27222e-05	0	1.25373e-05	1.90842e-05	1.27413e-05
Brevibacterium_luteolum	0	0	0	6.63562e-05	0	4.82847e-05	0	0	0	1.27379e-05
Mesorhizobium_sp._8	1.57339e-05	9.72767e-06	0	2.45099e-05	2.84695e-05	3.55034e-06	1.90455e-05	4.55902e-06	8.86051e-06	1.27174e-05
Paucimonas_lemoignei	0	0	5.676e-05	0	0	5.75156e-05	0	0	0	1.26973e-05
Tsuneonella_dongtanensis	0	0	8.25599e-06	1.61407e-05	8.81198e-06	1.98819e-05	1.96407e-05	7.40841e-06	3.40789e-05	1.2691e-05
Streptomyces_tendae	0	0	1.548e-05	5.38023e-06	1.96575e-05	2.48524e-05	2.67828e-05	5.69878e-06	1.63579e-05	1.269e-05
Nitrosospira_sp._40KI	0	1.14963e-05	0	3.70638e-05	0	3.47934e-05	0	6.26866e-06	2.45368e-05	1.26843e-05
Aeromicrobium_sp._A1-2	1.31116e-05	1.3265e-05	9.28799e-06	5.38023e-06	1.08455e-05	3.62135e-05	1.30938e-05	7.97829e-06	4.77104e-06	1.26608e-05
Pseudomonas_asturiensis	7.16768e-05	2.653e-05	1.548e-05	0	0	0	0	0	0	1.26319e-05
Leptospira_sp._severe_002	4.37053e-06	1.14963e-05	7.22399e-06	1.73363e-05	1.35569e-05	1.63316e-05	1.54745e-05	1.48168e-05	1.295e-05	1.26174e-05
Rhodococcus_sp._R79	0	0	5.16e-06	2.69011e-05	2.10132e-05	9.2309e-06	1.96407e-05	1.99457e-05	1.15868e-05	1.26087e-05
Streptomyces_sp._M2	0	7.07467e-06	1.9608e-05	1.01627e-05	6.77845e-06	3.55034e-06	1.66649e-05	1.8806e-05	3.0671e-05	1.25907e-05
Brevibacterium_sp._SMBL_HHYL_HB1	0	0	4.128e-05	2.51077e-05	1.89797e-05	1.91719e-05	0	8.54817e-06	0	1.25653e-05
Xanthomonas_campestris	6.11875e-06	7.959e-06	0	2.98902e-06	2.37246e-05	7.10069e-06	0	0	6.47499e-05	1.25158e-05
uncultured_Rhodocyclaceae_bacterium	0	0	0.000112488	0	0	0	0	0	0	1.24987e-05
Amphibacillus_xylanus	3.05937e-05	6.19034e-06	3.096e-05	5.38023e-06	1.89797e-05	4.26041e-06	8.9276e-06	5.69878e-06	1.36316e-06	1.24838e-05
Leptospira_biflexa	0	0	0	2.80968e-05	4.94827e-05	3.40833e-05	0	0	0	1.2407e-05
Pseudomonas_sp._St386	0	0	0	0	0	6.74565e-05	4.40428e-05	0	0	1.23888e-05
Burkholderia_stabilis	0	0	0	0	0	6.1776e-05	0	4.95794e-05	0	1.23728e-05
Rhodanobacter_glycinis	2.01045e-05	3.53733e-05	1.3416e-05	5.38023e-06	2.03353e-06	0	1.54745e-05	1.59566e-05	3.40789e-06	1.23496e-05
Comamonas_sp._NLF-7-7	0	0	9.08159e-05	2.03253e-05	0	0	0	0	0	1.2349e-05
Rhodococcus_sp._ZPP	0	8.84334e-06	1.3416e-05	2.03253e-05	4.74491e-06	2.48524e-05	1.19035e-05	1.02578e-05	1.63579e-05	1.23001e-05
Mycobacterium_xenopi	2.79714e-05	7.07467e-06	2.9928e-05	2.39121e-06	9.48983e-06	1.0651e-05	4.76139e-06	1.08277e-05	7.49736e-06	1.22881e-05
Virgibacillus_pantothenticus	1.48598e-05	2.74143e-05	1.8576e-05	5.38023e-06	1.89797e-05	2.84028e-06	7.73725e-06	1.42469e-05	0	1.22261e-05
Mucilaginibacter_ginsenosidivorans	4.37053e-06	1.94553e-05	5.16e-06	0	3.38922e-06	0	4.8209e-05	2.22252e-05	6.81578e-06	1.21806e-05
Aequorivita_sp._H23M31	0	0	0	6.21715e-05	4.74491e-05	0	0	0	0	1.21801e-05
Cylindrospermum_stagnale	4.02089e-05	9.72767e-06	3.9216e-05	1.01627e-05	6.1006e-06	7.10069e-07	1.19035e-06	2.27951e-06	0	1.21773e-05
Actinoplanes_missouriensis	0	0	0	0	6.77845e-06	0	2.55925e-05	6.61058e-05	1.09052e-05	1.21536e-05
Streptomyces_sp._M54	7.51732e-05	0	0	3.40748e-05	0	0	0	0	0	1.21387e-05
Sphingopyxis_sp._QXT-31	0	2.74143e-05	4.128e-06	8.36925e-06	6.1006e-06	1.34913e-05	1.726e-05	3.2483e-05	0	1.21385e-05
Burkholderia_sp._SFA1	0	2.56457e-05	0	0	0	0	5.41608e-05	0	2.93078e-05	1.21238e-05
Streptomyces_sp._NHF165	0	0	0	0	0	0	4.8209e-05	1.42469e-05	4.63473e-05	1.20893e-05
Micromonospora_endophytica_(Xie_et_al._2001)_Li_et_al._2019	0	7.07467e-06	2.58e-05	2.63033e-05	1.28791e-05	3.19531e-05	0	0	4.77104e-06	1.20868e-05
Leucobacter_triazinivorans	0	0	0	3.16836e-05	1.7624e-05	7.10069e-06	1.07131e-05	0	4.15762e-05	1.20775e-05
Devosia_sp._MC521	0	0	0	3.76616e-05	6.1006e-06	8.52083e-06	2.26166e-05	2.73541e-05	6.1342e-06	1.20431e-05
Protaetiibacter_sp._SSC-01	3.40902e-05	0	0	1.67385e-05	2.37246e-05	3.33732e-05	0	0	0	1.19918e-05
Agrobacterium_sp._33MFTa1.1	0.000107515	0	0	0	0	0	0	0	0	1.19461e-05
Streptomyces_spongiicola	9.61517e-06	2.74143e-05	2.2704e-05	7.77144e-06	1.22012e-05	1.20712e-05	0	3.98914e-06	1.15868e-05	1.19281e-05
Gemmatimonas_aurantiaca	1.6608e-05	9.72767e-06	2.3736e-05	3.58682e-06	7.45629e-06	7.10069e-06	1.48793e-05	8.54817e-06	1.56763e-05	1.19244e-05
Dechloromonas_sp.	0	2.3877e-05	0	0	5.35497e-05	2.98229e-05	0	0	0	1.19166e-05
Waddlia_malaysiensis	0	0	0	0	0.000107099	0	0	0	0	1.18999e-05
Streptomyces_lydicus	3.93348e-05	0	0	2.51077e-05	0	3.62135e-05	0	6.26866e-06	0	1.18805e-05
Streptacidiphilus_sp._P02-A3a	6.38098e-05	1.0612e-05	1.6512e-05	0	0	4.26041e-06	5.95173e-06	5.69878e-06	0	1.18716e-05
Herbaspirillum_rubrisubalbicans	6.11875e-06	0	0	2.09231e-05	8.13414e-06	2.62726e-05	1.19035e-05	3.98914e-06	2.93078e-05	1.18499e-05
Methylobacterium_mesophilicum	6.99285e-06	5.306e-06	2.1672e-05	7.77144e-06	1.35569e-05	7.10069e-06	3.57104e-06	2.96336e-05	1.09052e-05	1.18344e-05
Acidipropionibacterium_jensenii	0	0	0	7.11386e-05	0	0	3.51152e-05	0	0	1.1806e-05
Flavobacteriales_bacterium	1.22375e-05	1.68023e-05	5.16e-06	6.57584e-06	8.13414e-06	2.84028e-06	1.726e-05	1.59566e-05	2.11289e-05	1.17884e-05
Actinoplanes_derwentensis	4.37053e-06	0	6.192e-06	2.39121e-05	0	1.84618e-05	2.26166e-05	1.82361e-05	1.22684e-05	1.17842e-05
Pseudomonadaceae_bacterium_SI-3	0	0	0	0	0	0	0	0.000105997	0	1.17775e-05
Streptomyces_rubrolavendulae	0	0	0	0	0	0	6.48739e-05	4.10312e-05	0	1.17672e-05
Caballeronia_sp._SBC1	2.01045e-05	2.3877e-05	0	0	0	0	0	6.15468e-05	0	1.17254e-05
Streptomyces_thermoviolaceus	0	0	0	0	0	0	0	0	0.000104963	1.16626e-05
Sporosarcina_globispora	0	0	0	0	0	0	0	0	0.000104963	1.16626e-05
Nocardiopsis_sp._HDS5	0	4.42167e-06	6.192e-06	1.97275e-05	2.71138e-05	2.20121e-05	2.97587e-06	1.42469e-05	8.17893e-06	1.16521e-05
Paraburkholderia_caledonica	1.31116e-05	4.42167e-06	5.16e-06	1.43473e-05	4.06707e-06	0	1.48793e-05	1.8806e-05	2.99894e-05	1.16425e-05
Thalassospira_indica	0	0	0	0	0	0.00010438	0	0	0	1.15978e-05
Rhodococcus_aetherivorans	0	0	0	0	0	0	0	0	0.000104281	1.15868e-05
Lysobacter_sp._XL1	0	0	0.000104232	0	0	0	0	0	0	1.15813e-05
Legionella_pneumophila	1.31116e-05	1.76867e-05	3.4056e-05	2.39121e-06	8.81198e-06	6.39062e-06	5.35656e-06	6.83853e-06	9.54209e-06	1.15761e-05
Paenisporosarcina_antarctica	5.24464e-06	4.42167e-06	0	2.7499e-05	2.37246e-05	3.47934e-05	2.97587e-06	2.84939e-06	2.04473e-06	1.15059e-05
Cellulosimicrobium_sp._JZ28	0	0	0	0	0	0	0	1.76662e-05	8.58788e-05	1.1505e-05
Dysgonomonadaceae_bacterium_zrk40	0	8.84334e-06	0	7.17364e-06	5.96503e-05	2.76927e-05	0	0	0	1.14844e-05
Mycolicibacterium_baixiangningiae	1.39857e-05	2.1224e-05	1.6512e-05	1.13583e-05	9.48983e-06	1.56215e-05	4.16621e-06	1.13976e-06	9.54209e-06	1.14488e-05
Rhizobium_sp._STM_9443	0	0	0	0	0.000103032	0	0	0	0	1.1448e-05
Paracoccus_sp._Arc7-R13	0	0	0	2.03253e-05	5.42276e-06	1.98819e-05	1.01179e-05	2.16554e-05	2.52184e-05	1.14024e-05
Sphingobacterium_siyangense	6.99285e-06	9.5508e-05	0	0	0	0	0	0	0	1.1389e-05
Streptomyces_lavendulae	3.75866e-05	7.959e-06	0	7.77144e-06	1.28791e-05	3.55034e-06	1.78552e-05	3.98914e-06	1.09052e-05	1.13884e-05
Mesorhizobium_sp._M1D.F.Ca.ET.043.01.1.1	0	2.29927e-05	8.25599e-06	6.57584e-06	1.69461e-05	3.55034e-05	0	5.1289e-06	6.81578e-06	1.13576e-05
Massilia_violaceinigra	0	5.306e-06	0	0	3.86372e-05	0	4.1067e-05	1.70963e-05	0	1.13452e-05
Protaetiibacter_larvae	2.62232e-05	2.47613e-05	0	1.43473e-05	1.83018e-05	0	1.3689e-05	0	4.77104e-06	1.13437e-05
Staphylospora_marina	6.11875e-06	1.76867e-06	2.064e-06	3.28792e-05	3.59258e-05	2.20121e-05	5.95173e-07	0	6.81578e-07	1.13384e-05
Lacibacter_sp._S13-6-6	1.22375e-05	6.19034e-06	2.064e-06	2.27165e-05	2.50803e-05	3.1243e-05	1.78552e-06	0	0	1.12575e-05
Streptomyces_koyangensis	0	2.56457e-05	0	0	0	1.42014e-05	1.42842e-05	1.08277e-05	3.61236e-05	1.12314e-05
Cellulomonas_sp._H30R-01	0	0	6.2952e-05	8.36925e-06	0	8.52083e-06	0	0	2.04473e-05	1.11433e-05
Tessaracoccus_aquimaris	3.58384e-05	0	0	1.19561e-05	0	0	0	5.18589e-05	0	1.10726e-05
uncultured_ammonia-oxidizing_bacterium	0	0	0	9.92353e-05	0	0	0	0	0	1.10261e-05
Acinetobacter_johnsonii	0	0	1.7544e-05	0	2.1691e-05	0	5.05897e-05	9.11805e-06	0	1.09936e-05
Thiomonas_sp._X19	6.99285e-06	8.84334e-06	1.032e-05	1.01627e-05	5.42276e-06	1.42014e-05	2.55925e-05	1.25373e-05	4.77104e-06	1.09826e-05
Rhodococcus_sp._RDE2	3.40902e-05	2.03397e-05	0	0	2.03353e-05	1.13611e-05	1.24986e-05	0	0	1.09583e-05
Mesorhizobium_sp._M4B.F.Ca.ET.058.02.1.1	4.37053e-06	1.0612e-05	1.7544e-05	2.45099e-05	2.50803e-05	0	7.73725e-06	3.98914e-06	4.77104e-06	1.09571e-05
uncultured_bacterium_pTW2	6.11875e-06	8.84334e-07	0	2.51077e-05	3.11809e-05	3.1243e-05	1.19035e-06	2.84939e-06	0	1.09527e-05
Nostoc_flagelliforme	1.22375e-05	2.03397e-05	2.064e-05	1.55429e-05	5.42276e-06	1.0651e-05	2.97587e-06	4.55902e-06	6.1342e-06	1.09448e-05
Dietzia_timorensis	0	0	8.46239e-05	0	0	0	1.3689e-05	0	0	1.09237e-05
Lysobacter_sp._H23M47	0	0	1.1352e-05	2.39121e-05	3.45701e-05	2.84028e-05	0	0	0	1.09152e-05
Mycolicibacterium_nivoides	0	0	0	8.18991e-05	0	0	1.60697e-05	0	0	1.08854e-05
Tessaracoccus_flavescens	0	0	0	2.63033e-05	0	1.27812e-05	1.726e-05	1.76662e-05	2.38552e-05	1.0874e-05
Mycolicibacterium_rutilum	4.37053e-05	1.76867e-05	0	0	2.1691e-05	0	2.97587e-06	2.84939e-06	8.86051e-06	1.08632e-05
Streptomyces_sp._TLI_053	1.6608e-05	7.959e-06	1.032e-05	3.58682e-06	3.38922e-06	2.34323e-05	7.73725e-06	0	2.45368e-05	1.0841e-05
Nocardia_brasiliensis	9.61517e-06	4.42167e-06	6.192e-06	3.22814e-05	1.08455e-05	1.91719e-05	4.16621e-06	0	9.54209e-06	1.06929e-05
Streptomyces_sp._F8	0	0	1.9608e-05	4.18462e-06	3.11809e-05	4.97048e-06	3.57104e-06	2.27951e-06	2.99894e-05	1.06427e-05
Streptomyces_sp._NA03103	0	0	0	0	0	1.98819e-05	0	7.57938e-05	0	1.06306e-05
Nocardioides_sambongensis	0	0	1.2384e-05	4.18462e-06	1.42347e-05	1.49114e-05	1.60697e-05	1.53867e-05	1.84026e-05	1.06193e-05
Citrifermentans_bemidjiense	0	0	2.1672e-05	4.84221e-05	1.28791e-05	7.10069e-06	5.35656e-06	0	0	1.06034e-05
Rhizobium_daejeonense	0	0	0	0	4.27042e-05	2.62726e-05	1.13083e-05	2.84939e-06	1.22684e-05	1.06003e-05
Brevundimonas_sp._AJA228-03	1.31116e-05	0	1.1352e-05	8.36925e-06	1.15234e-05	0	3.69007e-05	7.97829e-06	6.1342e-06	1.05966e-05
Rhodococcus_sp._WAY2	0	1.41493e-05	6.192e-06	1.19561e-05	1.08455e-05	1.49114e-05	5.35656e-06	1.48168e-05	1.70394e-05	1.05852e-05
Mycolicibacterium_vanbaalenii	0	0	0	0	0	0	9.52277e-05	0	0	1.05809e-05
Schnuerera_ultunensis	1.6608e-05	7.07467e-06	6.192e-06	1.13583e-05	2.10132e-05	1.20712e-05	3.57104e-06	9.68792e-06	7.49736e-06	1.05637e-05
Cytophaga_hutchinsonii	4.37053e-06	0	4.9536e-05	1.19561e-06	3.45701e-05	7.10069e-07	1.78552e-06	5.69878e-07	2.04473e-06	1.05314e-05
Mycobacterium_cookii	1.39857e-05	1.50337e-05	6.192e-06	4.78243e-06	8.81198e-06	3.55034e-06	5.35656e-06	1.65265e-05	2.04473e-05	1.05207e-05
Methylibium_sp._Pch-M	6.11875e-06	0	4.3344e-05	1.73363e-05	0	2.76927e-05	0	0	0	1.04991e-05
Sphingomonas_changnyeongensis	0	0	5.16e-06	0	2.64359e-05	6.39062e-06	2.38069e-05	2.10855e-05	1.15868e-05	1.04962e-05
Spirochaeta_aurantia	3.58384e-05	2.9183e-05	0	2.09231e-05	0	8.52083e-06	0	0	0	1.04961e-05
Paludibaculum_fermentans	1.92303e-05	1.8571e-05	2.1672e-05	4.78243e-06	6.1006e-06	4.26041e-06	9.52277e-06	5.1289e-06	4.77104e-06	1.04488e-05
Sphingobium_sp._KCTC_72723	1.13634e-05	4.42167e-06	6.192e-06	4.78243e-06	1.28791e-05	5.39652e-05	0	0	0	1.04004e-05
Paenibacillus_sp._FSL_P4-0081	2.4475e-05	2.21083e-05	2.1672e-05	5.38023e-06	2.71138e-06	0	1.19035e-06	8.54817e-06	7.49736e-06	1.03981e-05
Bifidobacterium_pseudocatenulatum	3.93348e-05	3.1836e-05	0	1.07605e-05	1.15234e-05	0	0	0	0	1.03838e-05
Tepidimicrobium_ferriphilum	0	0	0	9.32573e-05	0	0	0	0	0	1.03619e-05
Streptomyces_genisteinicus	3.40902e-05	0	1.2384e-05	8.36925e-06	0	2.20121e-05	0	1.02578e-05	6.1342e-06	1.03608e-05
Streptomyces_argillaceus	2.01045e-05	3.80263e-05	1.1352e-05	1.01627e-05	5.42276e-06	2.84028e-06	2.38069e-06	2.27951e-06	0	1.02854e-05
Sphingobium_sp._EP60837	1.74821e-05	1.76867e-05	0	1.49451e-05	0	0	4.22573e-05	0	0	1.02635e-05
Flavobacterium_sp.	3.05937e-05	0	0	0	0	6.1776e-05	0	0	0	1.02633e-05
Nocardiopsis_dassonvillei	0	2.82987e-05	0	3.3477e-05	0	3.0533e-05	0	0	0	1.02565e-05
Mesorhizobium_sp._NBSH29	6.11875e-06	8.84334e-07	3.096e-06	1.01627e-05	2.91473e-05	2.20121e-05	7.14208e-06	7.40841e-06	6.1342e-06	1.0234e-05
Deinococcus_gobiensis	8.74107e-07	8.84334e-07	1.032e-06	5.97803e-07	6.77845e-07	0	1.78552e-06	1.70963e-06	8.45156e-05	1.02308e-05
Leucobacter_muris	0	0	0	1.67385e-05	1.15234e-05	1.63316e-05	1.96407e-05	2.27951e-05	4.77104e-06	1.02e-05
Nocardia_sp._CS682	1.57339e-05	8.84334e-06	1.032e-05	1.73363e-05	7.45629e-06	1.49114e-05	1.30938e-05	0	4.08947e-06	1.01983e-05
Mesorhizobium_sp._B2-1-8	2.62232e-06	7.07467e-06	1.1352e-05	1.85319e-05	1.55904e-05	1.20712e-05	1.01179e-05	7.40841e-06	6.81578e-06	1.01761e-05
Mycobacterium_shottsii	0	0	3.3024e-05	0	0	0	5.8327e-05	0	0	1.01501e-05
Streptomyces_sp._WA6-1-16	2.01045e-05	0	2.2704e-05	1.85319e-05	0	0	0	7.40841e-06	2.24921e-05	1.01379e-05
Agrobacterium_vitis	7.86696e-06	1.94553e-05	8.25599e-06	1.13583e-05	1.01677e-05	4.97048e-06	2.38069e-06	2.39349e-05	2.72631e-06	1.01241e-05
Streptomyces_nodosus	6.11875e-06	5.306e-06	2.1672e-05	7.77144e-06	2.71138e-06	1.42014e-05	6.54691e-06	2.84939e-06	2.38552e-05	1.01147e-05
Phenylobacterium_parvum	0	3.53733e-06	0	1.49451e-05	2.44024e-05	3.19531e-05	0	0	1.56763e-05	1.00571e-05
Bifidobacterium_longum	1.57339e-05	1.68023e-05	0	0	0	0	4.70187e-05	1.08277e-05	0	1.00425e-05
Pseudomonas_iranensis	0	0	0	0	0	0	5.95173e-06	6.32564e-05	2.11289e-05	1.00375e-05
Pseudoxanthomonas_japonensis	1.13634e-05	9.72767e-06	0	8.96705e-06	2.23689e-05	3.76337e-05	0	0	0	1.00067e-05
Pseudomonas_protegens	2.4475e-05	1.0612e-05	1.2384e-05	0	8.13414e-06	0	1.19035e-05	7.40841e-06	1.49947e-05	9.99019e-06
Streptomyces_pulveraceus	0	0	0	8.96705e-05	0	0	0	0	0	9.96339e-06
Microbacterium_sp._1S1	0	0	0	2.63033e-05	6.30396e-05	0	0	0	0	9.92699e-06
Serratia_quinivorans	2.36009e-05	3.36047e-05	2.7864e-05	0	0	0	4.16621e-06	0	0	9.91508e-06
Agrobacterium_fabrum	9.61517e-06	2.47613e-05	0	0	1.42347e-05	1.42014e-05	8.33243e-06	1.08277e-05	6.81578e-06	9.86539e-06
Aureimonas_sp._AU12	0	6.01347e-05	0	0	0	0	0	0	2.86263e-05	9.86233e-06
Thermopolyspora_flexuosa	0	0	0	0	0	8.87586e-05	0	0	0	9.86207e-06
Mycobacterium_heckeshornense	8.74107e-06	1.5918e-05	3.096e-06	4.18462e-06	6.77845e-06	1.27812e-05	1.3689e-05	1.31072e-05	1.02237e-05	9.83547e-06
Nostoc_sp._LEGE_06150	0	0	0	1.73363e-05	7.11737e-05	0	0	0	0	9.83444e-06
Cryobacterium_sp.	0	0	0	3.76616e-05	5.08384e-05	0	0	0	0	9.83333e-06
Microbacterium_pygmaeum	0	3.53733e-06	1.032e-05	5.97803e-06	1.69461e-05	1.27812e-05	2.20214e-05	9.11805e-06	7.49736e-06	9.79995e-06
Luteimonas_granuli	6.99285e-06	0	0	0	8.81198e-06	1.84618e-05	1.54745e-05	0	3.81684e-05	9.76772e-06
Streptomyces_cadmiisoli	1.57339e-05	7.07467e-06	0	1.55429e-05	2.37246e-05	6.39062e-06	7.73725e-06	6.83853e-06	4.77104e-06	9.75706e-06
Halomonas_sp._JS92-SW72	0	4.42167e-06	1.548e-05	4.18462e-06	6.1006e-06	0	2.49973e-05	1.82361e-05	1.43131e-05	9.74815e-06
Enterococcus_faecalis	0	0	0	0	1.22012e-05	0	0	5.69878e-05	1.84026e-05	9.7324e-06
Saccharothrix_syringae	1.04893e-05	9.72767e-06	0	7.77144e-06	6.77845e-06	0	6.54691e-06	3.19132e-05	1.43131e-05	9.72667e-06
Corynebacterium_doosanense	0	0	0	3.52704e-05	5.2194e-05	0	0	0	0	9.71827e-06
Thermoclostridium_stercorarium	0	5.306e-06	0	1.31517e-05	2.10132e-05	2.84028e-05	5.35656e-06	4.55902e-06	9.54209e-06	9.70348e-06
Polymorphospora_rubra	2.01045e-05	1.0612e-05	0	2.09231e-05	1.15234e-05	1.77517e-05	2.97587e-06	0	3.40789e-06	9.69982e-06
Nonomuraea_gerenzanensis	0	0	0	3.9455e-05	2.03353e-05	9.2309e-06	5.35656e-06	7.40841e-06	5.45262e-06	9.69321e-06
Nostoc_sphaeroides	1.04893e-05	1.68023e-05	2.2704e-05	7.77144e-06	4.74491e-06	1.0651e-05	1.78552e-06	3.98914e-06	8.17893e-06	9.67962e-06
Streptomyces_griseoviridis	2.70973e-05	7.959e-06	4.0248e-05	0	0	3.55034e-06	4.16621e-06	3.98914e-06	0	9.66778e-06
Aeromonas_hydrophila	0	0	0	0	5.08384e-05	3.19531e-05	4.16621e-06	0	0	9.66196e-06
Tessaracoccus_sp._MC1865	0	0	0	4.66287e-05	2.23689e-05	1.77517e-05	0	0	0	9.63881e-06
Corynebacterium_casei	0	0	0	8.66815e-05	0	0	0	0	0	9.63128e-06
Psychrobacillus_insolitus	0	0	0	8.66815e-05	0	0	0	0	0	9.63128e-06
Streptomyces_chromofuscus	2.97196e-05	0	0	0	1.28791e-05	2.48524e-05	4.16621e-06	3.98914e-06	1.09052e-05	9.61241e-06
Lysobacter_oculi	0	1.14963e-05	0	0	7.45629e-06	1.77517e-05	3.80911e-05	1.13976e-05	0	9.577e-06
Salinibacterium_sp._dk2585	0	0	0	1.07605e-05	2.03353e-06	8.52083e-06	1.78552e-05	3.2483e-05	1.43131e-05	9.5518e-06
Nocardiopsis_alba	8.74107e-06	1.68023e-05	0	7.77144e-06	2.77916e-05	3.55034e-06	0	3.98914e-06	1.70394e-05	9.5206e-06
Muricauda_aquimarina	0	0	0	0	7.18515e-05	1.34913e-05	0	0	0	9.48254e-06
Heyndrickxia_oleronia	7.86696e-06	5.306e-06	9.28799e-06	8.96705e-06	1.42347e-05	1.49114e-05	4.16621e-06	1.76662e-05	2.72631e-06	9.45921e-06
uncultured_bacterium_5G4	1.57339e-05	1.41493e-05	7.22399e-06	4.78243e-06	1.35569e-06	9.94096e-06	1.24986e-05	1.13976e-05	7.49736e-06	9.39777e-06
Mycolicibacter_terrae	0	5.12913e-05	0	0	0	0	5.35656e-06	2.27951e-06	2.52184e-05	9.34953e-06
Shinella_sp._PSBB067	2.27268e-05	0	0	0	0	2.34323e-05	0	1.13976e-05	2.65815e-05	9.34868e-06
Polaromonas_sp._E3S	0	0	0	0	8.40528e-05	0	0	0	0	9.33919e-06
Lysobacter_alkalisoli	6.11875e-06	2.1224e-05	1.2384e-05	2.98902e-06	1.83018e-05	7.81076e-06	1.48793e-05	0	0	9.30085e-06
Opitutus_terrae	2.27268e-05	6.19034e-06	7.22399e-06	2.03253e-05	5.42276e-06	7.10069e-06	5.35656e-06	8.54817e-06	6.81578e-07	9.28624e-06
Flavobacterium_gilvum	6.99285e-06	1.5918e-05	1.2384e-05	4.78243e-06	1.35569e-05	1.77517e-05	9.52277e-06	2.27951e-06	0	9.24313e-06
uncultured_Parcubacteria_group_bacterium	2.53491e-05	0	5.7792e-05	0	0	0	0	0	0	9.23789e-06
Streptomyces_regensis	0	0	0	8.30947e-05	0	0	0	0	0	9.23274e-06
Bacillus_dafuensis	4.37053e-06	6.19034e-06	5.16e-06	1.61407e-05	0	9.2309e-06	1.54745e-05	1.76662e-05	8.86051e-06	9.23263e-06
Isosphaera_pallida	8.74107e-07	0	0	0	0	0	8.21339e-05	0	0	9.22311e-06
Clavibacter_zhangzhiyongii	0	0	0	2.86946e-05	1.49126e-05	3.90538e-05	0	0	0	9.18455e-06
Rathayibacter_sp._VKM_Ac-2760	0	0	0	1.73363e-05	1.35569e-05	4.82847e-05	0	2.84939e-06	0	9.11414e-06
Pseudomonas_qingdaonensis	3.75866e-05	0	3.7152e-05	7.17364e-06	0	0	0	0	0	9.10136e-06
Clostridium_sporogenes	0	0	5.676e-05	0	0	0	0	2.50746e-05	0	9.09273e-06
Ruminococcus_sp._SR1/5	0	0	0	0	0	8.16579e-05	0	0	0	9.0731e-06
Planobispora_rosea	0	0	8.15279e-05	0	0	0	0	0	0	9.05866e-06
Aequorivita_sublithincola	0	0	0	2.21187e-05	2.23689e-05	3.69236e-05	0	0	0	9.04569e-06
uncultured_Acaryochloris_sp.	0	0	0	0	8.13414e-05	0	0	0	0	9.03793e-06
Kibdelosporangium_sp._MJ126-NF4	7.86696e-06	0	1.8576e-05	2.98902e-06	0	2.84028e-06	4.16621e-06	2.84939e-05	1.63579e-05	9.03225e-06
Pseudomonas_synxantha	0	0	2.3736e-05	0	8.13414e-06	3.33732e-05	0	1.59566e-05	0	9.02222e-06
Clostridium_sp._C5S11	6.11875e-06	3.53733e-06	5.16e-06	1.49451e-05	2.30467e-05	8.52083e-06	7.14208e-06	5.1289e-06	7.49736e-06	9.01078e-06
Mammaliicoccus_sciuri	1.57339e-05	1.3265e-05	2.8896e-05	2.39121e-06	8.81198e-06	5.68055e-06	0	2.84939e-06	3.40789e-06	9.00399e-06
Arthrobacter_sp._ON14	0	0	0	0	0	8.09479e-05	0	0	0	8.99421e-06
Burkholderia_anthina	0	0	0	0	0	0	0	8.09227e-05	0	8.99141e-06
Granulicella_sp._WH15	1.74821e-05	1.0612e-05	1.7544e-05	4.18462e-06	4.74491e-06	0	7.14208e-06	2.84939e-06	1.63579e-05	8.99078e-06
Paraburkholderia_caffeinilytica	9.61517e-06	0	4.644e-05	0	0	0	7.73725e-06	3.41927e-06	1.36316e-05	8.98258e-06
Sphingomonas_insulae	6.99285e-06	0	0	5.97803e-06	3.38922e-05	2.20121e-05	7.73725e-06	0	4.08947e-06	8.96689e-06
Streptomyces_ferrugineus	2.79714e-05	7.959e-06	0	3.58682e-06	4.06707e-06	7.81076e-06	8.9276e-06	3.98914e-06	1.63579e-05	8.9633e-06
Pseudomonas_sp._S09G_359	1.48598e-05	3.53733e-06	1.7544e-05	0	6.77845e-06	1.42014e-05	1.13083e-05	0	1.22684e-05	8.94418e-06
Pseudomonas_alkylphenolica	0	2.29927e-05	1.032e-05	0	4.13485e-05	2.84028e-06	2.97587e-06	0	0	8.94193e-06
Streptomyces_sp._3211	0	0	1.4448e-05	0	2.77916e-05	5.68055e-06	2.49973e-05	0	7.49736e-06	8.93498e-06
Betaproteobacteria_bacterium	1.92303e-05	2.21083e-05	1.9608e-05	6.57584e-06	7.45629e-06	3.55034e-06	0	1.70963e-06	0	8.91542e-06
Rhizobium_sp._CCGE532	0	0	0	0	0	8.02378e-05	0	0	0	8.91531e-06
Allosphingosinicella_indica	9.61517e-06	2.653e-06	3.096e-06	5.97803e-06	1.55904e-05	3.55034e-05	3.57104e-06	0	4.08947e-06	8.89962e-06
Streptomyces_pristinaespiralis	0	1.94553e-05	1.2384e-05	1.31517e-05	1.42347e-05	4.26041e-06	1.01179e-05	0	6.1342e-06	8.85981e-06
Flavobacterium_crocinum	0	6.19034e-06	5.7792e-05	7.17364e-06	0	8.52083e-06	0	0	0	8.85297e-06
Pseudomonas_marincola	0	0	0	0	2.71138e-06	0	8.9276e-06	6.78155e-05	0	8.82827e-06
Nitrosospira_sp._III2	0	0	0	0	0	5.53854e-05	0	0	2.38552e-05	8.80451e-06
Rhodopseudomonas_sp._SK50-23	2.62232e-06	1.5918e-05	1.032e-05	6.57584e-06	2.03353e-06	2.13021e-06	7.73725e-06	1.82361e-05	1.36316e-05	8.80053e-06
Bacillus_sp._X1(2014)	7.86696e-06	7.07467e-06	5.16e-06	1.19561e-05	2.64359e-05	1.70417e-05	0	2.27951e-06	1.36316e-06	8.79755e-06
Pedosphaera_parvula	1.74821e-05	1.41493e-05	1.6512e-05	5.97803e-06	4.74491e-06	1.42014e-06	6.54691e-06	3.98914e-06	8.17893e-06	8.77795e-06
Corynebacterium_glutamicum	0	0	0	0	7.863e-05	0	0	0	0	8.73667e-06
Streptomyces_sp._YPW6	0	0	0	0	6.77845e-06	6.39062e-06	3.33297e-05	2.39349e-05	8.17893e-06	8.73473e-06
Nocardioides_sp._JQ2195	0	0	2.2704e-05	4.18462e-06	2.03353e-06	9.94096e-06	2.38069e-06	2.22252e-05	1.49947e-05	8.71819e-06
Mesorhizobium_sp._M1E.F.Ca.ET.045.02.1.1	0	1.23807e-05	6.192e-06	2.21187e-05	2.10132e-05	7.10069e-06	4.16621e-06	0	5.45262e-06	8.71379e-06
Paracoccus_sp._MC1862	0	8.84334e-07	0	3.16836e-05	3.11809e-05	9.94096e-06	2.38069e-06	2.27951e-06	0	8.70555e-06
Mycoavidus_sp._HKI	1.6608e-05	1.76867e-05	1.032e-05	2.98902e-06	6.1006e-06	2.13021e-06	0	7.40841e-06	1.49947e-05	8.69307e-06
uncultured_Nitrospirae_bacterium_Rifle_16ft_4_minimus_10340	1.6608e-05	2.653e-05	2.6832e-05	3.58682e-06	6.77845e-07	7.10069e-07	1.19035e-06	0	2.04473e-06	8.68665e-06
Streptomyces_sp._NEAU-S7GS2	3.67125e-05	1.41493e-05	0	0	0	1.70417e-05	0	0	1.02237e-05	8.68079e-06
Massilia_antarctica	4.37053e-06	0	0	2.21187e-05	2.23689e-05	8.52083e-06	1.48793e-05	5.69878e-06	0	8.6619e-06
Pseudomonas_sp._MYb193	6.99285e-06	1.94553e-05	2.6832e-05	0	0	5.68055e-06	4.16621e-06	4.55902e-06	1.02237e-05	8.65663e-06
Marinicauda_algicola	0	0	0	3.28792e-05	4.47378e-05	0	0	0	0	8.6241e-06
Porphyrobacter_sp._CACIAM_03H1	0	3.00673e-05	3.1992e-05	0	0	0	1.54745e-05	0	0	8.61487e-06
Pseudomonas_sp._RU47	0	0	0	3.46726e-05	2.23689e-05	0	2.02359e-05	0	0	8.58637e-06
Phyllobacterium_sp._628	1.6608e-05	3.89107e-05	1.1352e-05	0	4.06707e-06	4.26041e-06	0	0	2.04473e-06	8.58255e-06
Chryseobacterium_faecale	0	2.653e-06	0	1.67385e-05	1.62683e-05	1.70417e-05	5.95173e-06	6.26866e-06	1.22684e-05	8.57669e-06
Pasteurella_multocida	4.45794e-05	0	0	0	0	0	0	0	3.20342e-05	8.51262e-06
Roseococcus_microcysteis	0	7.07467e-06	2.064e-06	1.19561e-05	4.74491e-06	8.52083e-06	8.9276e-06	1.82361e-05	1.49947e-05	8.5021e-06
Phycicoccus_endophyticus	6.99285e-06	0	8.25599e-06	0	3.38922e-06	0	0	2.50746e-05	3.27157e-05	8.49205e-06
Kitasatospora_albolonga	2.36009e-05	0	0	3.6466e-05	0	1.63316e-05	0	0	0	8.48872e-06
Corynebacterium_tuberculostearicum	5.06982e-05	0	0	0	0	0	0	2.56445e-05	0	8.48252e-06
Muricauda_oceani	0	0	0	1.55429e-05	2.10132e-05	3.97639e-05	0	0	0	8.47999e-06
Bacillus_sp._ABP14	0	0	0	0	1.22012e-05	0	0	0	6.40683e-05	8.47439e-06
Corynebacterium_xerosis	2.36009e-05	0	0	8.36925e-06	2.44024e-05	8.52083e-06	1.13083e-05	0	0	8.46685e-06
Nocardia_paucivorans	0	0	0	0	0	7.59774e-05	0	0	0	8.44193e-06
Streptomyces_sp._KY2	0	0	0	0	0	6.39062e-06	0	6.83853e-06	6.27052e-05	8.43715e-06
Exiguobacterium_sp._Helios	0	1.76867e-06	0	3.9455e-05	1.69461e-05	1.63316e-05	0	0	1.36316e-06	8.42939e-06
Pseudoclavibacter_triregionum	0	0	0	2.39121e-05	5.15162e-05	0	0	0	0	8.38093e-06
Massilia_albidiflava	6.99285e-06	1.3265e-05	0	1.67385e-05	1.15234e-05	0	8.33243e-06	9.68792e-06	8.86051e-06	8.37784e-06
Rhodococcus_sp._P1Y	2.79714e-05	9.72767e-06	1.2384e-05	4.78243e-06	6.1006e-06	2.13021e-06	7.14208e-06	1.70963e-06	3.40789e-06	8.37288e-06
Caulobacter_vibrioides	2.36009e-05	1.94553e-05	0	2.45099e-05	0	0	7.73725e-06	0	0	8.36705e-06
Rhizobium_sp._Khangiran2	0	0	0	2.69011e-05	4.8127e-05	0	0	0	0	8.33646e-06
Streptomyces_nitrosporeus	2.70973e-05	0	0	1.01627e-05	5.42276e-06	0	1.90455e-05	5.69878e-06	7.49736e-06	8.32493e-06
Streptomyces_griseochromogenes	3.32161e-05	1.41493e-05	0	0	7.45629e-06	3.55034e-06	0	6.83853e-06	9.54209e-06	8.30585e-06
Nitrosospira_sp._NpAV	6.99285e-06	1.5918e-05	0	1.13583e-05	2.84695e-05	7.10069e-06	4.76139e-06	0	0	8.28896e-06
Frigidibacter_mobilis	0	3.4489e-05	0	4.00528e-05	0	0	0	0	0	8.28243e-06
Nitrosomonas_europaea	0	0	0	4.18462e-05	0	3.26632e-05	0	0	0	8.27882e-06
Pedobacter_sp._D749	3.49643e-06	3.00673e-05	2.064e-05	1.79341e-06	9.48983e-06	4.97048e-06	0	3.98914e-06	0	8.27185e-06
Microbacterium_sp._E22	0	0	7.43039e-05	0	0	0	0	0	0	8.25599e-06
Streptomyces_sp._WAC_01420	7.42991e-05	0	0	0	0	0	0	0	0	8.25545e-06
Chenggangzhangella_methanolivorans	0	5.306e-06	0	8.36925e-06	8.13414e-06	1.77517e-05	4.16621e-06	1.53867e-05	1.49947e-05	8.2343e-06
Archangium_sp.	0	0	0	3.28792e-05	0	4.1184e-05	0	0	0	8.22924e-06
Brevibacterium_casei	0	0	0	0	3.18587e-05	1.49114e-05	0	0	2.72631e-05	8.22592e-06
Janibacter_sp._YB324	0	0	0	0	0	0	3.27345e-05	1.19674e-05	2.93078e-05	8.22331e-06
Ornithinimicrobium_avium	6.11875e-06	0	0	3.16836e-05	8.81198e-06	0	3.57104e-06	1.42469e-05	9.54209e-06	8.21938e-06
Gemmata_obscuriglobus	1.13634e-05	1.68023e-05	9.28799e-06	1.07605e-05	2.71138e-06	0	3.57104e-06	5.69878e-06	1.36316e-05	8.20299e-06
Streptomyces_sp._HF10	0	0	0	5.97803e-06	0	0	6.54691e-06	1.76662e-05	4.3621e-05	8.20135e-06
Acetivibrio_clariflavus	1.74821e-06	6.19034e-06	0	1.07605e-05	2.77916e-05	1.42014e-05	4.16621e-06	5.1289e-06	3.40789e-06	8.155e-06
Cellulomonas_sp._C5510	0	0	2.2704e-05	1.97275e-05	2.1691e-05	9.2309e-06	0	0	0	8.15038e-06
Leucobacter_denitrificans	0	0	0	0	9.48983e-06	1.63316e-05	1.66649e-05	1.65265e-05	1.43131e-05	8.14732e-06
Frigoribacterium_sp._28AGIII	0	0	7.32719e-05	0	0	0	0	0	0	8.14133e-06
Microbacterium_chocolatum	0	0	0	1.13583e-05	3.45701e-05	0	6.54691e-06	1.25373e-05	8.17893e-06	8.13239e-06
Cellvibrio_sp._PSBB023	3.93348e-05	0	0	0	2.64359e-05	4.97048e-06	0	2.27951e-06	0	8.11342e-06
Agromyces_intestinalis	0	0	2.6832e-05	0	1.42347e-05	2.13021e-05	3.57104e-06	2.84939e-06	4.08947e-06	8.09763e-06
Streptomyces_collinus	9.61517e-06	7.959e-06	1.032e-05	1.91297e-05	1.28791e-05	0	8.9276e-06	3.98914e-06	0	8.09107e-06
Solimonas_sp._K1W22B-7	1.22375e-05	7.959e-06	1.548e-05	1.43473e-05	1.01677e-05	1.13611e-05	1.19035e-06	0	0	8.08254e-06
Nitrospira_sp.	6.11875e-06	7.959e-06	2.064e-06	1.61407e-05	1.49126e-05	2.13021e-05	2.38069e-06	1.70963e-06	0	8.06527e-06
Bacillus_velezensis	0	4.86383e-05	0	2.39121e-05	0	0	0	0	0	8.06116e-06
Eggerthella_lenta	3.32161e-05	0	0	0	3.9315e-05	0	0	0	0	8.05901e-06
Erythrobacter_litoralis	0	0	4.128e-06	0	0	0	0	6.83853e-05	0	8.05704e-06
Sinorhizobium_americanum	0	0	2.3736e-05	1.13583e-05	0	1.91719e-05	1.13083e-05	0	6.81578e-06	8.04335e-06
Paraburkholderia_sp._SOS3	0	0	0	0	0	0	1.13083e-05	4.33107e-05	1.7721e-05	8.03778e-06
Pengzhenrongella_sicca	0	1.23807e-05	7.22399e-06	2.98902e-06	0	8.52083e-06	0	3.98914e-06	3.68052e-05	7.98987e-06
Gordonia_phthalatica	0	0	0	1.37495e-05	4.20264e-05	0	0	1.59566e-05	0	7.97027e-06
Ralstonia_sp._56D2	1.04893e-05	0	1.2384e-05	1.07605e-05	0	4.97048e-06	1.96407e-05	8.54817e-06	4.77104e-06	7.95157e-06
Thermoactinomyces_sp._YT06	8.74107e-07	0	0	1.73363e-05	1.7624e-05	1.91719e-05	4.76139e-06	6.26866e-06	5.45262e-06	7.94321e-06
Streptomyces_cyaneochromogenes	0	2.21083e-05	1.8576e-05	2.98902e-06	7.45629e-06	3.55034e-06	3.57104e-06	3.41927e-06	9.54209e-06	7.91249e-06
Rugosibacter_aromaticivorans	0	1.23807e-05	0	2.15209e-05	1.22012e-05	2.48524e-05	0	0	0	7.88391e-06
Streptomyces_sp._M56	0	0	0	0	0	0	7.08256e-05	0	0	7.86951e-06
Lysobacter_sp._HDW10	0	0	0	4.78243e-06	1.28791e-05	1.42014e-05	8.9276e-06	0	2.99894e-05	7.86443e-06
Paraburkholderia_pallida	2.62232e-06	2.653e-06	0	5.38023e-06	0	7.81076e-06	1.48793e-05	1.8806e-05	1.84026e-05	7.83936e-06
Rathayibacter_sp._VKM_Ac-2804	0	0	1.6512e-05	3.16836e-05	9.48983e-06	1.27812e-05	0	0	0	7.82963e-06
Pseudomonas_sp._Y39-6	4.19571e-05	0	0	0	0	2.84028e-05	0	0	0	7.81776e-06
Corynebacterium_sanguinis	0	0	0	4.18462e-05	0	2.84028e-05	0	0	0	7.80544e-06
Nostoc_sp._C052	5.24464e-06	1.0612e-05	1.1352e-05	1.79341e-05	6.77845e-06	7.81076e-06	1.78552e-06	7.97829e-06	6.81578e-07	7.79748e-06
Paenibacillus_antarcticus	9.61517e-06	7.959e-06	8.25599e-06	2.39121e-06	1.08455e-05	9.94096e-06	2.38069e-06	1.31072e-05	5.45262e-06	7.77204e-06
Herbaspirillum_seropedicae	6.99285e-06	0	0	4.18462e-06	1.62683e-05	6.39062e-06	9.52277e-06	2.10855e-05	5.45262e-06	7.76636e-06
Paraburkholderia_atlantica	2.62232e-06	5.306e-06	1.2384e-05	2.39121e-06	9.48983e-06	0	1.48793e-05	9.11805e-06	1.36316e-05	7.75803e-06
Azoarcus_sp._CIB	0	2.653e-05	2.3736e-05	0	0	9.94096e-06	9.52277e-06	0	0	7.74775e-06
Rhodococcus_sp._p52	0	0	0	0	0	0	6.96353e-05	0	0	7.73725e-06
Pseudorhizobium_marinum	0	0	0	0	0	0	0	0	6.95209e-05	7.72455e-06
Kinneretia_sp._DAIF2	0	3.89107e-05	0	0	1.35569e-05	1.70417e-05	0	0	0	7.72325e-06
Peribacillus_muralis	1.22375e-05	1.0612e-05	0	0	4.06707e-06	9.94096e-06	1.48793e-05	0	1.7721e-05	7.71754e-06
Oleiharenicola_sp._KSB-15	9.61517e-06	1.76867e-06	1.032e-06	2.39121e-06	2.03353e-06	7.10069e-07	1.3689e-05	3.47625e-05	3.40789e-06	7.71223e-06
Bacteroides_stercoris	0	0	3.7152e-05	0	0	0	0	0	3.20342e-05	7.68735e-06
Marinobacter_nauticus	0	0	0	0	1.08455e-05	5.82257e-05	0	0	0	7.67457e-06
Citrobacter_freundii	0	6.8978e-05	0	0	0	0	0	0	0	7.66422e-06
Bacillus_amyloliquefaciens	0	0	0	2.86946e-05	0	0	0	0	4.02131e-05	7.65641e-06
Congregibacter_litoralis	0	0	2.1672e-05	4.72265e-05	0	0	0	0	0	7.65538e-06
Actinoplanes_deccanensis	0	0	2.8896e-05	1.19561e-05	1.15234e-05	1.63316e-05	0	0	0	7.63411e-06
Nostoc_edaphicum	2.62232e-06	8.84334e-07	1.3416e-05	1.01627e-05	1.28791e-05	2.62726e-05	5.95173e-07	0	1.36316e-06	7.57725e-06
Pseudarthrobacter_sp._L1SW	3.49643e-06	0	4.128e-06	1.55429e-05	4.74491e-06	1.63316e-05	1.84504e-05	0	5.45262e-06	7.57187e-06
Mesobacillus_jeotgali	0	0	2.064e-06	1.79341e-06	2.71138e-06	1.42014e-06	1.07131e-05	3.64722e-05	1.295e-05	7.56936e-06
Acidovorax_avenae	0	1.3265e-05	0	1.49451e-05	0	2.48524e-05	1.42842e-05	0	0	7.48296e-06
Nocardioidaceae_bacterium	0	0	0	1.55429e-05	1.42347e-05	5.68055e-06	8.9276e-06	1.65265e-05	6.1342e-06	7.4496e-06
Streptomyces_buecherae	2.01045e-05	0	1.1352e-05	0	0	3.55034e-06	1.42842e-05	0	1.7721e-05	7.44577e-06
Ensifer_mexicanus	6.11875e-06	2.653e-06	0	4.78243e-06	1.55904e-05	2.27222e-05	1.48793e-05	0	0	7.41624e-06
Paracoccus_zhejiangensis	0	2.47613e-05	0	0	2.30467e-05	0	0	1.8806e-05	0	7.40156e-06
Ferrigenium_kumadai	8.74107e-06	1.14963e-05	3.096e-06	1.79341e-06	1.49126e-05	2.13021e-06	8.9276e-06	1.13976e-05	4.08947e-06	7.39825e-06
Ornithinimicrobium_pratense	0	6.19034e-06	1.2384e-05	0	0	2.13021e-06	7.73725e-06	2.45047e-05	1.36316e-05	7.39757e-06
Cellulomonas_flavigena	0	0	0	8.96705e-06	2.23689e-05	2.55625e-05	0	0	9.54209e-06	7.38228e-06
Pseudomonas_allokribbensis	1.57339e-05	1.41493e-05	0	1.37495e-05	1.35569e-05	9.2309e-06	0	0	0	7.38006e-06
uncultured_bacterium_BD_contig00144	0	6.6325e-05	0	0	0	0	0	0	0	7.36945e-06
Streptomyces_leeuwenhoekii	3.67125e-05	0	0	7.17364e-06	0	0	1.60697e-05	6.26866e-06	0	7.35827e-06
Agrobacterium_sp._CGMCC_11546	0	2.21083e-05	2.4768e-05	0	0	1.91719e-05	0	0	0	7.33869e-06
Mycobacterium_ulcerans	0	0	6.60479e-05	0	0	0	0	0	0	7.33866e-06
Sulfuriferula_plumbiphila	0	2.29927e-05	1.032e-05	7.77144e-06	0	3.55034e-06	0	4.55902e-06	1.63579e-05	7.28348e-06
Paenibacillus_barengoltzii	0	0	0	0	0	0	0	6.5536e-05	0	7.28177e-06
Moraxella_osloensis	0	1.23807e-05	9.28799e-06	6.57584e-06	2.23689e-05	1.49114e-05	0	0	0	7.28054e-06
Mycolicibacterium_fallax	0	0	0	0	1.89797e-05	9.94096e-06	1.42842e-05	2.22252e-05	0	7.27e-06
Mycolicibacterium_flavescens	0	0	0	1.79341e-06	4.47378e-05	1.34913e-05	5.35656e-06	0	0	7.26434e-06
Flavobacterium_haoranii	0	0	0	0	0	2.13021e-05	4.40428e-05	0	0	7.26054e-06
Terriglobus_albidus	1.13634e-05	7.959e-06	1.548e-05	0	6.77845e-06	5.68055e-06	7.73725e-06	7.40841e-06	2.72631e-06	7.23704e-06
Pseudomonas_tensinigenes	2.01045e-05	0	6.192e-06	0	1.08455e-05	1.13611e-05	5.35656e-06	5.1289e-06	6.1342e-06	7.23586e-06
Sporosarcina_sp._Marseille-Q4063	1.04893e-05	8.84334e-07	1.8576e-05	7.17364e-06	5.42276e-06	2.13021e-06	4.16621e-06	3.98914e-06	1.22684e-05	7.23333e-06
Celeribacter_indicus	0	0	0	0	6.50731e-05	0	0	0	0	7.23034e-06
Sinimarinibacterium_sp._NLF-5-8	0	0	0	0	6.50731e-05	0	0	0	0	7.23034e-06
Pseudomonas_sp._So3.2b	0	0	0	0	0	0	0	0	6.47499e-05	7.19443e-06
Sulfuritortus_calidifontis	0	0	0	2.7499e-05	0	0	0	3.70421e-05	0	7.17122e-06
Micromonospora_auratinigra	0	0	0	2.15209e-05	0	2.69826e-05	0	0	1.56763e-05	7.13109e-06
Rhodobacteraceae_bacterium	0	0	0	0	2.98252e-05	0	0	3.41927e-05	0	7.11309e-06
Hyphomicrobium_sp.	6.38098e-05	0	0	0	0	0	0	0	0	7.08998e-06
Xanthobacteraceae_bacterium	6.99285e-06	1.3265e-05	5.16e-06	9.56485e-06	4.74491e-06	1.20712e-05	2.97587e-06	2.84939e-06	6.1342e-06	7.08425e-06
Streptomyces_viridochromogenes	0	0	0	0	0	0	6.36835e-05	0	0	7.07595e-06
Curtobacterium_sp._C1	0	0	0	0	0	2.20121e-05	1.48793e-05	1.65265e-05	1.02237e-05	7.07129e-06
Nostoc_sp._HK-01	0	0	2.064e-05	0	2.30467e-05	0	0	1.99457e-05	0	7.07027e-06
Cupriavidus_campinensis	0	0	0	0	0	0	6.30884e-05	0	0	7.00982e-06
Psychrobacillus_sp._AK_1817	1.31116e-05	0	0	7.77144e-06	0	1.27812e-05	1.01179e-05	1.31072e-05	6.1342e-06	7.00262e-06
Petrimonas_mucosa	8.74107e-07	0	0	1.91297e-05	3.45701e-05	7.81076e-06	5.95173e-07	0	0	6.99776e-06
Micromonospora_sp._WMMA2032	0	1.3265e-05	1.4448e-05	5.38023e-06	0	0	7.14208e-06	5.69878e-06	1.70394e-05	6.99706e-06
Dermacoccus_nishinomiyaensis	0	0	0	0	1.22012e-05	0	1.54745e-05	1.53867e-05	1.97658e-05	6.98091e-06
Spirosoma_rigui	4.37053e-06	1.94553e-05	3.4056e-05	5.97803e-07	0	7.10069e-07	1.19035e-06	1.70963e-06	6.81578e-07	6.97459e-06
Sphingomonas_sp._C8-2	0	0	0	0	0	6.24861e-05	0	0	0	6.9429e-06
Gemmatimonas_phototrophica	0	1.68023e-05	4.128e-06	4.78243e-06	3.38922e-06	1.63316e-05	8.33243e-06	8.54817e-06	0	6.9238e-06
Mucilaginibacter_sp._14171R-50	4.37053e-06	6.19034e-06	1.032e-06	0	0	0	1.3689e-05	9.68792e-06	2.72631e-05	6.91477e-06
Jiangella_alkaliphila	0	8.84334e-06	0	4.78243e-06	1.28791e-05	6.39062e-06	9.52277e-06	3.98914e-06	1.56763e-05	6.89818e-06
Hymenobacter_sp._S2-20-2	0	0	0	7.17364e-06	7.45629e-06	5.68055e-06	3.0949e-05	3.98914e-06	6.81578e-06	6.89605e-06
Streptomyces_sp._BH-MK-02	3.67125e-05	4.42167e-06	0	0	2.03353e-06	4.26041e-06	7.73725e-06	6.83853e-06	0	6.88932e-06
Streptomyces_sp._MBT27	3.75866e-05	1.68023e-05	0	0	3.38922e-06	0	4.16621e-06	0	0	6.88271e-06
Acidovorax_radicis	0	0	4.128e-06	1.07605e-05	2.71138e-06	3.1243e-05	0	9.68792e-06	3.40789e-06	6.88208e-06
Ktedonosporobacter_rubrisoli	5.24464e-06	4.42167e-06	7.22399e-06	2.98902e-06	9.48983e-06	4.26041e-06	8.33243e-06	9.68792e-06	1.02237e-05	6.87484e-06
Starkeya_sp._ORNL1	1.57339e-05	9.72767e-06	7.22399e-06	1.49451e-05	1.42347e-05	0	0	0	0	6.87393e-06
Metabacillus_sediminilitoris	8.74107e-06	1.76867e-06	1.548e-05	1.19561e-06	1.08455e-05	9.2309e-06	5.35656e-06	9.11805e-06	0	6.85959e-06
Agrococcus_sp._SGAir0287	0	0	0	0	0	0	1.13083e-05	2.27951e-05	2.72631e-05	6.8185e-06
Cupriavidus_sp._USMAHM13	0	0	0	6.09759e-05	0	0	0	0	0	6.7751e-06
Chryseobacterium_sp._ZHDP1	0	0	6.0888e-05	0	0	0	0	0	0	6.76533e-06
Sagittula_sp._P11	0	3.00673e-05	0	0	3.0503e-05	0	0	0	0	6.73004e-06
Rathayibacter_sp._VKM_Ac-2805	0	0	0	0	2.71138e-05	3.33732e-05	0	0	0	6.72078e-06
Streptomyces_sp._CCM_MD2014	0	0	0	0	6.1006e-06	1.13611e-05	1.90455e-05	0	2.38552e-05	6.70694e-06
Microbacterium_sp._Nx66	0	0	0	0	6.03282e-05	0	0	0	0	6.70313e-06
Bordetella_bronchialis	0	0	0	2.39121e-06	2.1691e-05	3.26632e-05	3.57104e-06	0	0	6.70183e-06
Flavobacterium_sp._F-323	3.49643e-06	1.50337e-05	3.096e-06	0	0	0	0	1.19674e-05	2.65815e-05	6.68612e-06
Pseudomonas_sp._15A4	2.18527e-05	0	0	1.91297e-05	0	0	5.95173e-06	0	1.295e-05	6.65379e-06
Mucilaginibacter_sp._PAMC_26640	2.62232e-06	7.07467e-06	1.2384e-05	1.01627e-05	1.83018e-05	9.2309e-06	0	0	0	6.64182e-06
Flammeovirgaceae_bacterium	1.22375e-05	0	0	1.85319e-05	1.89797e-05	9.94096e-06	0	0	0	6.63222e-06
Streptomyces_albus	0	7.07467e-06	0	2.98902e-06	1.28791e-05	0	3.57104e-06	2.90638e-05	4.08947e-06	6.62967e-06
uncultured_bacterium_92	1.39857e-05	0	8.25599e-06	8.36925e-06	9.48983e-06	2.84028e-06	7.14208e-06	3.98914e-06	5.45262e-06	6.61388e-06
Streptomyces_broussonetiae	7.86696e-06	7.07467e-06	0	9.56485e-06	3.38922e-06	0	7.73725e-06	0	2.38552e-05	6.6098e-06
Chitinophaga_sp._KRA15-503	1.13634e-05	1.41493e-05	1.9608e-05	0	0	0	6.54691e-06	2.27951e-06	5.45262e-06	6.59997e-06
uncultured_bacterium_282	1.31116e-05	0	7.22399e-06	0	6.1006e-06	1.27812e-05	0	8.54817e-06	1.15868e-05	6.59471e-06
Caulobacter_flavus	0	0	0	1.55429e-05	1.15234e-05	0	5.35656e-06	1.59566e-05	1.09052e-05	6.58718e-06
Allokutzneria_albata	1.57339e-05	2.9183e-05	0	2.39121e-06	2.71138e-06	5.68055e-06	3.57104e-06	0	0	6.58568e-06
Streptomyces_rochei	0	0	0	0	0	0	0	5.92673e-05	0	6.58526e-06
Bordetella_trematum	0	5.92504e-05	0	0	0	0	0	0	0	6.58337e-06
Changpingibacter_yushuensis	0	0	0	0	0	3.47934e-05	2.44021e-05	0	0	6.57728e-06
Geobacillus_sp._E263	0	0	9.28799e-06	0	0	0	8.33243e-06	3.13433e-05	1.02237e-05	6.57637e-06
Agromyces_sp._LHK192	1.31116e-05	2.56457e-05	0	4.18462e-06	0	9.2309e-06	3.57104e-06	3.41927e-06	0	6.57368e-06
Geobacter_sulfurreducens	0	7.959e-06	0	1.25539e-05	2.77916e-05	0	0	1.08277e-05	0	6.57024e-06
Acidobacteria_bacterium	6.11875e-06	6.19034e-06	2.064e-06	1.43473e-05	1.22012e-05	1.13611e-05	2.97587e-06	1.13976e-06	2.72631e-06	6.5694e-06
Prosthecobacter_vanneervenii	0	0	9.28799e-06	3.46726e-05	0	0	1.48793e-05	0	0	6.53777e-06
[truncated: 2,261 more rows]
